# Supplementary material for: Remarkable genomic diversity among Escherichia isolates recovered from healthy chickens
Source: PeerJ. 2022 Mar 1;10:e12935. doi: 10.7717/peerj.12935 (PMC8896058; doi:10.7717/peerj.12935)
Supplement: Supplemental Information 2 — Genes were identified based on a literature search and sequences were obtained from the ecoli_VF and NCBI Nucleotide databases. The rpoS gene from E. coli MG1655 was included as a positive control for detection. [file peerj-10-12935-s002.fasta]

>PathEcoli~~~aec26~~~gi:15799904 hypothetical protein
ATGGATGAGGGGTCACTGTCTCTGCCACCATTTACCGGATACGACGAAAAAAGCCTGCGCGACTACCATCTCGCGCTTCA
TGGCAACAGCCTGAATCCGATGATCGACGCGGCGACGCCGCTACTCGGTATGGTAATGCGCCTTTCCACCATGAACAGCC
AGACGATGCCGGAGCATCTTTTTGCTCAGGTGGTGACAGATGTTCAGGCCGTGGAGCAACTGCTTCAGGAACAGGGCTAC
GAACCGGGCGTGATTATCTCGTTTCGCTACATCCTCTGCACGTTTATTGATGAAGCGGCGCTCGGTAACGGCTGGTCGAA
CAAGAACGAGTGGATCAAGCAGTCATTGCTGGTCCATTTCCACAACGAAGCCTGGGGTGGCGAGAAAGTTTTCATCCTGC
TGGAGCGCCTGATCCGTGAACCCAAACGTTACCAGGATCTGCTGGAATTTCTCTGGCTCTGTTTTTCTCTGGGATTTCGC
GGGCGCTACAAAGTGGCAGTACAGGATCAGGGGGAATTTGAGCAGATCTACCGCCGTCTGTACCACGTTCTGCATAAACT
GCGCGGCGATGCCCCTTTCCCGCTGTTACACCAGGACAAAAAAACCCAAGGCGGGCGTTATCAGCTCATCAGTCGCCTGA
CTGTTAAACATATTTTTTGTGGTGGCGTTGTCGTGCTGGCGTTGTTTTACCTGTTCTATCTGTTGCGGCTGGACAGCCAG
ACGCAGGACATCCTGCACCAGCTAAACAAATTACTTCGATAA
>PathEcoli~~~aec26~~~gi:110640438 hypothetical protein
ATGAGCGATATGAGTGAAGCGTCGGTTTTTCCCGTGGAGCCGGAGAGCGGAACACCAGGACGCCAGTACCGTCTCGCCCT
TCGCGGCAACAGCCTGAATCCAATGATTGACGCCGCCACGCCGTTGCTCGGCATGGTGATGCGTCTGTCCACTATGAACA
GTCAGGCCATGCCGGAACATCTGTTTGCCCAGGTAGTAACCGATGTCCAGGCCGTAGAGCAACTACTCCAGGAACAGGGA
TACGAACCGGGCGTCATTGTTTCGTTCCGTTACATTCTCTGCACGTTTATTGATGAAGCGGCGCTGGGCAACGGCTGGTC
CAACAAAAACGAATGGATCAAACAGTCGCTGCTGGTTCATTTTCATAACGAAGCCTGGGGCGGCGAGAAAGTGTTTATCC
TGCTCGAACGCCTGATCCGGGAGCCGGTACGTTACCAGGATCTGCTGGAATTTTTATACCTCTGTTTTTCGCTCGGCTTT
CGCGGGCGCTACAAGGTTGCCATTCAGCAACAGGATGAATTTGAGCGGATCTACCAGCGCCTGCACCATGCCCTGCACAA
ACTGCGCGGTGACGCGCCATTTCCGCTACTTCATCAGAAGAACAACATACAGGGTGGGCGTTATCAGTTAATCCGACGAC
TGACCATCAAGCATGTACTGTGCGGCGGTCTTGTTGTGCTGACCGTATTTTATCTGTTTTATCTGCTGCGTCTGGACAGC
CAGACACAGGATATTCTGCATCAGCTCAATAAATTACTCCGATAA
>PathEcoli~~~aec26~~~gi:157158272 hypothetical protein
ATGGATGAGGGGTCACTGTCTCTGCCACCATTTACCGGATACGACGAAAAAAGCCAGCGCAACTACCATCTCGCGCTTCG
TGGCAACAGCCTGAATCCGATGATCGACGCGGCCACGCCGCTACTCGGTATGGTAATGCGCCTTTCAACCATGAACAGCC
AGACGATGCCGGAGCATCTTTTTGCTCAGGTGGTGACGGATGTTCAGGCCGTGGAGCAACTGCTTCAGGAGCAGGGCTAC
GAACCGGGCGTGATTATCTCGTTTCGCTACATCCTCTGCACGTTTATTGATGAAGCGGCGCTCGGTAACGGCTGGTCAAA
CAAGAACGAGTGGATCAAGCAGTCATTGCTGGTCCATTTCCACAACGAAGCCTGGGGTGGAGAGAAAGTTTTCATCCTGC
TGGAGCGCCTGATCCGTGAACCCAAACGTTACCAGGATCTGCTGGAATTTCTCTGGATCTGTTTTTCTCTGGGATTTCGC
GGGCGCTACAAAGTGGCAGCACAGGATCAGGGGGAATTTGAGCAGATCTACCGCCGTCTGTACCACGTTCTGCATAAACT
GCGCGGCGATGCCCCTTTCCCGCTGTTACACCAGGACAAAAAAACCCAGGGCGGGCGTTATCAGCTCATCAGTCGCCTGA
CTGTTAAACATATTTTTTGTGGTGGCGTTGTCGTGCTGGCGTTGTTTTACCTGTTCTATCTGTTGCGGCTGGACAGCCAG
ACGCAGGACATCCTGCACCAGCTAAACAAATTACTTCGATAA
>PathEcoli~~~aec26~~~gi:260842451 hypothetical protein
ATGGATGAGGGGTCACTGTCTCTGCCACCATTTACCGGATACGACGAAAAAAGCCAGCGCAACTACCATCTCGCGCTTCG
TGGCAACAGCCTGAATCCGATGATCGACGCGGCCACGCCGCTACTCGGTATGGTAATGCGCCTTTCAACCATGAACAGCC
AGACGATGCCGGAGCATCTTTTTGCTCAGGTGGTGACGGATGTTCAGGCCGTGGAGCAACTGCTTCAGGAGCAGGGCTAC
GAACCGGGCGTGATTATCTCGTTTCGCTACATCCCCTGCACGTTTATTGATGAAGCGGCGCTCGGTAACGGCTGGTCAAA
CAAGAACGAGTGGATCAAGCAGTCATTGCTGGTCCATTTCCACAACGAAGCCTGGGGTGGAGAGAAAGTTTTCATCCTGC
TGGAGCGCCTGATCCGTGAACCCAAACGTTACCAGGATCTGCTGGAATTTCTCTGGATCTGTTTTTCTCTGGGATTTCGC
GGGCGCTACAAAGTGGCAGCACAGGATCAGGGGGAATTTGAGCAGATCTACCGCCGTCTGTACCACGTTCTGCATAAACT
GCGCGGCGATGCCCCTTTCCCGCTGTTACACCAGGACAAAAAAACCCAGGGCGGGCGTTATCAGCTCATCAGTCGCCTGA
CTGTTAAACATATTTTTTGTGGTGGCGTTGTCGTGCTGGCGTTGTTTTACCTGTTCTATCTGTTGCGGCTGGACAGCCAG
ACGCAGGACATCCTGCACCAGCTAAACAAATTACTTCGATAA
>PathEcoli~~~aec26~~~gi:260853429 hypothetical protein
ATGGATGAGGGGTCACTGTCTCTGCCACCATTTACCGGATACGACGAAAAAAGCCAGCGCGACTATCATCTCGCGCTTCG
TGGCAACAGCCTGAATCCGATGATCGACGCAGCCACGCCGCTCCTCGGTATGGTGATGCGCCTTTCAACCATGAACAGCC
AGACGATGCCGGAGCATCTTTTTGCTCAGGTGGTGACGGATGTTCAGGCCGTGGAGCAACTGCTTCAGGAGCAGGGCTAC
GAACCGGGCGTGATTATCTCGTTTCGCTACATCCTCTGCACGTTTATTGATGAAGCGGCGCTCGGTAACGGCTGGTCGAA
CAAGAACGAGTGGATCAAGCAGTCATTGCTGGTCCATTTCCACAACGAAGCCTGGGGTGGAGAGAAAGTTTTCATCCTGC
TGGAGCGCCTGATCCGTGAACCCAAACGTTACCAGGATCTGCTGGAATTTCTCTGGCTCTGTTTTTCTCTGGGATTTCGC
GGGCGCTACAAAGTGGCAGCACAGGATCAGGGGGAATTTGAGCAGATCTACCGCCGCCTGTACCACGTCCTGCATAAACT
ACGCGGCGATGCCCCTTTCCCGCTGTTACACCAGGACAAAAAAACCCAGGGCGGGCGTTATCAGCTCATCAGTCGCCTGA
CCATTAAACATATTTTTTGTGGTGGCGTTGTCGTGCTGGCGTTGTTTTACCTGTTCTATCTGTTGCGGCTGGACAGCCAG
ACGCAGGACATCCTGCACCAGCTAAACAAATTACTTCGATAA
>PathEcoli~~~aec26~~~gi:260866366 hypothetical protein
ATGGATGAGGGGTCACTGTCTCTGCCACCATTTACCGGATACGACGAAAAAAGCCAGCGCGACTATCATCTCGCGCTTCG
TGGCAACAGCCTGAATCCGATGATCGACGCAGCCACGCCGCTCCTCGGTATGGTGATGCGCCTTTCAACCATGAACAGCC
AGACGATGACGGAGCATCTTTTTGCTCAGGTGGTGACGGATGTTCAGGCCGTGGAGCAACTGCTTCAGGAGCAGGGCTAC
GAACCGGGCGTGATTATCTCGTTTCGCTACATCCTCTGCACGTTTATTGATGAAGCGGCGCTCGGTAACGGCTGGTCGAA
CAAGAACGAGTGGATCAAGCAGTCATTGCTGGTCCATTTCCACAACGAAGCCTGGGGTGGAGAGAAAGTTTTCATCCTGC
TGGAGCGCCTGATCCGTGAACCCAAACGTTACCAGGATCTGCTGGAATTTCTCTGGCTCTGTTTTTCTCTGGGATTTCGC
GGGCGCTACAAAGTGGCAGCACAGGATCAGGGGGAATTTGAGCAGATCTACCGCCGCCTGTACCACGTCCTGCATAAACT
ACGCGGCGATGCCCCTTTCCCGCTGTTACACCAGGACAAAAAAACCCAGGGCGGGCGTTATCAGCTCATCAGTCGCCTGA
CCATTAAACATATTTTTTGTGGTGGCGTTGTCGTGCTGGCGTTGTTTTACCTGTTCTATCTGTTGCGGCTGGACAGCCAG
ACGCAGGACATCCTGCACCAGCTAAACAAATTACTTCGATAA
>PathEcoli~~~aec26~~~gi:291281043 hypothetical protein
ATGGATGAGGGGTCACTGTCTCTGCCACCATTTACCGGATACGACGAAAAAAGCCTGCGCGACTACCATCTCGCGCTTCG
TGGCAACAGCCTGAATCCGATGATCGACGCGGCGACGCCGCTACTCGGTATGGTAATGCGCCTTTCCACCATGAACAGCC
AGACGATGCCGGAGCATCTTTTTGCTCAGGTGGTGACAGATGTTCAGGCCGTGGAGCAACTGCTTCAGGAACAGGGCTAC
GAACCGGGCGTGATTATCTCGTTTCGCTACATCCTCTGCACGTTTATTGATGAAGCGGCGCTCGGTAACGGCTGGTCGAA
CAAGAACGAGTGGATCAAGCAGTCATTGCTGGTCCATTTCCACAACGAAGCCTGGGGTGGCGAGAAAGTTTTCATCCTGC
TGGAGCGCCTGATCCGTGAACCCAAACGTTACCAGGATCTGCTGGAATTTCTCTGGCTCTGTTTTTCTCTGGGATTTCGC
GGGCGCTACAAAGTGGCAGTACAGGATCAGGGGGAATTTGAGCAGATCTACCGCCGTCTGTACCACGTTCTGCATAAACT
GCGCGGCGATGCCCCTTTCCCGCTGTTACACCAGGACAAAAAAACCCAGGGCGGGCGTTATCAGCTCATCAGTCGCCTGA
CTGTTAAACATATTTTTTGTGGTGGCGTTGTCGTGCTGGCGTTGTTTTACCTGTTCTATCTGTTGCGGCTGGACAGCCAG
ACGCAGGACATCCTGCACCAGCTAAACAAATTACTTCGATAA
>PathEcoli~~~aec26~~~gi:386612384 hypothetical protein
ATGGATGAGGGGTCACTGTCTCTGCCACCATTTACCGGACACGACGAAAAAAGCCAGCGCAACTACCATCTCGCGCTTCG
TGGCAACAGCCTGAATCCGATGATCGACGCGGCCACGCCGCTACTCGGTATGGTAATGCGCCTTTCAACCATGAACAGCC
AGACGATGCCGGAGCATCTTTTTGCTCAGGTGGTGACAGATGTTCAGGCCGTGGAGCAACTGCTTCAGGAGCAGGGCTAC
GAACCGGGCGTGATTATCTCGTTTCGCTACATCCTCTGCACGTTTATTGATGAAGCGGCGCTCGGTAACGGCTGGTCAAA
CAAGAACGAGTGGATCAAGCAGTCATTGCTGGTCCATTTCCACAACGAAGCCTGGGGTGGCGAGAAAGTTTTCATCCTGC
TGGAGCGCCTGATCCGTGAACCCAAACGTTACCAGGATCTGCTGGAATTTCTCTGGATCTGTTTTTCTCTGGGATTTCGC
GGGCGCTACAAAGTGGCAGCACAGGATCAGGGGGAATTTGAGCAGATCTACCGCCGTCTGTACCACGTTCTGCATAAACT
GCGCGGCGATGCCCCTTTCCCGCTGTTACACCAGGACAAAAAAACCCAGGGCGGGCGTTATCAGCTCATCAGTCGCCTGA
CTGTTAAACATATTTTTTGTGGTGGCGTTGTCGTGCTGGCGTTGTTTTACCTGTTCTATCTGTTGCGGCTGGACAGCCAG
ACGCAGGACATCCTGCACCAGCTAAACAAATTACTTCGATAA
>PathEcoli~~~aec26~~~gi:387605693 putative type VI secretion system protein
ATGAGCGATATCAGCGATATGGGTGAACCGTCGGTTTTTCCCATGGAGCCGGAGAGCGGAACATCAGGACGTCAGTACCG
TCTCGCCCTTCGCGGCAACAGCCTGAACCCAATGATTGACGCCGCCACGCCGTTGCTCGGCATGGTGATGCGTCTGTCCA
CCATGAACAGCCAGGCCATGCCGGAACATCTGTTTGCCCAGGTGGTAACCGATGTCCAGGCTGTGGAACAACTACTCCAG
GAGCAGGGTTACGAGCCGGGCGTCATTGTTTCGTTCCGCTACATTCTCTGCACGTTTATTGACGAAGCGGCGCTGGGCAA
CGGCTGGTCCAACAAAAACGAATGGATAAAACAGTCGCTACTGGTTCATTTCCATAACGAAGCCTGGGGCGGCGAGAAAG
TGTTTATCCTGCTCGAACGCCTGATCCGGGAGCCGGTACGTTACCAGGATCTGCTGGAATTTTTATACCTCTGCTTTTCG
CTGGGCTTTCGCGGGCGCTACAAGGTTGCCATTCAGCAACAGGATGAATTTGAGCGGATCTACCAGCGCCTGCACCATGC
CCTGCACAAACTGCGCGGTGACGCGCCATTTCCGCTGCTTCACCAGAAGAACAACATACAGGGCGGGCGTTATCAGTTAA
TCCGGCGGCTGACCATCAGGCATGTACTGTGCGGCGGTCTTGTTGTGCTGGCCGTATTTTATCTGTTTTATCTGCTGCGT
CTGGACAGCCAGACACAGGATATTCTGCATCAGCTCAATAAATTACTCCGATAA
>PathEcoli~~~aec26~~~gi:410484147 membrane protein Aec26
ATGGATGAGGGGTCACTGTCTCTGCCACCATTTACCGGATACGACGAAAAAAGCCAGCGCAACTACCATCTCGCGCTTCG
TGGCAACAGCCTGAATCCGATGATCGACGCGGCCACGCCGCTACTCGGTATGGTAATGCGCCTTTCAACCATGAACAGCC
AGACGATGCCGGAGCATCTTTTTGCTCAGGTGGTGACGGATGTTCAGGCCGTGGAGCAACTGCTTCAGGAGCAGGGCTAC
GAACCGGGCGTGATTATCTCGTTTCGCTACATCCTCTGCACGTTTATTGATGAAGCGGCGCTCGGTAACGGCTGGTCAAA
CAAGAACGAGTGGATCAAGCAGTCATTGCTGGTCCATTTCCACAACGAAGCCTGGGGTGGAGAGAAAGTTTTCATCCTGC
TGGAGCGCCTGATCCGTGAACCCAAACGTTACCAGGATCTGCTGGAATTTCTCTGGATCTGTTTTTCTCTGGGATTTCGC
GGGCGCTACAAAGTGGCAGCACAGGATCAGGGGGAATTTGAGCAGATCTACCGCCGTCTGTACCACGTTCAGCATAAACT
GCGCGGCGATGCCCCTTTCCCGCTGTTACACCAGGACAAAAAAACCCAGGGCGGGCGTTATCAGCTCATCAGTCGCCTGA
CTGTTAAACATATTTTTTGTGGTGGCGTTGTCGTGCTGGCGTTGTTTTACCTGTTCTATCTGTTGCGGCTGGACAGCCAG
ACGCAGGACATCCTGCACCAGCTAAACAAATTACTTCGATAA
>PathEcoli~~~aec26~~~WP_001282178.1 Multi-species type IVB secretion system protein IcmH/DotU. Sits in a type VI SS cluster in APEC O1
ATGAGCGATATGAGTGAAGCGTCGGTTTTTCCCGTGGAGCCGGAGAGCGGAACACCAGGACGCCAGTACCGTCTCGCCCT
TCGCGGCAACAGCCTGAATCCAATGATTGACGCCGCCACGCCGTTGCTCGGCATGGTGATGCGTCTGTCCACTATGAACA
GTCAGGCCATGCCGGAACATCTGTTTACCCAGGTAGTAACCGATGTCCAGGCCGTAGAGCAACTACTCCAGGAACAGGGA
TACGAACCGGGCGTCATTGTTTCGTTCCGTTACATTCTCTGCACGTTTATTGATGAAGCGGCGCTGGGCAACGGCTGGTC
CAACAAAAACGAATGGATCAAACAGTCGCTGCTGGTTCATTTTCATAACGAAGCCTGGGGCGGCGAGAAAGTGTTTATCC
TGCTCGAACGCCTGATCCGGGAGCCGGTACGTTACCAGGATCTGCTGGAATTTTTATACCTCTGTTTTTCGCTCGGCTTT
CGCGGGCGCTACAAGGTTGCCATTCAGCAACAGGATGAATTTGAGCGGATCTACCAGCGCCTGCACCATGCCCTGCACAA
ACTGCGCGGTGACGCGCCATTTCCGCTACTTCATCAGAAGAACAACATACAGGGTGGGCGTTATCAGTTAATCCGACGAC
TGACCATCAAGCATGTACTGTGCGGCGGTCTTGTTGTGCTGACCGTATTTTATCTGTTTTATCTGCTGCGTCTGGACAGC
CAGACACAGGATATTCTGCATCAGCTCAATAAATTACTCCGATAA
>PathEcoli~~~afaE-I~~~gi:218921800 AFA-I adhesin
ATGAAAAAATTAGCGATCATAGGCGCAACCAGCGTAATGATGATGACCGGCACCGCTCAAGCCAATTTTACCAGCAGCGG
CACCAACGGGAAGGTCGACCTGACTATAACCGAAGAATGCCGCGTGACAGTCGAGAGCAAAAGCGAGTCGTTCTTGCGAA
GCGGCCTGGTCGCCAACAGGCACATCACTAACCTCGGGATCCAATCCACGGGGTGTGGGACAGGACAACGTGTCGCGCTC
AAGCTTGGCGCGGGCTCGTACGACGACACGAACGGGGCGCACATGACGCACGAAAACGGCACTGACAAGCTTCTGGTGAG
TATGGGCTCTGCGACGGGCGATGGGACCCAAGACGGCGGTGTATATTATATCAACCGGGACGGGAACTGGAACGGGCAGA
TGGTGTTCATCGTACGAAATGACCAACAGCACCTACCAACCGGCAAGTACACCCTGAACCTCGAAGGCGGGTTCTGGACA
AAATAA
>PathEcoli~~~afaE-II~~~gi:2196861 afimbrial adhesin AfaE-II protein
ATGAAAAACAAAACGCTTATGACCATGATACTATGCGGGACCTTTGTTGGGACTACGCACGCAGCGGTGGATAAACACGC
AACAGGCACCTACACACTAAACGTGACCGAAGAATGTGCCGTGCACCTAACCGACAACACCGAATCATTACGCAAGACTG
ACTTAACAGAAGGTAAACTCCTCGCAGGCGTTGGCCTTTCCGCCACAGGATGCGCAAACTCTAAGGTTGCCTTCTCGGCC
GACGCCGGGAACCTCAAGGGCACAAATATCCTGCTCAAGGGCGCCGACAAAACGAGCTTCATTCCAGTCTACTGGGAAAC
CGCGACGGCCGCAGGAGATGACAGCCATAACTGGACAGCCACTACTGAAGGGATTCACCGAAATTCCAACGGTCCATGGG
AAGGGACTATTCGACTGCGCGTCATTGGCGACCAAACCTCGGCCAAGGCGCAAGCCTACACTTTAGTCCTCAACGGGGGC
ACGTGGATCGAATAA
>PathEcoli~~~afaE-III~~~gi:639970 AFA-III adhesin
ATGAAAAAATTAGCGATCATGGCCGCGGCCAGCATGGTGTTCGCCGTGAGCTCCGCGCATGCTGGGTTCACCCCGAGTGG
CACCACCGGCACCACCAAACTCACAGTTACCGAAGAGTGCCAGGTACGGGTTGGTGACCTGACCGTGGCTAAGACTCGTG
GCCAACTGACGGACGCAGCACCAATAGGGCCGGTCACCGTGCAAGCGCTGGGATGCAACGCCCGCCAGGTCGCGTTGAAG
GCAGACACCGATAACTTCGAACAGGGCAAGTTCTTCCTGATCAGCGACAACAATAGGGATAAGCTCTATGTCAATATACG
GCCTATGGATAACTCCGCCTGGACGACCGACAATGGTGTCTTCTACAAAAACGATGTCGGGAGCTGGGGTGGAACTATCG
GGATCTACGTAGATGGGCAACAAACGAACACACCGCCCGGCAACTACACACTGACCCTGACCGGGGGTTACTGGGCAAAA
TGA
>PathEcoli~~~afaE-V~~~gi:2196863 AfaE-V adhesin
ATGAAAAAATTAGCGATCATGGCCGCGACCAGCACTATCCTCGCGATGAGCTCCTCGCATGCAGCGTTCACAGGAAGTGG
TAGCACCGGTACGACAAAACTAACCGTTACCGAACAGTGCCAAGTGCTGGTCACCGGATCTGACGTCACCAAAACGCGCG
GAGAACTCACCGACGGGGCCCGTGTGGGGGTCCTGTCCGTAACCGCAAAAGGCTGTAACACCGAGCATGCAGCGTTGCGT
GCACAGCCAGACAACTACCACCAGGGCAAGATCGTACTGATCCGCGATGACTATCAGGCACGGATAAATGTCCGCTTGCA
GGCCACCGACGGGCGTGCGTGGAATACCAACGGCGACACCGTATACCGCGCCGATGCTGGGAACTGGGGTGGCAGCTTGT
TCGTAGTCGTGGACGGGGACAACGTGGACAAACCGACCGGGTCCTACACACTGAACCTGGACTGGGGCTACTGGGTGAGT
TGA
>PathEcoli~~~afaE-VII~~~gi:5523850 adhesin AfaE-VII
ATGGAGATTCTGTATATGAATTTTACTAAGCATGCTTTAACCATCGGACTTATTGCGCTGTCCTTTAATGCTCTTGCAGC
TAAATCAACTGTTGATGTTGCAACGGATTCTGTTGATACATCCTTTATCATCCGGGACGACTGTGCGATTTCTGTTACTG
CGCAGTCTCCAAAAACGTTTACCTTGAGTGAAGTCAAAAATCATGTTAGAGCAGCAGATATTACCATTACACCTACATGT
GGTGGTAAATATTTATGGGCAGAAATGAAAGAGGTTGACTCTCAGGGATTTGGTATTGCGAGAACTGATGCTGGTGATCT
TGCTTCTATTACTTGGGTACAGGATGGGAATTGGGATGCTGGTGAAGGTGAGAGAGTGGCTAAGACAACCCTACCGACCG
TGGCTTCTCAAGGGGTTCCTTATCCTGCAGTCTTCGTAACTCAGGGGAGTACGGGTTACCGAAGAAAGCTGGAGAATACA
AATTTGGCCTCACTGTTGGCTATTGGGTGGAGTGAGTTAGACCGCAAAAATTAG
>PathEcoli~~~afaE-VIII~~~gi:5523845 AfaE-VIII adhesin
ATGAATTTAAAGAAAATAGCTATCGCAAGCAGTGTCTTTGCAGGTATAACAATGGCGCTAACTTGCCATGCTGTGACAGT
AACAGCCACTCATACAGTTGAATCAGATGCTGAATTCACAATAGATTGGGTCGACGCTGGGCCAACGACTACAGATGCAA
AAGATGGTGAGGTTTGGGGGCACCTTGATATGACTCAAACCAGGGGAACACCAACATTCGGAAAACTCCGCAATCCTCAA
GGAGAGACTTCGCCAGGACCGTTGAAGGCGCCATTCAGTTTTACCGGGCCAGATGGTCATACTGCAAGAGCGTACCTTAG
TTCATACGGCGCACCGATTCACAACTACGCAGGGGATAACCTTGCTAATGGGGTGAAGGTAGGTAGTGGAAGCGGAAACG
ATCCATTTGTTGTTGGGACAACAAGTCGACTAACTGCAAAAATCTTCGGAGACCAGACATTGGTTCCAGGAGTCTACCGG
ACAACCTTTGAATTAACTACTTGGACCGACTGA
>PathEcoli~~~astA~~~gi:7649755 heat-stable enterotoxin 1
ATGCCATCAACACAGTATATCCGAAGGCCCGCATCCAGTTATGCATCGTGCATATGGTGCGCAACAGCCTGCGCTTCGTG
TCATGGAAGGACTACAAAGCCGTCACTCGCGACCTGA
>PathEcoli~~~chuA~~~gi:15804044 outer membrane heme/hemoglobin receptor
ATGTCACGTCCGCAATTTACCTCGTTGCGTTTGAGTTTATTGGCCTTAGCTGTTTCTGCCACCTTGCCAACGTTTGCTTT
TGCTACTGAAACCATGACCGTTACGGCAACGGGGAATGCCCGTAGTTCCTTCGAAGCGCCTATGATGGTCAGCGTCATCG
ACACTTCCGCTCCTGAAAATCAAACGGCTACTTCAGCCACCGATCTGCTGCGTCATGTTCCTGGAATTACTCTGGATGGT
ACCGGACGAACCAACGGTCAGGATGTAAATATGCGTGGCTATGATCATCGCGGCGTGCTGGTTCTTGTCGATGGTGTTCG
TCAGGGAACGGATACCGGACACCTGAATGGCACTTTTCTCGATCCGGCGCTGATCAAGCGTGTTGAGATTGTTCGTGGAC
CTTCAGCATTACTGTATGGCAGTGGCGCGCTGGGTGGAGTGATCTCCTACGATACGGTCGATGCAAAAGATTTATTGCAG
GAAGGACAAAGCAGTGGTTTTCGTGTCTTTGGTACTGGCGGCACGGGGGACCATAGCCTGGGATTAGGCGCGAGCGCGTT
TGGGCGAACTGAAAATCTGGATGGTATTGTGGCCTGGTCCAGTCGCGATCGGGGTGATTTACGCCAGAGCAATGGTGAAA
CCGCGCCGAATGACGAGTCCATTAATAACATGCTGGCGAAAGGGACCTGGCAAATTGATTCAGCCCAGTCTCTGAGCGGT
TTAGTGCGTTACTACAACAACGACGCGCGTGAACCAAAAAATCCGCAGACCGTTGGGGCTTCTGAAAGCAGCAACCCGAT
GGTTGATCGTTCAACAATTCAACGCGATGCGCAGCTTTCTTATAAACTCGCCCCGCAGGGCAACGACTGGTTAAATGCAG
ATGCAAAAATTTATTGGTCGGAAGTCCGTATTAATGCGCAAAACACGGGGAGTTCCGGCGAGTATCGTGAACAGATAACA
AAAGGAGCCAGGCTGGAGAACCGTTCCACTCTCTTTGCCGACAGTTTCGCTTCTCACTTACTGACATATGGCGGTGAGTA
TTATCGTCAGGAACAACATCCGGGCGGCGCGACGACGGGCTTCCCGCAAGCAAAAATCGATTTTAGCTCCGGCTGGCTAC
AGGATGAGATCACCTTACGCGATCTGCCGATTACCCTGCTTGGCGGAACCCGCTATGACAGTTATCGCGGTAGCAGTGAC
GGTTACAAAGATGTTGATGCCGACAAATGGTCATCTCGTGCGGGGATGACTATCAATCCGACTAACTGGCTGATGTTATT
TGGCTCATATGCCCAGGCATTCCGCGCCCCGACGATGGGCGAAATGTATAACGATTCTAAGCACTTCTCGATTGGTCGCT
TCTATACCAACTATTGGGTGCCAAACCCGAACTTACGTCCGGAAACTAACGAAACTCAGGAGTACGGTTTTGGGCTGCGT
TTTGATGACCTGATGTTGTCCAATGATGCTCTGGAATTTAAAGCCAGCTACTTTGATACCAAAGCGAAGGATTACATCTC
CACGACCGTCGATTTCGCGGCGGCGACGACTATGTCGTATAACGTCCCGAACGCCAAAATCTGGGGCTGGGATGTGATGA
CGAAATATACCACTGATCTGTTTAGCCTTGATGTGGCCTATAACCGTACCCGCGGCAAAGACACCGATACCGGCGAATAC
ATCTCCAGCATTAACCCGGATACTGTTACCAGCACTCTGAATATTCCGATCGCTCACAGTGGCTTCTCTGTTGGGTGGGT
TGGTACGTTTGCCGATCGCTCAACACATATCAGCAGCAGTTACAGCAAACAACCAGGCTATGGCGTGAATGATTTCTACG
TCAGTTATCAAGGACAACAGGCGCTCAAAGGTATGACCACTACTTTGGTGTTGGGTAACGCTTTCGACAAAGAGTACTGG
TCGCCGCAAGGCATCCCACAGGATGGTCGTAACGGAAAAATTTTCGTGAGTTATCAATGGTAA
>PathEcoli~~~chuA~~~gi:26250130 Outer membrane heme/hemoglobin receptor ChuA
TTGTTGGCTTTGGCTGTTTCTGCCACCTTGCCAACGTTTGCTTTTGCTACTGAAACCATGACCGTTACGGCAACGGGGAA
TGCACGTAGTTCCTTCGAAGCGCCTATGATGGTCAGCGTTATCGACACTTCCGCTCCTGAAAATCAAACTGCTACTTCAG
CCACTGATTTGCTGCGTCATGTTCCTGGAATTACTCTTGATGGTACCGGACGAACCAACGGTCAGGATGTAAATATGCGT
GGCTATGATCATCGCGGCGTGCTGGTTCTTGTCGATGGTGTTCGCCAGGGAACGGATACCGGACACCTGAATGGCACTTT
TCTCGATCCGGCGCTGATCAAGCGTGTTGAGATTGTTCGCGGACCTTCAGCATTACTGTATGGCAGTGGCGCGCTGGGTG
GAGTGATCTCCTACGATACGGTCGATGCAAAAGATTTATTGCAGGAAGGACAAAGCAGTGGTTTTCGTGTCTTTGGTACT
GGCGGCACGGGGGACCATAGCCTGGGATTAGGCGCGAGCGCGTTTGGGCGAACTGAAAATCTGGATGGTATTGTGGCCTG
GTCCAGTCGCGATCGGGGTGATTTACGCCAGAGCAATGGTGAAACCGCGCCGAATGACGAGTCCATTAATAACATGCTGG
CGAAAGGGACCTGGCAAATTGATTCAGCCCAGTCTCTGAGCGGTTTAGTGCGTTACTACAACAACGACGCGCGTGAACCA
AAAAATCCGCAGACCGTTGAAGCTTCTGATAGCAGCAACCCGATGGTCGATCGTTCAACAATTCAACGCGATGCGCAGCT
TTCTTATAAACTCGCCCCGCAGGGTAACGACTGGTTAAATGCAGATGCAAAAATTTACTGGTCGGAAGTCCGTATTAATG
CGCAAAACACGGGGAGTTCAGGCGAGTATCGTGAACAGATAACAAAAGGAGCAAGGCTGGAGAACCGTTCCACTCTATTT
GCCGACAGTTTCGCTTCTCACTTACTGACATATGGCGGTGAGTATTATCGTCAGGAACAACATCCGGGTGGCGCGACGAC
GGGCTTCCCGCAAGCAAAAATCGATTTTAGCTCTGGTTGGCTACAAGATGAGATCACCTTACGCGATCTGCCGATTACCC
TGCTTGGCGGAACCCGCTATGACAGTTATCGCGGTAGCAGCGACGGCTACAAAGATGTTGATGCCGACAAATGGTCATCT
CGTGCGGGGATGACTATCAACCCGACCAACTGGCTGATGTTATTTGGCTCATATGCTCAGGCATTCCGCGCCCCGACGAT
GGGCGAAATGTATAACGATTCTAAACACTTCTCGATTGGTCGCTTCTATACCAACTATTGGGTGCCAAACCCGAACTTAC
GTCCGGAAACTAACGAAACTCAGGAGTACGGTTTTGGGCTGCGTTTTGATGACCTGATGTTGTCCAATGATGCTCTGGAA
TTTAAAGCCAGCTACTTTGATACCAAAGCGAAAGATTATATCTCCACGACCGTCGATTTCGCGGCGGCGACAACTATGTC
GTATAACGTCCCGAACGCCAAAATCTGGGGCTGGGATGTGATGACGAAATATACCACTGATCTGTTTAGCCTTGATGTGG
CCTATAACCGTACCCGCGGCAAAGACACCGATACCGGGGAATATATCTCCAGCATTAACCCGGATACCGTTACCAGTACC
CTGAATATTCCGATCGCTCACAGCGGCTTCTCTGTTGGTTGGGTCGGTACGTTTGCCGATCGCTCAACACATATCAGCAG
CAGCTACAGCAAACAACCTGGCTATGGTGTGAATGATTTCTACGTCAGTTATCAAGGGCAGCAGGCGCTCAAAGGCATGA
CCACTACTCTGGTATTGGGCAACGCCTTCGATAAAGAGTACTGGTCGCCGCAAGGCATCCCACAGGATGGTCGTAACGGA
AAAATTTTCGTGAGTTATCAATGGTAA
>PathEcoli~~~chuA~~~gi:91213002 outer membrane hemin receptor ChuA
ATGTCACGTCCGCAATTTACCTCGTTGCGTTTGAGTTTGTTGGCTTTGGCTGTTTCTGCCACCTTGCCAACGTTTGCTTT
TGCTACTGAAACCATGACCGTTACGGCAACGGGGAATGCACGTAGTTCCTTCGAAGCGCCTATGATGGTCAGCGTTATCG
ACACTTCCGCTCCTGAAAATCAAACTGCTACTTCAGCCACTGATTTGCTGCGTCATGTTCCTGGAATTACTCTTGATGGT
ACCGGACGAACCAACGGTCAGGATGTAAATATGCGTGGCTATGATCATCGCGGCGTGCTGGTTCTTGTCGATGGTGTTCG
CCAGGGAACGGATACCGGACACCTGAATGGCACTTTTCTCGATCCGGCGCTGATCAAGCGTGTTGAGATTGTTCGCGGAC
CTTCAGCATTACTGTATGGCAGTGGCGCGCTGGGTGGAGTGATCTCCTACGATACGGTCGATGCAAAAGATTTATTGCAG
GAAGGACAAAGTAGTGGTTTTCGTGTCTTTGGTACTGGCGGCACGGGGGACCATAGCCTGGGATTAGGCGCGAGCGCGTT
TGGGCGAACTGAAAATCTGGATGGTATTGTGGCTTGGTCCAGTCGCGATCGGGGTGATTTACGCCAGAGCAATGGTGAAA
CCGCGCCGAATGACGAATCCATTAATAACATGCTGGCGAAAGGGACCTGGCAAATTGATTCAGCCCAGTCTCTGAGCGGT
TTAGTGCGTTACTACAACAACGACGCGCGTGAACCAAAAAATCCGCAGACCGTTGAAGCTTCTGATAGCAGCAACCCGAT
GGTCGATCGTTCAACAATTCAACGCGATGCGCAGCTTTCTTATAAACTCGCCCCGCAGGGTAACGACTGGTTAAATGCAG
ATGCAAAAATATACTGGTCGGAAGTCCGTATTAATGCGCAAAACACGGGGAGTTCCGGCGAGTATCGTGAACAGATAACA
AAAGGAGCCAGGCTGGAGAACCGTTCCACTCTATTTGCCGACAGTTTCGCTTCTCACTTACTGACATATGGCGGTGAGTA
TTATCGTCAGGAACAACATCCGGGTGGCGCGACGACGGGCTTCCCGCAAGCAAAAATCGATTTTAGCTCTGGCTGGCTAC
AAGATGAGATCACCTTACGCGATCTGCCGATTACCCTGCTTGGCGGAACCCGCTATGACAGTTATCGCGGTAGCAGCGAC
GGCTACAAAGATGTTGATGCCGACAAATGGTCATCTCGTGCGGGGATGACTATCAACCCGACCAACTGGCTGATGTTATT
TGGCTCATATGCTCAGGCATTCCGCGCCCCGACGATGGGCGAAATGTATAACGATTCTAAACACTTCTCGATTGGTCGCT
TCTATACCAACTATTGGGTGCCAAACCCGAACTTACGTCCGGAAACTAACGAAACTCAGGAGTACGGTTTTGGGCTGCGT
TTTGATGACCTGATGTTGTCCAATGATGCTCTGGAATTTAAAGCCAGCTACTTTGATACCAAAGCGAAAGATTATATCTC
CACGACCGTCGATTTCGCGGCGGCGACAACTATGTCGTATAACGTCCCGAACGCCAAAATCTGGGGCTGGGATGTGATGA
CGAAATATACCACTGATCTGTTTAGCCTTGATGTGGCCTATAACCGTACCCGCGGCAAAGACACCGATACCGGGGAATAT
ATCTCCAGCATTAACCCGGATACCGTTACCAGTACCCTGAATATTCCGATCGCTCACAGTGGCTTCTCTGTTGGTTGGGT
CGGTACGTTTGCCGATCGCTCAACACATATCAGCAGCAGCTACAGCAAACAACCTGGCTATGGTGTGAATGATTTCTACG
TCAGTTATCAAGGACAACAGGCGCTCAAAGGCGTGACCACTACTCTGGTATTGGGCAACGCCTTCGATAAAGAGTACTGG
TCGCCGCAAGGCATCCCACAGGATGGTCGTAACGGAAAAATTTTCGTGAGTTATCAATGGTAA
>PathEcoli~~~chuA~~~gi:110643744 outer membrane hemin receptor
ATGTCACGTCCGCAATTTACCTCGTTGCGTTTGAGTTTGTTGGCTTTGGCTGTTTCTGCCACCTTGCCAACGTTTGCTTT
TGCTACTGAAACCATGACCGTTACGGCAACGGGGAATGCACGTAGTTCCTTCGAAGCGCCTATGATGGTCAGCGTTATCG
ACACTTCCGCTCCTGAAAATCAAACTGCTACTTCAGCCACTGATTTGCTGCGTTATGTTCCTGGAATTACTCTTGATGGT
ACCGGACGAACCAACGGTCAGGATGTAAATATGCGTGGCTATGATCATCGCGGCGTGCTGGTTCTTGTCGATGGTGTTCG
CCAGGGAACGGATACCGGACACCTGAATGGCACTTTTCTCGATCCGGCGCTGATCAAGCGTGTTGAGATTGTTCGCGGAC
CTTCAGCATTACTGTATGGCAGTGGCGCGCTGGGTGGAGTGATCTCCTACGATACGGTCGATGCAAAAGATTTATTGCAG
GAAGGACAAAGCAGTGGTTTTCGTGTCTTTGGTACTGGCGGCACGGGGGACCATAGCCTGGGATTAGGCGCGAGCGCGTT
TGGGCGAACTGAAAATCTGGATGGTATTGTGGCCTGGTCCAGTCGCGATCGGGGTGATTTACGCCAGAGCAATGGTGAAA
CCGCGCCGAATGACGAGTCCATTAATAACATGCTGGCGAAAGGGACCTGGCAAATTGATTCAGCCCAGTCTCTGAGCGGT
TTAGTGCGTTACTACAACAACGACGCGCGTGAACCAAAAAATCCGCAGACCGTTGAAGCTTCTGATAGCAGCAACCCGAT
GGTCGATCGTTCAACAATTCAACGCGATGCGCAGCTTTCTTATAAACTCGCCCCGCAGGGTAACGACTGGTTAAATGCAG
ATGCAAAAATTTACTGGTCGGAAGTCCGTATTAATGCGCAAAACACGGGGAGTTCAGGCGAGTATCGTGAACAGATAACA
AAAGGAGCAAGGCTGGAGAACCGTTCCACTCTATTTGCCGACAGTTTCGCTTCTCACTTACTGACATATGGCGGTGAGTA
TTATCGTCAGGAACAACATCCGGGTGGCGCGACGACGGGCTTCCCGCAAGCAAAAATCGATTTTAGCTCTGGCTGGCTAC
AAGATGAGATCACCTTACGCGATCTGCCGATTACCCTGCTTGGCGGAACCCGCTATGACAGTTATCGCGGTAGCAGCGAC
GGCTACAAAGATGTTGATGCCGACAAATGGTCATCTCGTGCGGGGATGACTATCAACCCGACCAACTGGCTGATGTTATT
TGGCTCATATGCTCAGGCATTCCGCGCCCCGACGATGGGCGAAATGTATAACGATTCTAAACACTTCTCGATTGGTCGCT
TCTATACCAACTATTGGGTGCCAAACCCGAACTTACGTCCGGAAACTAACGAAACTCAGGAGTACGGTTTTGGGCTGCGT
TTTGATGACCTGATGTTGTCCAATGATGCTCTGGAATTTAAAGCCAGCTACTTTGATACCAAAGCGAAAGATTATATCTC
CACGACCGTCGATTTCGCGGCGGCGACAACTATGTCGTATAACGTCCCGAACGCCAAAATCTGGGGCTGGGATGTGATGA
CGAAATATACCACTGATCTGTTTAGCCTTGATGTGGCCTATAACCGTACCCGCGGCAAAGACACCGATACCGGGGAATAT
ATCTCCAGCATTAACCCGGATACCGTTACCAGTACCCTGAATATTCCGATCGCTCACAGTGGCTTCTCTGTTGGTTGGGT
CGGTACGTTTGCCGATCGCTCAACACATATCAGCAGCAGCTACAGCAAACAACCTGGCTATGGTGTGAATGATTTCTACG
TCAGTTATCAAGGGCAGCAGGCGCTCAAAGGCATGACCACTACTCTGGTATTGGGCAACGCCTTCGATAAAGAGTACTGG
TCGCCGCAAGGCATCCCACAGGATGGTCGTAACGGAAAAATTTTCGTGAGTTATCAATGGTAA
>PathEcoli~~~chuA~~~gi:117625783 outer membrane heme/hemoglobin receptor ChuA
ATGTCACGTCCGCAATTTACCTCGTTGCGTTTGAGTTTGTTGGCTTTGGCTGTTTCTGCCACCTTGCCAACGTTTGCTTT
TGCTACTGAAACCATGACCGTTACGGCAACGGGGAATGCACGTAGTTCCTTCGAAGCGCCTATGATGGTCAGCGTTATCG
ACACTTCCGCTCCTGAAAATCAAACTGCTACTTCAGCCACTGATTTGCTGCGTCATGTTCCTGGAATTACTCTTGATGGT
ACCGGACGAACCAACGGTCAGGATGTAAATATGCGTGGCTATGATCATCGCGGCGTGCTGGTTCTTGTCGATGGTGTTCG
CCAGGGAACGGATACCGGACACCTGAATGGCACTTTTCTCGATCCGGCGCTGATCAAGCGTGTTGAGATTGTTCGCGGAC
CTTCAGCATTACTGTATGGCAGTGGCGCGCTGGGTGGAGTGATCTCCTACGATACGGTCGATGCAAAAGATTTATTGCAG
GAAGGACAAAGTAGTGGTTTTCGTGTCTTTGGTACTGGCGGCACGGGGGACCATAGCCTGGGATTAGGCGCGAGCGCGTT
TGGGCGAACTGAAAATCTGGATGGTATTGTGGCCTGGTCCAGTCGCGATCGGGGTGATTTACGCCAGAGCAATGGTGAAA
CCGCGCCGAATGACGAATCCATTAATAACATGCTGGCGAAAGGGACCTGGCAAATTGATTCAGCCCAGTCTCTGAGCGGT
TTAGTGCGTTACTACAACAACGACGCGCGTGAACCAAAAAATCCGCAGACCGTTGAAGCTTCTGATAGCAGCAACCCGAT
GGTCGATCGTTCAACAATTCAACGCGATGCGCAGCTTTCTTATAAACTCGCCCCGCAGGGTAACGACTGGTTAAATGCAG
ATGCAAAAATATACTGGTCGGAAGTCCGTATTAATGCGCAAAACACGGGGAGTTCCGGCGAGTATCGTGAACAGATAACA
AAAGGAGCCAGGCTGGAGAACCGTTCCACTCTATTTGCCGACAGTTTCGCTTCTCACTTACTGACATATGGCGGTGAGTA
TTATCGTCAGGAACAACATCCGGGTGGCGCGACGACGGGCTTCCCGCAAGCAAAAATCGATTTTAGCTCTGGCTGGCTAC
AAGATGAGATCACCTTACGCGATCTGCCGATTACCCTGCTTGGCGGAACCCGCTATGACAGTTATCGCGGTAGCAGCGAC
GGCTACAAAGATGTTGATGCCGACAAATGGTCATCTCGTGCGGGGATGACTATCAACCCGACCAACTGGCTGATGTTATT
TGGCTCATATGCTCAGGCATTCCGCGCCCCGACGATGGGCGAAATGTATAACGATTCTAAACACTTCTCGATTGGTCGCT
TCTATACCAACTATTGGGTGCCAAACCCGAACTTACGTCCGGAAACTAACGAAACTCAGGAGTACGGTTTTGGGCTGCGT
TTTGATGACCTGATGTTGTCCAATGATGCTCTGGAATTTAAAGCCAGCTACTTTGATACCAAAGCGAAAGATTATATCTC
CACGACCGTCGATTTCGCGGCGGCGACAACTATGTCGTATAACGTCCCGAACGCCAAAATCTGGGGCTGGGATGTGATGA
CGAAATATACCACTGATCTGTTTAGCCTTGATGTGGCCTATAACCGTACCCGCGGCAAAGACACCGATACCGGGGAATAT
ATCTCCAGCATTAACCCGGATACCGTTACCAGTACCCTGAATATTCCGATCGCTCACAGTGGCTTCTCTGTTGGTTGGGT
CGGTACGTTTGCCGATCGCTCAACACATATCAGCAGCAGCTACAGCAAACAACCTGGCTATGGTGTGAATGATTTCTACG
TCAGTTATCAAGGACAACAGGCGCTCAAAGGCGTGACCACTACTCTGGTATTGGGCAACGCCTTCGATAAAGAGTACTGG
TCGCCGCAAGGCATCCCACAGGATGGTCGTAACGGAAAAATTTTCGTGAGTTATCAATGGTAA
>PathEcoli~~~chuA~~~gi:215488778 outer membrane heme/hemoglobin receptor
ATGTCACGTCCGCAATTTACCTCGTTGCGTTTGAGTTTGTTGGCTTTGGCTGTTTCTGCCACCTTGCCAACGTTTGCTTT
TGCTACTGAAACCATGACCGTTACGGCAACGGGGAATGCACGTAGTTCCTTCGAAGCGCCTATGATGGTCAGCGTTATCG
ACACTTCCGCTCCTGAAAATCAAACGGCTACTTCAGCCACTGATTTGCTGCGTCATGTTCCTGGAATTACTCTTGATGGT
ACCGGACGAACCAACGGTCAGGATGTAAATATGCGTGGCTATGATCATCGCGGCGTGCTGGTTCTTGTCGATGGTGTTCG
CCAGGGAACGGATACCGGACACCTGAATGGTACTTTTCTTGATCCGGCGCTGATCAAGCGTGTTGAGATTGTTCGCGGAC
CTTCAGCATTACTGTATGGCAGTGGCGCGCTGGGTGGGGTGATCTCCTACGATACGGTCGATGCAAAAGATTTATTGCAG
GAAGGACAAAGTAGTGGTTTTAGTGTCTTTGGTACTGGCGGCACGGGGGACCATAGCCTGGGATTAGGCGCGAGCGCGTT
TGGGCGAACTGAAAATCTGGATGGTATTGTGGCCTGGTCCAGTCGCGATCGGGGTGATTTACGCCAGAGCAATGGTGAAA
CCGCGCCGAATGACGAGTCCATTAATAACATGCTGGCGAAAGGGACCTGGCAAATTGATTCAGCCCAGTCTCTGAGCGGT
TTAGTGCGTTACTACAACAACGACGCGCGTGAACCAAAAAATCCGCAGACCGTTGAAGCTTCTGATAGCAGCAACCCGAT
GGTCGATCGTTCAACAATTCAACGCGATGCGCAGCTTTCTTATAAACTCGCCCCGCAGGGTAACGACTGGTTAAATGCAG
ATGCAAAAATTTACTGGTCGGAAGTCCGTATTAATGCGCAAAACACGGGGAGTTCAGGCGAGTATCGTGAACAGATAACA
AAAGGAGCAAGGCTGGAGAACCGTTCCACTCTATTTGCCGACAGTTTCGCTTCTCACTTACTGACATATGGCGGTGAGTA
TTATCGTCAGGAACAACATCCGGGTGGCGCGACGACGGGCTTCCCGCAAGCAAAAATCGATTTTAGCTCTGGCTGGCTAC
AAGATGAGATCACCTTACGCGATCTGCCGATTACCCTGCTTGGCGGAACCCGCTATGACAGTTATCGCGGTAGCAGCGAC
GGCTACAAAGATGTTGATGCCGACAAATGGTCATCTCGTGCGGGGATGACTATCAACCCGACCAACTGGCTGATGTTATT
TGGCTCATATGCTCAGGCATTCCGCGCCCCGACGATGGGCGAAATGTATAACGATTCTAAACACTTCTCGATTGGTCGCT
TCTATACCAACTATTGGGTGCCAAACCCGAACTTACGTCCGGAAACTAACGAAACTCAGGAGTACGGTTTTGGGCTGCGT
TTTGATGACCTGATGTTGTCCAATGATGCTCTGGAATTTAAAGCCAGCTACTTTGATACCAAAGCGAAAGATTATATCTC
CACGACCGTCGATTTCGCGGCGGCGACAACTATGTCGTATAACGTCCCGAACGCCAAAATCTGGGGCTGGGATGTGATGA
CGAAATATACCACTGATCTGTTTAGCCTTGATGTGGCCTATAACCGTACCCGCGGCAAAGACACCGATACCGGGGAATAT
ATCTCCAGCATTAACCCGGATACCGTTACCAGTACCCTGAATATTCCGATCGCTCACAGTGGCTTCTCTGTTGGTTGGGT
CGGTACGTTTGCCGATCGCTCAACACATATCAGCAGCAGCTACAGCAAACAACCTGGCTATGGTGTGAATGATTTCTACG
TCAGTTATCAAGGGCAGCAGGCGCTCAAAGGCATGACCACTACTCTGGTATTGGGCAACGCCTTCGATAAAGAGTACTGG
TCGCCGCAAGGCATCCCACAGGATGGTCGTAACGGAAAAATTTTCGTGAGTTATCAATGGTAA
>PathEcoli~~~chuA~~~gi:218702265 outer membrane hemin receptor
ATGTCACGTCCGCAATTTACCTCGTTGCGTTTGAGTTTGTTGGCTTTGGCTGTTTCTGCCACCTTGCCAACATTTGCTTT
TGCTACTGAAACCATGACCGTTACGGCAACCGGGAATGCACGTAGTTCCTTCGAAGCGCCTATGATGGTCAGCGTTATCG
ACACTTCCGCTCCTGAAAATCAAACTGCTACTTCAGCCACTGATTTGCTGCGTCATGTTCCTGGAATTACTCTTGATGGT
ACCGGACGAACCAACGGTCAGGATGTAAATATGCGTGGCTATGATCATCGCGGCGTGCTGGTTCTTGTCGATGGTGTTCG
CCAGGGAACGGATACCGGACACCTGAATGGCACTTTTCTCGAGCCGGCGCTGATCAAGCGTGTTGAGATTGTTCGCGGAC
CTTCAGCATTACTGTATGGCAGTGGCGCGCTGGGTGGAGTGATCTCCTACGATACGGTCGATGCAAAAGATTTATTGCGG
GAAGGACAAAGCAGTGGTTTTCGTGTCTTTGGTACTGGCGGCACGGGGGACCATAGCCTGGGATTAGGCGCGAGCGCGTT
TGGGCGAACTGAAAATCTGGATGGTATTGTGGCCTGGTCCAGTCGCGATCGGGGTGATTTACGCCAGAGCAATGGTGAAA
CCGCGCCGAATGACGAGTCCATTAATAACATGCTGGCGAAAGGGACCTGGCAAATTGATTCAGCCCAGTCTCTGAGCGGT
TTAGTGCGTTACTACAACAACGACGCGCGTGAACCAAAAAATCCGCAGACTGTTGAGGCTTCTGATAGCAGCAACCCGAT
GGTTGATCGTTCAACAATTCAACGCGATGCGCAGCTTTCTTATAAACTCGCCCCGCAGGGCAACGACTGGTTAAATGCAG
ATGCAAAAATTTACTGGTCGGAAGTCCGTATTAATGCGCAAAACACGGGGAGTTCCGGCGAGTATCGTGAACAGATAACA
AAAGGAGCCAGGCTGGAGAACCGTTCCACTCTATTTGCCGACAGTTTCGCTTCTCACTTACTGACATATGGCGGTGAGTA
TTATCGTCAGGAACAACATCCGGGCGGCGCGACGACGGGCTTCCCGCAAGCAAAAATCGATTTTAGCTCCGGCTGGCTAC
AGGATGAGATCACCTTACGCGATCTGCCGATTACTCTGCTTGGCGGAACCCGCTATGACAGTTATCGCGGTAGCAGCGAA
GGCTACAAAGATGTTGATGCTGACAAATGGTCATCTCGTGCGGGGATGACTATCAACCCGACCAACTGGCTGATGTTATT
TGGCTCATATGCCCAGGCATTCCGCGCCCCGACGATGGGCGAAATGTATAACGATTCTAAGCACTTCTCGATTGGTCGCT
TCTATACCAACTATTGGGTGCCAAACCCGAACTTACGTCCGGAAACTAACGAAACTCAGGAGTACGGTTTTGGGCTGCGT
TTTGATGACCTGATGTTGTCCAATGATGCTCTGGAATTTAAAGCCAGCTACTTTGATACCAAAGCGAAGGATTACATCTC
CACGACCGTCGATTTCGCGGCGGCGACAACTATGTCGTATAACGTCCCGAACGCCAAAATCTGGGGCTGGGATGTAATGA
CGAAATATACCACTGATCTGTTTAGCCTTGATGTGGCCTATAACCGTACCCGCGGCAAAGACACCGATACTGGGGAATAT
ATCTCCAGCATTAACCCGGATACCGTTACCAGTACCCTGAATATTCCGATCGCTCACAGTGGCTTCTCTGTTGGGTGGGT
TGGTACGTTTGCCGATCGCTCAACACATATCAGCAGCAGTTACAGCAAACAACCTGGCTATGGTGTGAATGATTTCTACG
TCAGTTATCAAGGACAACAGGCGCTCAAAGGCATGACCACTACTCTGGTATTGGGCAACGCCTTCGATAAAGAGTACTGG
TCGCCGCAAGGCATCCCACAGGATGGTCGTAACGGAAAAATTTTCGTGAGTTATCAATGGTAA
>PathEcoli~~~chuA~~~gi:218707130 outer membrane hemin receptor
ATGTCACGTCCGCAATTTACCTCGTTGCGTTTGAGTTTGTTGGCTTTGGCTGTTTCTGCCACCTTGCCAACGTTTGCTTT
TGCTACTGAAACCATGACCGTTACGGCAACGGGGAATGCCCGTAGTTCCTTCGAAGCGCCTATGATGGTCAGCGTCATCG
ACACTTCCGCTCCTGAAAATCAAACGGCTACTTCAGCCACCGATCTGCTGCGTCATGTTCCTGGAATTACTCTTGATGGT
ACCGGACGAACCAACGGTCAGGATGTAAATATGCGTGGCTATGATCATCGCGGCGTGCTGGTTCTTGTCGATGGTGTTCG
CCAGGGAACGGATACCGGACACCTGAATGGTACTTTTCTTGATCCGGCGCTGATCAAGCGTGTTGAGATTGTTCGCGGAC
CTTCAGCATTACTGTATGGCAGTGGCGCGCTGGGTGGGGTGATCTCCTACGATACGGTCGATGCAAAAGATTTATTGCAG
GAAGGACAAAGTAGTGGTTTTCGTGTCTTTGGTACTGGCGGCACGGGGGACCATAGCCTGGGATTAGGCGCGAGCGCGTT
TGGGCGAACTGAAAATCTGGATGGTATTGTGGCCTGGTCCAGTCGCGATCGGGGTGATTTACGCCAGAGCAATGGTGAAA
CCGCGCCGAATGACGAGTCCATTAATAACATGCTGGCGAAAGGGACCTGGCAAATTGATTCAGCCCAGTCTCTGAGCGGT
TTAGTGCGTTACTACAACAACGACGCGCGTGAACCAAAAAATCCGCAGACTGTTGAGGCTTCTGATAGCAGCAACCCGAT
GGTTGATCGTTCAACAATTCAACGCGATGCGCAGCTTTCTTATAAACTCGCCCCGCAGGGCAACGACTGGTTAAATGCAG
ATGCAAAAATTTACTGGTCGGAAGTCCGTATTAATGCGCAAAACACGGGGAGTTCCGGCGAGTATCGTGAACAGATAACA
AAAGGAACCAGGCTGGAGAACCGTTCCACTCTATTTGCCGACAGTTTCGCTTCTCACTTACTGACATATGGCGGTGAGTA
TTATCGTCAGGAACAACATCCGGGCGGCGCGACGACGGGCTTCCCGCAAGCAAAAATCGATTTTAGCTCCGGCTGGCTAC
AGGATGAGATCACCTTACGCGATCTGCCGATTACCCTGCTTGGCGGAACCCGCTATGACAGTTATCGCGGTAGCAGCGAC
GGCTACAAAGATGTTGATGCCGACAAATGGTCATCTCGCGCGGGGATGACTATCAACCCGACTAACTGGCTGATGTTATT
TGGCTCATATGCCCAGGCATTCCGCGCCCCGACGATGGGCGAAATGTATAACGATTCTAAGCACTTCTCGATTGGTCGCT
TCTATACCAACTATTGGGTGCCAAACCCGAACTTACGTCCGGAAACTAACGAAACTCAGGAGTACGGTTTTGGGCTGCGT
TTTGATGACCTGATGTTGTCCAATGATGCTCTGGAATTTAAAGCCAGCTACTTTGATACCAAAGCGAAGGATTACATCTC
CACGACCGTCGATTTCGCGGCGGCGACAACTATGTCGTATAACGTCCCGAACGCCAAAATCTGGGGCTGGGATGTGATGA
CGAAATATACCACTGATCTGTTTAGCCTTGATGTGGCCTATAACCGTACCCGCGGCAAAGACACCGATACCGGCGAATAT
ATCTCCAGTATTAACCCGGATACCGTTACCAGCACCCTGAATATTCCGATCGCTCACAGTGGCTTCTCTGTTGGGTGGGT
TGGTACGTTTGCCGATCGCTCAACACATATCAGCAGCAGTTACAGCAAACAACCTGGCTATGGTGTGAATGATTTCTACG
TCAGTTATCAAGGGCAGCAGGCGCTCAAAGGCATGACCACTACTCTGGTATTGGGCAACGCCTTCGATAAAGAGTACTGG
TCGCCACAAGGCATCCCACAGGATGGTCGTAATGGAAAAATTTTCGTGAGTTATCAATGGTAA
>PathEcoli~~~chuA~~~gi:222158206 Outer membrane hemin receptor chuA
ATGTCACGTCCGCAATTTACCTCGTTGCGTTTGAGTTTGTTGGCTTTGGCTGTTTCTGCCACCTTGCCAACGTTTGCTTT
TGCTACTGAAACCATGACCGTTACGGCAACGGGGAATGCACGTAGTTCCTTCGAAGCGCCTATGATGGTCAGCGTTATCG
ACACTTCCGCTCCTGAAAATCAAACTGCTACTTCAGCCACTGATTTGCTGCGTCATGTTCCTGGAATTACTCTTGATGGT
ACCGGACGAACCAACGGTCAGGATGTAAATATGCGTGGCTATGATCATCGCGGCGTGCTGGTTCTTGTCGATGGTGTTCG
CCAGGGAACGGATACCGGACACCTGAATGGCACTTTTCTCGATCCGGCGCTGATCAAGCGTGTTGAGATTGTTCGCGGAC
CTTCAGCATTACTGTATGGCAGTGGCGCGCTGGGTGGAGTGATCTCCTACGATACGGTCGATGCAAAAGATTTATTGCAG
GAAGGACAAAGCAGTGGTTTTCGTGTCTTTGGTACTGGCGGCACGGGGGACCATAGCCTGGGATTAGGCGCGAGCGCGTT
TGGGCGAACTGAAAATCTGGATGGTATTGTGGCCTGGTCCAGTCGCGATCGGGGTGATTTACGCCAGAGCAATGGTGAAA
CCGCGCCGAATGACGAATCCATTAATAACATGCTGGCGAAAGGGACCTGGCAAATTGATTCAGCCCAGTCTCTGAGCGGT
TTAGTGCGTTACTACAACAACGACGCGCGTGAACCAAAAAATCCGCAGACCGTTGAAGCTTCTGATAGCAGCAACCCGAT
GGTCGATCGTTCAACAATTCAACGCGATGCGCAGCTTTCTTATAAACTCGCCCCGCAGGGTAACGACTGGTTAAATGCAG
ATGCAAAAATTTACTGGTCGGAAGTCCGTATTAATGCGCAAAACACGGGGAGTTCAGGCGAGTATCGTGAACAGATAACA
AAAGGAGCAAGGCTGGAGAACCGTTCCACTCTATTTGCCGACAGTTTCGCTTCTCACTTACTGACATATGGCGGTGAGTA
TTATCGTCAGAAACAACATCCGGGTGGCGCGACGACGGGCTTCCCGCAAGCAAAAATCGATTTTAGCTCTGGCTGGCTAC
AAGATGAGATCACCTTACGCGATCTGCCGATTACCCTGCTTGGCGGAACCCGCTATGACAGTTATCGCGGTAGCAGCGAC
GGCTACAAAGATGTTGATGCCGACAAATGGTCATCTCGTGCGGGGATGACTATCAACCCGACCAACTGGCTGATGTTATT
TGGCTCATATGCTCAGGCATTCCGCGCCCCGACGATGGGCGAAATGTATAACGATTCTAAACACTTCTCGATTGGTCGCT
TCTATACCAACTATTGGGTGCCAAACCCGAACTTACGTCCGGAAACTAACGAAACTCAGGAGTACGGTTTTGGGCTGCGT
TTTGATGACCTGATGTTGTCCAATGATGCTCTGGAATTTAAAGCCAGCTACTTTGATACCAAAGCGAAAGATTATATCTC
CACGACCGTCGATTTCGCGGCGGCGACAACTATGTCGTATAACGTCCCGAACGCCAAAATCTGGGGCTGGGATGTGATGA
CGAAATATACCACTGATCTGTTTAGCCTTGATGTGGCCTATAACCGTACCCGCGGCAAAGACACCGATACCGGGGAATAT
ATCTCCAGCATTAACCCGGATACCGTTACCAGTACCCTGAATATTCCGATCGCTCACAGTGGCTTCTCTGTTGGTTGGGT
CGGTACGTTTGCCGATCGCTCAACACATATCAGCAGCAGCTACAGCAAACAACCTGGCTATGGTGTGAATGATTTCTACG
TCAGTTATCAAGGGCAGCAGGCGCTCAAAGGCATGACCACTACTCTGGTATTGGGCAACGCCTTCGATAAAGAGTACTGG
TCGCCGCAAGGCATCCCACAGGATGGTCGTAACGGAAAAATTTTCGTGAGTTATCAATGGTAA
>PathEcoli~~~chuA~~~gi:386621151 Ferrichrome receptor
ATGTCACGTCCGCAATTTACTTCGTTGCGTTTGAGTTTGTTGGCTTTGGCTGTTTCTGCCACCTTGCCAACGTTTGCTTT
TGCTACTGAAACCATGACCGTTACGGCAACGGGGAATGCACGTAGTTCCTTCGAAGCGCCTATGATGGTCAGCGTTATCG
ACACTTCCGCTCCTGAAAATCAAACTGCTACTTCAGCCACTGATTTGCTGCGTCATGTTCCTGGAATTACTCTTGATGGT
ACCGGACGAACCAACGGTCAGGATGTAAATATGCGTGGCTATGATCATCGCGGCGTGCTGGTTCTTGTCGATGGTGTTCG
CCAGGGAACGGATACCGGACACCTGAATGGCACTTTTCTCGATCCGGCGCTGATCAAGCGTGTTGAGATTGTTCGCGGAC
CTTCAGCATTACTGTATGGCAGTGGCGCGCTGGGTGGAGTGATCTCCTACGATACGGTCGATGCAAAAGATTTATTGCAG
GAAGGACAAAGCAGTGGTTTTCGTGTCTTTGGTACTGGCGGCACGGGGGACCATAGCCTGGGATTAGGCGCGAGCGCGTT
TGGGCGAACTGAAAATCTGGATGGTATTGTGGCCTGGTCCAGTCGCGATCGGGGTGATTTACGCCAGAGCAATGGTGAAA
CCGCGCCGAATGACGAATCCATTAATAACATGCTGGCGAAAGGGACCTGGCAAATTGATTCAGCCCAGTCTCTGAGCGGT
TTAGTGCGTTACTACAACAACGACGCGCGTGAACCAAAAAATCCGCAGACTGTTGAAGCTTCTGATAGCAGCAACCCGAT
GGTCGATCGTTCAACAATTCAACGCGATGCGCAGCTTTCTTATAAACTCGCCCCGCAGGGTAACGACTGGTTAAATGCAG
ATGCAAAAATATACTGGTCGGAAGTCCGTATTAATGCGCAAAACACGGGGAGTTCAGGCGAGTATCGTGAACAGATAACA
AAAGGAGCAAGGCTGGAGAACCGTTCCACTCTATTTGCCGACAGTTTCGCTTCTCACTTACTGACATATGGCGGTGAGTA
TTATCGTCAGGAACAACATCCGGGTGGCGCGACGACGGGCTTCCCGCAAGCAAAAATCGATTTTAGCTCTGGCTGGCTAC
AAGATGAGATCACCTTACGCGATCTGCCGATTACCCTGCTTGGCGGAACCCGCTATGACAGTTATCGCGGTAGCAGCGAC
GGCTACAAAGATGTTGATGCCGACAAATGGTCATCTCGTGCGGGGATGACTATCAACCCGACCAACTGGCTGATGTTATT
TGGCTCATATGCTCAGGCATTCCGCGCCCCGACGATGGGCGAAATGTATAATGATTCTAAACACTTCTCGATTGGTCGCT
TCTATACCAACTATTGGGTGCCAAACCCGAACTTACGTCCGGAAACTAACGAAACTCAGGAGTACGGTTTTGGGCTACGT
TTTGATGACCTGATGTTGTCCAATGATGCTCTGGAATTTAAAGCCAGCTACTTTGATACCAAAGCGAAAGATTATATCTC
CACGACCGTCGATTTCGCGGCGGCGACAACTATGTCGTATAACGTCCCGAACGCCAAAATCTGGGGCTGGGATGTGATGA
CGAAATATACCACTGATCTGTTTAGCCTTGATGTGGCCTATAACCGTACCCGCGGCAAAGACACCGATACCGGGGAATAT
ATCTCCAGCATTAACCCGGATACCGTTACCAGTACCCTGAATATTCCGATCGCTCACAGTGGCTTCTCTGTTGGTTGGGT
CGGTACGTTTGCCGATCGCTCAACACATATCAGCAGCAGCTACAGCAAACAACCTGGCTATGGTGTGAATGATTTCTACG
TCAGTTATCAAGGACAACAGGCGCTCAAAGGCATGACCACTACTCTGGTATTGGGCAACGCCTTCGATAAAGAGTACTGG
TCGCCGCAAGGCATCCCACAGGATGGTCGTAACGGAAAAATTTTCGTGAGTTATCAATGGTAA
>PathEcoli~~~chuA~~~gi:386626310 outer membrane heme/hemoglobin receptor ChuA
ATGTCACGTCCGCAATTTACCTCGTTGCGTTTGAGTTTGTTGGCTTTGGCTGTTTCTGCCACCTTGCCAACATTTGCTTT
TGCTACTGAAACCATGACCGTTACGGCAACCGGGAATGCACGTAGTTCCTTCGAAGCGCCTATGATGGTCAGCGTTATCG
ACACTTCCGCTCCTGAAAATCAAACTGCTACTTCAGCCACTGATTTGCTGCGTCATGTTCCTGGAATTACTCTTGATGGT
ACCGGACGAACCAACGGTCAGGATGTAAATATGCGTGGCTATGATCATCGCGGCGTGCTGGTTCTTGTCGATGGTGTTCG
CCAGGGAACGGATACCGGACACCTGAATGGCACTTTTCTCGATCCGGCGCTGATCAAGCGTGTTGAGATTGTTCGCGGAC
CTTCAGCATTACTGTATGGCAGTGGCGCGCTGGGTGGAGTGATCTCCTACGATACGGTCGATGCAAAAGATTTATTGCAG
GAAGGACAAAGCAGTGGTTTTCGTGTCTTTGGTACTGGCGGCACGGGGGACCATAGCCTGGGATTAGGCGCGAGCGCGTT
TGGGCGAACTGAAAATCTGGATGGTATTGTGGCCTGGTCCAGTCGCGATCGGGGTGATTTACGCCAGAGCAATGGTGAAA
CCGCGCCGAATGACGAGTCCATTAATAACATGCTGGCGAAAGGGACCTGGCAAATTGATTCAGCCCAGTCTCTGAGCGGT
TTAGTGCGTTACTACAACAACGACGCGCGTGAACCAAAAAATCCGCAGACTGTTGAGGCTTCTGATAGCAGCAACCCGAT
GGTTGATCGTTCAACAATTCAACGCGATGCGCAGCTTTCTTATAAACTCGCCCCGCAGGGCAACGACTGGTTAAATGCAG
ATGCAAAAATTTACTGGTCGGAAGTCCGTATTAATGCGCAAAACACGGGGAGTTCCGGCGAGTATCGTGAACAGATAACA
AAAGGAGCCAGGCTGGAGAACCGTTCCACTCTATTTGCCGACAGTTTCGCTTCTCACTTACTGACATATGGCGGTGAGTA
TTATCGTCAGGAACAACATCCGGGCGGCGCGACGACGGGCTTCCCGCAAGCAAAAATCGATTTTAGCTCCGGCTGGCTAC
AGGATGAGATCACCTTACGCGATCTGCCGATTACTCTGCTTGGCGGAACCCGCTATGACAGTTATCGCGGTAGCAGCGAA
GGCTACAAAGATGTTGATGCTGACAAATGGTCATCTCGTGCGGGGATGACTATCAACCCGACCAACTGGCTGATGTTATT
TGGCTCATATGCCCAGGCATTCCGCGCCCCGACGATGGGCGAAATGTATAACGATTCTAAGCACTTCTCGATTGGTCGCT
TCTATACCAACTATTGGGTGCCAAACCCGAACTTACGTCCGGAAACTAACGAAACTCAGGAGTACGGTTTTGGGCTGCGT
TTTGATGACCTGATGTTGTCCAATGATGCTCTGGAATTTAAAGCCAGCTACTTTGATACCAAAGCGAAGGATTACATCTC
CACGACCGTCGATTTCGCGGCGGCGAAAACTATGTCGTATAACGTCCCGAACGCCAAAATCTGGGGCTGGGATGTAATGA
CGAAATATACCACTGATCTGTTTAGCCTTGATGTGGCCTATAACCGTACCCGCGGCAAAGACACCGATACTGGGGAATAT
ATCTCCAGCATTAACCCGGATACCGTTACCAGTACCCTGAATATTCCGATCGCTCACAGTGGCTTCTCTGTTGGGTGGGT
TGGTACGTTTGCCGATCGCTCAACACATATCAGCAGCAGTTACAGCAAACAACCTGGCTATGGTGTGAATGATTTCTACG
TCAGTTATCAAGGACAACAGGCGCTCAAAGGCATGACCACTACTCTGGTATTGGGCAACGCCTTCGATAAAGAGTACTGG
TCGCCGCAAGGCATCCCACAGGATGGTCGTAACGGAAAAATTTTCGTGAGTTATCAATGGTAA
>PathEcoli~~~chuA~~~gi:386631409 Outer membrane heme/hemoglobin receptor
ATGTCACGTCCGCAATTTACCTCGTTGCGTTTGAGTTTGTTGGCTTTGGCTGTTTCTGCCACCTTGCCAACGTTTGCTTT
TGCTACTGAAACCATGACCGTTACGGCAACGGGGAATGCACGTAGTTCCTTCGAAGCGCCTATGATGGTCAGCGTTATCG
ACACTTCCGCTCCTGAAAATCAAACTGCTACTTCAGCCACTGATTTGCTGCGTCATGTTCCTGGAATTACTCTTGATGGT
ACCGGACGAACCAACGGTCAGGATGTAAATATGCGTGGCTATGATCATCGCGGCGTGCTGGTTCTTGTCGATGGTGTTCG
CCAGGGAACGGATACCGGACACCTGAATGGCACTTTTCTCGATCCGGCGCTGATCAAGCGTGTTGAGATTGTTCGCGGAC
CTTCAGCATTACTGTATGGCAGTGGCGCGCTGGGTGGAGTGATCTCCTACGATACGGTCGATGCAAAAGATTTATTGCAG
GAAGGACAAAGCAGTGGTTTTCGTGTCTTTGGTACTGGCGGCACGGGGGACCATAGCCTGGGATTAGGCGCGAGCGCGTT
TGGGCGAACTGAAAATCTGGATGGTATTGTGGCCTGGTCCAGTCGCGATCGGGGTGATTTACGCCAGAGCAATGGTGAAA
CCGCGCCGAATGACGAGTCCATTAATAACATGCTGGCGAAAGGGACCTGGCAAATTGATTCAGCCCAGTCTCTGAGCGGT
TTAGTGCGTTACTACAACAACGACGCGCGTGAACCAAAAAATCCGCAGACCGTTGAAGCTTCTGATAGCAGCAACCCGAT
GGTCGATCGTTCAACAATTCAACGCGATGCGCAGCTTTCTTATAAACTCGCCCCGCAGGGTAACGACTGGTTAAATGCAG
ATGCAAAAATTTACTGGTCGGAAGTCCGTATTAATGCGCAAAACACGGGGAGTTCAGGCGAGTATCGTGAACAGATAACA
AAAGGAGCAAGGCTGGAGAACCGTTCCACTCTATTTGCCGACAGTTTCGCTTCTCACTTACTGACATATGGCGGTGAGTA
TTATCGTCAGGAACAACATCCGGGTGGCGCGACGACGGGCTTCCCGCAAGCAAAAATCGATTTTAGCTCTGGCTGGCTAC
AAGATGAGATCACCTTACGCGATCTGCCGATTACCCTGCTTGGCGGAACCCGCTATGACAGTTATCGCGGTAGCAGCGAC
GGCTACAAAGATGTTGATGCCGACAAATGGTCATCTCGTGCGGGGATGACTATCAACCCGACCAACTGGCTGATGTTATT
TGGCTCATATGCTCAGGCATTCCGCGCCCCGACGATGGGCGAAATGTATAACGATTCTAAACACTTCTCGATTGGTCGCT
TCTATACCAACTATTGGGTGCCAAACCCGAACTTACGTCCGGAAACTAACGAAACTCAGGAGTACGGTTTTGGGCTGCGT
TTTGATGACCTGATGTTGTCCAATGATGCTCTGGAATTTAAAGCCAGCTACTTTGATACCAAAGCGAAAGATTATATCTC
CACGACCGTCGATTTCGCGGCGGCGACAACTATGTCGTATAACGTCCCGAACGCCAAAATCTGGGGCTGGGATGTGATGA
CGAAATATACCACTGATCTGTTTAGCCTTGATGTGGCCTATAACCGTACCCGCGGCAAAGACACCGATACCGGGGAATAT
ATCTCCAGCATTAACCCGGATACCGTTACCAGTACCCTGAATATTCCGATCGCTCACAGCGGCTTCTCTGTTGGTTGGGT
CGGTACGTTTGCCGATCGCTCAACACATATCAGCAGCAGCTACAGCAAACAACCTGGCTATGGTGTGAATGATTTCTACG
TCAGTTATCAAGGGCAGCAGGCGCTCAAAGGCATGACCACTACTCTGGTATTGGGCAACGCCTTCGATAAAGAGTACTGG
TCGCCGCAAGGCATCCCACAGGATGGTCGTAACGGAAAAATTTTCGTGAGTTATCAATGGTAA
>PathEcoli~~~chuA~~~gi:386641111 outer membrane hemin receptor ChuA
ATGTCACGTCCGCAATTTACCTCGTTGCGTTTGAGTTTGTTGGCTTTGGCTGTTTCTGCCACCTTGCCAACGTTTGCTTT
TGCTACTGAAACCATGACCGTTACGGCAACGGGGAATGCACGTAGTTCCTTCGAAGCGCCTATGATGGTCAGCGTTATCG
ACACTTCCGCTCCTGAAAATCAAACTGCTACTTCAGCCACTGATTTGCTGCGTCATGTTCCTGGAATTACTCTTGATGGT
ACCGGACGAACCAACGGTCAGGATGTAAATATGCGTGGCTATGATCATCGCGGCGTGCTGGTTCTTGTCGATGGTGTTCG
CCAGGGAACGGATACCGGACACCTGAATGGCACTTTTCTCGATCCGGCGCTGATCAAGCGTGTTGAGATTGTTCGCGGAC
CTTCAGCATTACTGTATGGCAGTGGCGCGCTGGGTGGAGTGATCTCCTACGATACGGTCGATGCAAAAGATTTATTGCAG
GAAGGACAAAGCAGCGGTTTTCGTGTCTTTGGTACTGGCGGCACGGGGGACCATAGCCTGGGATTAGGCGCGAGCGCGTT
TGGGCGAACTGAAAATCTGGATGGTATTGTGGCCTGGTCCAGTCGCGATCGGGGTGATTTACGCCAGAGCAATGGTGAAA
CCGCGCCGAATGACGAGTCCATTAATAACATGCTGGCGAAAGGGACCTGGCAAATTGATTCAGCCCAGTCTCTGAGCGGT
TTAGTGCGTTACTACAACAACGACGCGCGTGAACCAAAAAATCCGCAGACCGTTGAAGCTTCTGATAGCAGCAACCCGAT
GGTCGATCGTTCAACAATTCAACGCGATGCGCAGCTTTCTTATAAACTCGCCCCGCAGGGTAACGACTGGTTAAATGCAG
ATGCAAAAATTTACTGGTCGGAAGTCCGTATTAATGCGCAAAACACGGGGAGTTCAGGCGAGTATCGTGAACAGATAACA
AAAGGAGCAAGGCTGGAGAACCGTTCCACTCTATTTGCCGACAGTTTCGCTTCTCACTTACTGACATATGGCGGTGAGTA
TTATCGTCAGGAACAACATCCGGGTGGCGCGACGACGGGCTTCCCGCAAGCAAAAATCGATTTTAGCTCTGGCTGGCTAC
AAGATGAGATCACCTTACGCGATCTGCCGATTACCCTGCTTGGCGGAACCCGCTATGACAGTTATCGCGGTAGCAGCGAC
GGCTACAAAGATGTTGATGCCGACAAATGGTCATCTCGTGCGGGGATGACTATCAACCCGACCAACTGGCTGATGTTATT
TGGCTCATATGCTCAGGCATTCCGCGCCCCGACGATGGGCGAAATGTATAACGATTCTAAACACTTCTCGATTGGTCGCT
TCTATACCAACTATTGGGTGCCAAACCCGAACTTACGTCCGGAAACTAACGAAACTCAGGAGTACGGTTTTGGGCTGCGT
TTTGATGACCTGATGTTGTCCAATGATGCTCTGGAATTTAAAGCCAGCTACTTTGATACCAAAGCGAAAGATTATATCTC
CACGACCGTCGATTTCGCGGCGGCGACAACTATGTCGTATAACGTCCCGAACGCCAAAATCTGGGGCTGGGATGTGATGA
CGAAATATACCACTGATCTGTTTAGCCTTGATGTGGCCTATAACCGTACCCGCGGCAAAGACACCGATACCGGGGAATAT
ATCTCCAGCATTAACCCGGATACCGTTACCAGTACCCTGAATATTCCGATCGCTCACAGCGGCTTCTCTGTTGGTTGGGT
CGGTACGTTTGCCGATCGCTCAACACATATCAGCAGCAGCTACAGCAAACAACCTGGCTATGGTGTGAATGATTTCTACG
TCAGTTATCAAGGGCAGCAGGCGCTCAAAGGCATGACCACTACTCTGGTATTGGGCAACGCCTTCGATAAAGAGTACTGG
TCGCCGCAAGGCATCCCACAGGATGGTCGTAACGGAAAAATTTTCGTGAGTTATCAATGGTAA
>PathEcoli~~~chuA~~~gi:387508904 outer membrane heme/hemoglobin receptor ChuA
ATGTCACGTCCGCAATTTACCTCGTTGCGTTTGAGTTTATTGGCCTTAGCTGTTTCTGCCACCTTGCCAACGTTTGCTTT
TGCTACTGAAACCATGACCGTTACGGCAACGGGGAATGCCCGTAGTTCCTTCGAAGCGCCTATGATGGTCAGCGTCATCG
ACACTTCCGCTCCTGAAAATCAAACGGCTACTTCAGCCACCGATCTGCTGCGTCATGTTCCTGGAATTACTCTGGATGGT
ACCGGACGAACCAACGGTCAGGATGTAAATATGCGTGGCTATGATCATCGCGGCGTGCTGGTTCTTGTCGATGGTGTTCG
TCAGGGAACGGATACCGGACACCTGAATGGCACTTTTCTCGATCCGGCGCTGATCAAGCGTGTTGAGATTGTTCGTGGAC
CTTCAGCATTACTGTATGGCAGTGGCGCGCTGGGTGGAGTGATCTCCTACGATACGGTCGATGCAAAAGATTTATTGCAG
GAAGGACAAAGCAGTGGTTTTCGTGTCTTTGGTACTGGCGGCACGGGGGACCATAGCCTGGGATTAGGCGCGAGCGCGTT
TGGGCGAACTGAAAATCTGGATGGTATTGTGGCCTGGTCCAGTCGCGATCGGGGTGATTTACGCCAGAGCAATGGTGAAA
CCGCGCCGAATGACGAGTCCATTAATAACATGCTGGCGAAAGGGACCTGGCAAATTGATTCAGCCCAGTCTCTGAGCGGT
TTAGTGCGTTACTACAACAACGACGCGCGTGAACCAAAAAATCCGCAGACCGTTGAGGCTTCTGAAAGCAGCAACCCGAT
GGTTGATCGTTCAACAATTCAACGCGATGCGCAGCTTTCTTATAAACTCGCCCCGCAGGGCAACGACTGGTTAAATGCAG
ATGCAAAAATTTATTGGTCGGAAGTCCGTATTAATGCGCAAAACACGGGGAGTTCCGGCGAGTATCGTGAACAGATAACA
AAAGGAGCCAGGCTGGAGAACCGTTCCACTCTCTTTGCCGACAGTTTCGCTTCTCACTTACTGACATATGGCGGTGAGTA
TTATCGTCAGGAACAACATCCGGGCGGCGCGACGACGGGCTTCCCGCAAGCAAAAATCGATTTTAGCTCCGGCTGGCTAC
AGGATGAGATCACCTTACGCGATCTGCCGATTACCCTGCTTGGCGGAACCCGCTATGACAGTTATCGCGGTAGCAGTGAC
GGTTACAAAGATGTTGATGCCGACAAATGGTCATCTCGTGCGGGGATGACTATCAATCCGACTAACTGGCTGATGTTATT
TGGCTCATATGCCCAGGCATTCCGCGCCCCGACGATGGGCGAAATGTATAACGATTCTAAGCACTTCTCGATTGGTCGCT
TCTATACCAACTATTGGGTGCCAAACCCGAACTTACGTCCGGAAACTAACGAAACTCAGGAGTACGGTTTTGGGCTGCGT
TTTGATGACCTGATGTTGTCCAATGATGCTCTGGAATTTAAAGCCAGCTACTTTGATACCAAAGCGAAGGATTACATCTC
CACGACCGTCGATTTCGCGGCGGCGACGACTATGTCGTATAACGTCCCGAACGCCAAAATCTGGGGCTGGGATGTGATGA
CGAAATATACCACTGATCTGTTTAGCCTTGATGTGGCCTATAACCGTACCCGCGGCAAAGACACCGATACCGGCGAATAC
ATCTCCAGCATTAACCCGGATACTGTTACCAGCACTCTGAATATTCCGATCGCTCACAGTGGCTTCTCTGTTGGGTGGGT
TGGTACGTTTGCCGATTGCTCAACACATATCAGCAGCAGTTACAGCAAACAACCAGGCTATGGCGTGAATGATTTCTACG
TCAGTTATCAAGGACAACAGGCGCTCAAAGGTATGACCACTACTTTGGTGTTGGGTAACGCTTTCGACAAAGAGTACTGG
TCGCCGCAAGGCATCCCACAGGATGGTCGTAACGGAAAAATTTTCGTGAGTTATCAATGGTAA
>PathEcoli~~~chuA~~~gi:387609225 hemin TonB-dependent receptor
ATGTCACGTCCGCAATTTACCTCGTTGCGTTTGAGTTTGTTGGCTTTGGCTGTTTCTGCCACCTTGCCAACGTTTGCTTT
TGCTACTGAAACCATGACCGTTACGGCAACGGGGAATGCCCGTAGTTCCTTCGAAGCGCCTATGATGGTCAGCGTCATCG
ACACTTCCGCTCCTGAAAATCAAACGGCTACTTCAGCCACCGATCTGCTGCGTCATGTTCCTGGAATTACTCTTGATGGT
ACCGGACGAACCAACGGTCAGGATGTAAATATGCGTGGCTATGATCATCGCGGCGTGCTGGTTCTTGTCGATGGTGTTCG
CCAGGGAACGGATACCGGACACCTGAATGGTACTTTTCTTGATCCGGCGCTGATCAAGCGTGTTGAGATTGTTCGCGGAC
CTTCAGCATTACTGTATGGCAGTGGCGCGCTGGGTGGGGTGATCTCCTACGATACGGTCGATGCAAAAGATTTATTGCAG
GAAGGACAAAGTAGTGGTTTTCGTGTCTTTGGTACTGGCGGCACGGGGGACCATAGCCTGGGATTAGGCGCGAGCGCGTT
TGGGCGAACTGAAAATCTGGATGGTATTGTGGCCTGGTCCAGTCGCGATCGGGGTGATTTACGCCAGAGCAATGGTGAAA
CCGCGCCGAATGACGAGTCCATTAATAACATGCTGGCGAAAGGGACCTGGCAAATTGATTCAGCCCAGTCTCTGAGCGGT
TTAGTGCGTTACTACAACAACGACGCGCGTGAACCAAAAAATCCGCAGACCGTTGAAGCTTCTGATAGCAGCAACCCGAT
GGTTGATCGTTCAACAATTCAACGCGATGCGCAGCTTTCTTATAAACTCGCCCCGCAGGGCAACGACTGGTTAAATGCAG
ATGCAAAAATTTACTGGTCGGAAGTCCGTATTAATGCGCAAAACACGGGGAGTTCCGGCGAGTATCGTGAACAGATAACA
AAAGGAGCCAAACTGGAGAACCGTTCCACTCTATTTGCCGACAGTTTCGCTTCTCACTTACTGACATATGGCGGTGAGTA
TTATCGTCAGGAACAACATCCGGGCGGCGCGACGACGGGCTTCCCGCAAGCAAAAATCGATTTTAGCTCCGGCTGGCTAC
AGGATGAGATCACCTTACGCGATCTGCCGATTACCCTGCTTGGCGGAACCCGCTATGACAGTTATCGCGGTAGCAGCGAC
GGCTACAAAGATGTTGATGCCGACAAATGGTCATCTCGCGCGGGGATGACTATCAACCCGGCTAACTGGCTGATGTTATT
TGGCTCATATGCCCAGGCATTCCGCGCCCCGACGATGGGCGAAATGTATAACGATTCTAAGCACTTCTCGATTGGTCGCT
TCTATACCAACTATTGGGTGCCAAACCCGAACTTACGTCCGGAAACTAACGAAACTCAGGAGTACGGTTTTGGGCTGCGT
TTTGATGATCTGATGTTGTCCAATGATGCTCTGGAATTTAAAGCCAGCTACTTTGATACCAAAGCGAAGGATTACATCTC
CACGACCGTCGATTTCGCGGCGGCGACAACTATGTCGTATAACGTCCCGAACGCCAAAATCTGGGGTTGGGATGTGATGA
CGAAATATACCACTGATCTGTTTAGCCTTGATGTGGCCTATAACCGTACCCGCGGCAAAGACACCGATACCGGCGAATAT
ATCTCCAGTATTAACCCGGATACCGTTACCAGCACCCTGAATATTCCGATCGCTCACAGTGGCTTCTCTGTTGGGTGGGT
TGGTACGTTTGCCGATCGCTCAACACATATCAGCAGCAGTTACAGCAAACAACCAGGCTATGGCGTGAATGATTTCTACG
TCAGTTATCAAGGGCAGCAGGCGCTCAAAGGTATGACCACTACTTTGGTGTTGGGTAACGCTTTCGACAAAGAGTACTGG
TCGCCACAAGGCATCCCACAGGATGGTCGTAATGGAAAAATTTTCGTGAGTTATCAATGGTAA
>PathEcoli~~~chuA~~~WP_000089590.1 TonB-dependent heme/hemoglobin receptor ChuA/ShuA
ATGTCACGTCCGCAATTTACCTCGTTGCGTTTGAGTTTATTGGCCTTAGCTGTTTCTGCCACCTTGCCAACGTTTGCTTT
TGCTACTGAAACCATGACCGTTACGGCAACGGGGAATGCCCGTAGTTCCTTCGAAGCGCCTATGATGGTCAGCGTCATCG
ACACTTCCGCTCCTGAAAATCAAACGGCTACTTCAGCCACCGATCTGCTGCGTCATGTTCCTGGAATTACTCTGGATGGT
ACCGGACGAACCAACGGTCAGGATGTAAATATGCGTGGCTATGATCATCGCGGCGTGCTGGTTCTTGTCGATGGTGTTCG
TCAGGGAACGGATACCGGACACCTGAATGGCACTTTTCTCGATCCGGCGCTGATCAAGCGTGTTGAGATTGTTCGTGGAC
CTTCAGCATTACTGTATGGCAGTGGCGCGCTGGGTGGAGTGATCTCCTACGATACGGTCGATGCAAAAGATTTATTGCAG
GAAGGACAAAGCAGTGGTTTTCGTGTCTTTGGTACTGGCGGCACGGGGGACCATAGCCTGGGATTAGGCGCGAGCGCGTT
TGGGCGAACTGAAAATCTGGATGGTATTGTGGCCTGGTCCAGTCGCGATCGGGGTGATTTACGCCAGAGCAATGGTGAAA
CCGCGCCGAATGACGAGTCCATTAATAACATGCTGGCGAAAGGGACCTGGCAAATTGATTCAGCCCAGTCTCTGAGCGGT
TTAGTGCGTTACTACAACAACGACGCGCGTGAACCAAAAAATCCGCAGACCGTTGAGGCTTCTGAAAGCAGCAACCCGAT
GGTTGATCGTTCAACAATTCAACGCGATGCGCAGCTTTCTTATAAACTCGCCCCGCAGGGCAACGACTGGTTAAATGCAG
ATGCAAAAATTTATTGGTCGGAAGTCCGTATTAATGCGCAAAACACGGGGAGTTCCGGCGAGTATCGTGAACAGATAACA
AAAGGAGCCAGGCTGGAGAACCGTTCCACTCTCTTTGCCGACAGTTTCGCTTCTCACTTACTGACATATGGCGGTGAGTA
TTATCGTCAGGAACAACATCCGGGCGGCGCGACGACGGGCTTCCCGCAAGCAAAAATCGATTTTAGCTCCGGCTGGCTAC
AGGATGAGATCACCTTACGCGATCTGCCGATTACCCTGCTTGGCGGAACCCGCTATGACAGTTATCGCGGTAGCAGTGAC
GGTTACAAAGATGTTGATGCCGACAAATGGTCATCTCGTGCGGGGATGACTATCAATCCGACTAACTGGCTGATGTTATT
TGGCTCATATGCCCAGGCATTCCGCGCCCCGACGATGGGCGAAATGTATAACGATTCTAAGCACTTCTCGATTGGTCGCT
TCTATACCAACTATTGGGTGCCAAACCCGAACTTACGTCCGGAAACTAACGAAACTCAGGAGTACGGTTTTGGGCTGCGT
TTTGATGACCTGATGTTGTCCAATGATGCTCTGGAATTTAAAGCCAGCTACTTTGATACCAAAGCGAAGGATTACATCTC
CACGACCGTCGATTTCGCGGCGGCGACGACTATGTCGTATAACGTCCCGAACGCCAAAATCTGGGGCTGGGATGTGATGA
CGAAATATACCACTGATCTGTTTAGCCTTGATGTGGCCTATAACCGTACCCGCGGCAAAGACACCGATACCGGCGAATAC
ATCTCCAGCATTAACCCGGATACTGTTACCAGCACTCTGAATATTCCGATCGCTCACAGTGGCTTCTCTGTTGGGTGGGT
TGGTACGTTTGCCGATCGCTCAACACATATCAGCAGCAGTTACAGCAAACAACCAGGCTATGGCGTGAATGATTTCTACG
TCAGTTATCAAGGACAACAGGCGCTCAAAGGTATGACCACTACTTTGGTGTTGGGTAACGCTTTCGACAAAGAGTACTGG
TCGCCGCAAGGCATCCCACAGGATGGTCGTAACGGAAAAATTTTCGTGAGTTATCAATGGTAA
>PathEcoli~~~fimH~~~gi:16132141 minor component of type 1 fimbriae
ATGAAACGAGTTATTACCCTGTTTGCTGTACTGCTGATGGGCTGGTCGGTAAATGCCTGGTCATTCGCCTGTAAAACCGC
CAATGGTACCGCTATCCCTATTGGCGGTGGCAGCGCCAATGTTTATGTAAACCTTGCGCCCGTCGTGAATGTGGGGCAAA
ACCTGGTCGTGGATCTTTCGACGCAAATCTTTTGCCATAACGATTATCCGGAAACCATTACAGACTATGTCACACTGCAA
CGAGGCTCGGCTTATGGCGGCGTGTTATCTAATTTTTCCGGGACCGTAAAATATAGTGGCAGTAGCTATCCATTTCCTAC
CACCAGCGAAACGCCGCGCGTTGTTTATAATTCGAGAACGGATAAGCCGTGGCCGGTGGCGCTTTATTTGACGCCTGTGA
GCAGTGCGGGCGGGGTGGCGATTAAAGCTGGCTCATTAATTGCCGTGCTTATTTTGCGACAGACCAACAACTATAACAGC
GATGATTTCCAGTTTGTGTGGAATATTTACGCCAATAATGATGTGGTGGTGCCTACTGGCGGCTGCGATGTTTCTGCTCG
TGATGTCACCGTTACTCTGCCGGACTACCCTGGTTCAGTGCCAATTCCTCTTACCGTTTATTGTGCGAAAAGCCAAAACC
TGGGGTATTACCTCTCCGGCACAACCGCAGATGCGGGCAACTCGATTTTCACCAATACCGCGTCGTTTTCACCTGCACAG
GGCGTCGGCGTACAGTTGACGCGCAACGGTACGATTATTCCAGCGAATAACACGGTATCGTTAGGAGCAGTAGGGACTTC
GGCGGTGAGTCTGGGATTAACGGCAAATTATGCACGTACCGGAGGGCAGGTGACTGCAGGGAATGTGCAATCGATTATTG
GCGTGACTTTTGTTTATCAATAA
>PathEcoli~~~fimH~~~gi:26251208 FimH protein precursor
ATGATTGTAATGAAACGAGTTATTACCCTGTTTGCTGTACTGCTGATGGGCTGGTCGGTAAATGCCTGGTCATTCGCCTG
TAAAACCGCCAATGGTACCGCAATCCCTATTGGCGGTGGCAGCGCCAATGTTTATGTAAACCTTGCGCCTGCCGTGAATG
TGGGGCAAAACCTGGTCGTAGATCTTTCGACGCAAATCTTTTGCCATAACGATTACCCAGAAACCATTACAGACTATGTC
ACACTGCAACGAGGTTCGGCTTATGGCGGCGTGTTATCTAGTTTTTCCGGGACCGTAAAATATAATGGCAGTAGCTATCC
TTTCCCTACTACCAGCGAAACGCCGCGGGTTGTTTATAATTCGAGAACGGATAAGCCGTGGCCGGTGGCGCTTTATTTGA
CGCCGGTGAGCAGTGCGGGGGGAGTGGCGATTAAAGCTGGCTCATTAATTGCCGTGCTTATTTTGCGACAGACCAACAAC
TATAACAGCGATGATTTCCAGTTTGTGTGGAATATTTACGCCAATAATGATGTGGTGGTGCCCACTGGCGGCTGTGATGC
TTCTGCTCGTGATGTCACCGTTACTCTGCCGGACTACCCTGGTTCAGTGCCGATTCCTCTTACCGTTTATTGTGCGAAAA
GCCAAAACCTGGGGTATTACCTATCCGGCACAACCGCAGATGCGGGCAACTCGATTTTCACCAATACCGCGTCGTTTTCA
CCCGCGCAGGGCGTCGGCGTACAGTTGACGCGCAACGGTACGATTATTCCAGCGAATAACACGGTATCGTTAGGAGCAGT
AGGGACTTCGGCGGTAAGTCTGGGATTAACGGCAAATTACGCACGTACCGGAGGGCAGGTGACTGCAGGGAATGTGCAAT
CGATTATTGGCGTGACTTTTGTTTATCAATAA
>PathEcoli~~~fimH~~~gi:91213965 type 1 fimbiral adhesin FimH
ATGAAACGAGTTATTACCCTGTTTGCTGTACTGCTGATGGGCTGGTCGGTAAATGCCTGGTCATTCGCCTGTAAAACCGC
CAATGGTACCGCAATCCCTATTGGCGGTGGCAGCGCCAATGTTTATGTAAACCTTGCGCCTGCCGTGAATGTGGGGCAAA
ACCTGGTCGTAGATCTTTCGACGCAAATCTTTTGCCATAACGATTACCCAGAAACCATTACAGACTATGTCACACTGCAA
CGAGGTGCGGCTTATGGCGGCGTGTTATCTAGTTTTTCCGGGACCGTAAAATATAATGGCAGTAGCTATCCTTTCCCTAC
TACCAGCGAAACGCCGCGGGTTGTTTATAATTCGAGAACGGATAAGCCGTGGCCGGTGGCGCTTTATTTGACGCCGGTGA
GCAGTGCGGGGGGAGTGGCGATTAAAGCTGGCTCATTAATTGCCGTGCTTATTTTGCGACAGACCAACAACTATAACAGC
GATGATTTCCAGTTTGTGTGGAATATTTACGCCAATAATGATGTGGTGGTGCCCACTGGCGGCTGCGATGTTTCTGCTCG
TGATGTCACCGTTACTCTGCCGGACTACCCTGGTTCAGTGCCGATTCCTCTTACCGTTTATTGTGCGAAAAGCCAAAACC
TGGGGTATTACCTCTCCGGCACAACCGCAGATGCGGGCAACTCGATTTTCACCAATACCGCGTCGTTTTCACCCGCGCAG
GGCGTCGGCGTACAGTTGACGCGCAACGGTACGATTATTCCAGCGAATAACACGGTATCGTTAGGAGCAGTAGGGACTTC
GGCGGTAAGTCTGGGATTAACGGCAAATTACGCACGTACCGGAGGGCAGGTGACTGCAGGGAATGTGCAATCGATTATTG
GCGTGACTTTTGTTTATCAATAA
>PathEcoli~~~fimH~~~gi:110644762 FimH protein precursor
ATGATTGTAATGAAACGAGTTATTACCCTGTTTGCTGTACTGCTGATGGGCTGGTCGGTAAATGCCTGGTCATTCGCCTG
TAAAACCGCCAATGGTACCGCTATCCCTATTGGTGGTGGCAGCGCCAATGTTTATGTAAACCTTGCGCCTGCCGTGAATG
TGGGGCAAAACCTGGTCGTGGATCTTTCGACGCAAATCTTTTGCCATAACGATTACCCGGAAACCATTACAGACTATGTC
ACACTGCAACGAGGTTCGGCTTATGGCGGCGTGTTATCTAGTTTTTCCGGGACCGTAAAATATAATGGCAGTAGCTATCC
TTTCCCTACTACCAGCGAAACGCCGCGGGTTGTTTATAATTCGAGAACGGATAAGCCGTGGCCGGTGGCGCTTTATTTGA
CGCCTGTGAGCAGTGCGGGGGGAGTGGCGATTAAAGCTGGCTCATTAATTGCCGTGCTTATTTTGCGACAGACCAACAAC
TATAACAGCGATGATTTCCAGTTTGTGTGGAATATTTACGCCAATAATGATGTGGTGGTGCCCACTGGCGGCTGTGATGT
TTCTGCTCGTGATGTCACCGTTACTTTGCCGGACTACCCTGGTTCAGTGCCGATTCCTCTTACCGTTTATTGTGCGAAAA
GCCAAAACCTGGGGTATTACCTCTCCGGCACAACCGCAGATGCGGGCAACTCGATTTTCACCAATACCGCGTCGTTTTCA
CCCGCGCAGGGCGTCGGCGTACAGTTGACGCGCAACGGTACGATTATTCCAGCGAATAACACGGTATCGTTAGGAGCAGT
AGGGACTTCGGCGGTAAGTCTGGGATTAACGGCAAATTACGCACGTACCGGAGGGCAGGTGACTGCAGGGAATGTGCAAT
CGATTATTGGCGTGACTTTTGTTTATCAATAA
>PathEcoli~~~fimH~~~gi:117626628 type 1 fimbiral adhesin FimH
ATGATTGTAATGAAACGAGTTATTACCCTGTTTGCTGTACTGCTGATGGGCTGGTCGGTAAATGCCTGGTCATTCGCCTG
TAAAACCGCCAATGGTACCGCAATCCCTATTGGCGGTGGCAGCGCCAATGTTTATGTAAACCTTGCGCCTGCCGTGAATG
TGGGGCAAAACCTGGTCGTAGATCTTTCGACGCAAATCTTTTGCCATAACGATTACCCAGAAACCATTACAGACTATGTC
ACACTGCAACGAGGTTCGGCTTATGGCGGCGTGTTATCTAGTTTTTCCGGGACCGTAAAATATAATGGCAGTAGCTATCC
TTTCCCTACTACCAGCGAAACGCCGCGGGTTGTTTATAATTCGAGAACGGATAAGCCGTGGCCGGTGGCGCTTTATTTGA
CGCCGGTGAGCAGTGCGGGGGGAGTGGCGATTAAAGCTGGCTCATTAATTGCCGTGCTTATTTTGCGACAGACCAACAAC
TATAACAGCGATGATTTCCAGTTTGTGTGGAATATTTACGCCAATAATGATGTGGTGGTGCCCACTGGCGGCTGCGATGT
TTCTGCTCGTGATGTCACCGTTACTCTGCCGGACTACCCTGGTTCAGTGCCGATTCCTCTTACCGTTTATTGTGCGAAAA
GCCAAAACCTGGGGTATTACCTCTCCGGCACAACCGCAGATGCGGGCAACTCGATTTTCACCAATACCGCGTCGTTTTCA
CCCGCGCAGGGCGTCGGCGTACAGTTGACGCGCAACGGTACGATTATTCCAGCGAATAACACGGTATCGTTAGGAGCAGT
AGGGACTTCGGCGGTAAGTCTGGGATTAACGGCAAATTACGCACGTACCGGAGGGCAGGTGACTGCAGGGAATGTGCAAT
CGATTATTGGCGTGACTTTTGTTTATCAATAA
>PathEcoli~~~fimH~~~gi:157157381 protein FimH
ATGAAACGAGTTATTAACCTGTTTGCTGTACTGCTGATGGGCTGGTCGGTAAATGCCTGGTCATTCGCCTGTAAAACCGC
CAATGGCACCGCTATCCCTATTGGCGGTGGCAGCGCCAATGTTTATGTAAACCTTGCGCCCGCCGTGAATGTGGGGCAAA
ACCTGGTCGTGGATCTTTCGACGCAAATCTTTTGCCATAACGATTACCCGGAAACCATTACAGATTATGTCACACTGCAA
CGAGGCTCGGCTTATGGCGGCGTGTTATCTAATTTTTCCGGGACCGTAAAATATAGTGGCAGTAGCTATCCATTTCCGAC
CACCAGTGAAACGCCGCGGGTTGTTTATAATTCGAGAACGGATAAGCCGTGGCCGGTGGCGCTTTATTTGACGCCTGTGA
GCAGTGCGGGCGGGGTGGTGATTAAAGCTGGCTCATTAATTGCCGTGCTTATTTTGCGACAGACCAACAACTATAACAGC
GATGATTTCCAGTTTGTGTGGAATATTTACGCCAATAATGATGTGGTGGTGCCCACTGGCGGCTGCGATGTTTCTGCTCG
TGATGTCACCGTTACTCTGCCGGACTACCCTGGTTCAGTGCCGATTCCTCTTACCGTTTATTGTGCGAAAAGCCAAAACC
TGGGGTATTACCTCTCCGGCACAACCGCAGATGCGGGCAACTCGATTTTCACCAATACCGCGTCGTTTTCACCTGCACAG
GGCGTCGGCGTACAGTTGACGCGCAACGGTACGATTATTCCAGCGAATAACACGGTATCGTTAGGAGCAGTAGGGACTTC
GGCGGTAAGTCTGGGATTAACGGCAAATTACGCACGTACCGGAGGGCAGGTGACTGCAGGGAATGTGCAATCGATTATTG
CCGTGACTTTTGTTTATCAATAA
>PathEcoli~~~fimH~~~gi:215489644 minor component of type 1 fimbriae
ATGAAACGAGTTATTACCCTGTTTGCTGTACTGCTGATGGGCTGGTCGGTAAATGCCTGGTCATTCGCCTGTAAAACCGC
CAATGGTACCGCAATCCCTATTGGCGGTGGCAGCGCCAATGTTTATGTAAACCTTGCGCCTGCCGTGAATGTGGGGCAAA
ACCTGGTCGTGGATCTTTCGACGCAAATCTTTTGCCATAACGATTACCCGGAAACCATTACAGATTATGTCACACTGCAA
CGAGGCTCGGCTTATGGCGGCGTGTTATCTAATTTTTCCGGGACCGTAAAATATAGTGGCAGTAGCTATCCATTTCCTAC
CACCAGTGAAACGCCGCGGGTTGTTTATAATTCGAGAACGGATAAGCCGTGGCCGGTGGCGCTTTATTTGACGCCTGTGA
GCAGTGCGGGCGGGGTGGCGATTAAAGCTGGCTCATTAATTGCCATGCTTATTTTGCGACAGACCAACAACTATAACAGC
GATGATTTCCAGTTTGTGTGGAATATTTACGCCAATAATGATGTGGTGGTGCCTACTGGCGGCTGCGATGTTTCTGCTCG
TGATGTCACCGTTACTCTGCCGGACTACCCTGGTTCAGTGCCGATTCCTCTTACCGTTTATTGTGCGAAAAGCCAAAACC
TGGGGTATTACCTCTCCGGCACAACCGCAGATGCGGGCAACTCGATTTTCACCAATACCGCGTCGTTTTCACCCGCGCAG
GGCGTCGGCGTACAGTTGACGCGCAACGGTACGATTATTCCAGCGAATAACACGGTATCGTTAGGAGCAGTAGAGACTTC
GGCGGTAAGTCTGGGATTAACGGCAAATTACGCACGTACCGGAGGGCAGGTGACTGCAGGGAATGTGCAATCGATTATTG
GCGTGACATTTGTTTATCAATAA
>PathEcoli~~~fimH~~~gi:218561496 minor component of type 1 fimbriae
ATGAAACGAGTTATTAACCTGTTTGCTATACTGCTGATGGGCTGGTCGGTAAATGCCTGGTCATTCGCCTGTAAAACCGC
CAATGGCACCGCTATCCCTATTGGCGGTGGCAGCGCCAATGTTTATGTAAACCTTGCGCCCGCCGTGAATGTGGGGCAAA
ACCTGGTCGTGGATCTTTCGACGCAAATCTTTTGCCATAACGATTACCCGGAAACCATTACAGATTATGTCACACTGCAA
CGAGGCTCGGCTTATGGCGGCGTGTTATCTAATTTTTCCGGGACCGTAAAATATAGTGGCAGTAGCTATCCATTTCCGAC
CACCAGTGAAACGCCGCGGGTTGTTTATAATTCGAGAACGGATAAGCCGTGGCCGGTGGCGCTTTATTTGACGCCTGTGA
GCAGTGCGGGCGGGGTGGTGATTAAAGCTGGCTCATTAATTGCCGTGCTTATTTTGCGACAGACCAACAACTATAACAGC
GATGATTTCCAGTTTGTGTGGAATATTTACGCCAATAATGATGTGGTGGTGCCCACTGGCGGCTGCGATGTTTCTGCTCG
TGATGTCACCGTTACTCTGCCGGACTACCCTGGTTCAGTGCCGATTCCTCTTACCGTTTATTGTGCGAAAAGCCAAAACC
TGGGGTATTACCTCTCCGGCACAACCGCAGATGCGGGCAACTCGATTTTCACCAATACCGCGTCGTTTTCACCTGCACAG
GGCGTCGGCGTACAGTTGACGCGCAACGGTACGATTATTCCAGCGAATAACACGGTATCGTTAGGAGCAGTAGGGACTTC
GGCGGTAAGTCTGGGATTAACGGCAAATTACGCACGTACCGGAGGGCAGGTGACTGCAGGGAATGTGCAATCGATTATTG
GCGTGACTTTTGTTTATCAATAA
>PathEcoli~~~fimH~~~gi:218703019 minor component of type 1 fimbriae
ATGAAACGAGTTATTACCCTGTTTGCTGTACTGCTGATGGGCTGGTCGGTAAATGCCTGGTCATTCGCCTGTAAAACCGC
CAATGGTACAGCTATCCCTATTGGCGGTGGCAGCGCTAATGTTTATGTAAACCTTGCGCCTGCCGTGAATGTGGGGCAAA
ACCTGGTCGTAGATCTTTCGACGCAAATCTTTTGCCATAACGATTATCCGGAAACCATTACAGACTATGTCACACTGCAA
CGAGGCTCGGCTTATGGCTGCGTGTTATCTAATTTTTCCGGGACCGTAAAATATAGTGGCAGTAGCTATCCATTTCCGAC
CACCAGCGAAACGCCGCGCGTTGTTTATAATTCGAGAACGGATAAGCCGTGGCCGGTGGCGCTTTATTTGACGCCTGTGA
GCAGTGCGGGCGGGGTGGCAATTAAAGCTGGCTCATTAATTGCCGTGCTTATTTTGCGACAGACCAACAACTATAACAGC
GATGATTTCCAGTTTGTGTGGAATATTTACGCCAATAATGATGTGGTGGTGCCTACTGGCGGCTGTGATGTTTCTGCTCG
TGATGTCACCGTTACTCTGCCGGACTACCCTGGTTCAGTGCCGATTCCTCTTACCGTTTATTGTGCGAAAAGCCAAAACC
TGGGGTATTACCTCTCCGGCACAACCGCAGATGCGGGCAACTCGATTTTCACCAATACCGCGTCGTTTTCACCTGCACAG
GGCGTCGGCGTACAGTTGACGCGCAACGGTACGATTATTCCAGCGAATAACACGGTATCGTTAGGAGCAGTAGGGACTTC
GGCGGTAAGTCTGGGATTAACGGCAAATTATGCACGTACCGGAGGGCAGGTGACTGCAGGGAATGTGCAATCGATTATTG
GCGTGACTTTTGTTTATCAATAA
>PathEcoli~~~fimH~~~gi:222159051 Protein fimH
ATGAAACGAGTTATTACCCTGTTTGCTGTACTGCTGATGGGCTGGTCGGTAAATGCCTGGTCATTCGCCTGTAAAACCGC
CAATGGTACCGCTATCCCTATTGGCGGTGGCAGCGCCAATGTTTATGTAAACCTTGCGCCTGCCGTGAATGTGGGGCAAA
ACCTGGTCGTGGATCTTTCGACGCAAATCTTTTGCCATAACGATTACCCGGAAACCATTACAGACTATGTCACACTGCAA
CGAGGTTCGGCTTATGGCGGCGTGTTATCTAGTTTTTCCGGGACCGTAAAATATAATGGCAGTAGCTATCCTTTCCCTAC
TACCAGCGAAACGCCGCGGGTTGTTTATAATTCGAGAACGGATAAGCCGTGGCCGGTGGCGCTTTATTTGACGCCTGTGA
GCAGTGCGGGGGGAGTGGCGATTAAAGCTGGCTCATTAATTGCCGTGCTTATTTTGCGACAGACCAACAACTATAACAGC
GATGATTTCCAGTTTGTGTGGAATATTTACGCCAATAATGATGTGGTGGTGCCCCCTGGCGGCTGTGATGTTTCTGCTCG
TGATGTCACCGTTACTTTGCCGGACTACCCTGGTTCAGTGCCGATTCCTCTTACCGTTTATTGTGCGAAAAGCCAAAACC
TGGGGTATTACCTCTCCGGCACAACCGCAGATGCGGGCAACTCGATTTTCACCAATACCGCGTCGTTTTCACCCGCGCAG
GGCGTCGGCGTACAGTTGACGCGCAACGGTACGATTATTCCAGCGAATAACACGGTATCGTTAGGAGCAGTAGGGACTTC
GGCGGTAAGTCTGGGATTAACGGCAAATTACGCACGTACCGGAGGGCAGGTGACTGCAGGGAATGTGCAATCGATTATTG
GCGTGACTTTTGTTTATCAATAA
>PathEcoli~~~fimH~~~gi:260847136 minor component FimH of type 1 fimbriae
ATGAAACGAGTTATTACCCTGTTTGCTGTACTGCTGATGGGCTGGTCGGTAAATGCCTGGTCATTCGCCTGTAAAACCGC
CAATGGTACCGCTATCCCTATTGGCGGTGGCAGCGCCAATGTTTATGTAAACCTTGCGCCCGCCGTGAATGTGGGGCAAA
ACCTGGTCGTGGATCTTTCGACGCAAATCTTTTGCCATAACGATTATCCGGAAACCATTACAGACTATGTCACACTGCAA
CGAGGCTCGGCTTATGGCGGCGTGTTATCTAATTTTTCCGGGACCGTAAAATATAGTGGCAGTAGCTATCCATTTCCTAC
CACCAGCGAAACGCCGCGCGTTGTTTATAATTCGAGAACGGATAAGCCGTGGCCGGTGGCGCTTTATTTGACGCCTGTGA
GCAGTGCGGGCGGGGTGGCGATTAAAGCTGGCTCATTAATTGCCGTGCTTATTTTGCGACAGACCAACAACTATAACAGC
GATGATTTCCAGTTTGTGTGGAATATTTACGCCAATAATGATGTGGTGGTGCCTACTGGCGGCTGCGATGTTTCTGCTCG
TGATGTCACCGTTACTCTGCCGGACTACCCTGGTTCAGTGCCAATTCCTCTTACCGTTTATTGTGCGAAAAGCCAAAACC
TGGGGTATTACCTCTCCGGCACAACCGCAGATGCGGGCAACTCGATTTTCACCAATACCGCGTCGTTTTCACCTGCACAG
GGCGTCGGCGTACAGTTGACGCGCAACGGTACGATTATTCCAGCGAATAACACGGTATCTTTAGGAGCAGTAGGGACTTC
GGCGGTGAGTCTGGGATTAACGGCAAATTATGCACGTACCGGAGGGCAGGTGACTGCAGGGAATGTGCAATCGATTATTG
GCGTGACTTTTGTTTATCAATAA
>PathEcoli~~~fimH~~~gi:260858488 minor component FimH of type 1 fimbriae
ATGAAACGAGTTATTACCCTGTTTGCTGTACTGCTGATGGGCTGGTCGGTAAATGCCTGGTCATTCGCCTGTAAAACCGC
CAATGGTACCGCTATCCCTATTGGCGGTGGCAGCGCCAATGTTTATGTAAACCTTGCGCCCGCCGTGAATGTGGGGCAAA
ACCTGGTCGTGGATCTTTCGACGCAAATCTTTTGCCATAACGATTATCCGGAAACCATTACAGACTATGTCACACTGCAA
CGAGGCTCGGCTTATGGCAGCGTGTTATCTAATTTTTCCGGGACCGTAAAATATAGTGGCAGTAGCGATCCATTTCCTAC
CACCAGCGAAACGCCGCGCGTTGTTTATAATTCGAGAACGGATAAGCCGTGGCCGGTGGCGCTTTATTTGACGCCTGTGA
GCAGTGCGGGCGGGGTGGCGATTAAAGCTGGCTCATTAATTGCCGTGCTTATTTTGCGACAGACCAACAACTATAACAGC
GATGATTTTCAGTTTGTGTGGAATATTTACGCCAATAATGATGTGGTGGTGCCTACTGGCGGCTGCGATGTTTCTGCTCG
TGATGTCACCGTTACTCTGCCGGACTACCCTGGTTCAGTGCCAATTCCTCTTACCGTTTATTGTGCGAAAAGCCAAAATC
TGGGGTATTACCTCTCCGGCACAACCGTAGATGCGGGCAACTCGATTTTCACCAATACCGCGTCGTTTTCACCAGCGCAG
GGCGTCGGCGTACAGTTGACGCGCAACGGTACGATTATTCCAGCGAATAACACGGTATCGTTAGGAGCAGTAGGGACTTC
GGCGGTAAGTCTGGGATTAACGGCAAATTACGCACGTACCGGAGGGCAGGTGACTGCAGGGAATGTGCAATCGATTATTG
GCGTGACTTTTGTTTATCAATAA
>PathEcoli~~~fimH~~~gi:260871042 minor component FimH of type 1 fimbriae
ATGAAACGAGTTATTACCCTGTTTGCTGTACTGCTGATGGGCTGGTCGGTAAATGCCTGGTCATTCGCCTGTAAAACCGC
CAATGGTACAGCTATCCCTATTGGCGGTGGCAGCGCTAATGTTTATGTAAACCTTGCGCCTGCCGTGAATGTGGGGCAAA
ACCTGGTCGTAGATCTTTCGACGCAAATCTTTTGCCATAACGATTATCCGGAAACCATTACAGACTATGTCACACTGCAA
CGAGGCTCGGCTTATGGCGGCGTGTTATCTAATTTTTCCGGGACCGTAAAATATAGTGGCAGTAGCTATCCATTTCCGAC
CACCAGCGAAACGCCGCGCGTTGTTTATAATTCGAGAACGGATAAGCCGTGGCCGGTGGCGCTTTATTTGACGCCTGTGA
GCAGTGCGGGCGGGGTGGCAATTAAAGCTGGCTCATTAATTGCCGTGCTTATTTTGCGACAGACCAACAACTATAACAGC
GATGATTTCCAGTTTGTGTGGAATATTTACGCCAATAATGATGTGGTGGTGCCTACTGGCGGCTGTGATGTTTCTGCTCG
TGATGTCACCGTTACTCTGCCGGACTACCCTGGTTCAGTGCCGATTCCTCTTACCGTTTATTGTGCGAAAAGCCAAAACC
TGGGGTATTACCTCTCCGGCACAACCGCAGATGCGGGCAACTCGATTTTCACCAATACCGCGTCGTTTTCACCTGCACAG
GGCGTCGGCGTACAGTTGACGCGCAACGGTACGATTATTCCAGCGAATAACACGGTATCGTTAGGAGCAGTAGGGACTTC
GGCGGTAAGTCTGGGATTAACGGCAAATTATGCACGTACCGGAGGGCAGGTGACTGCAGGGAATGTGCAATCGATTATTG
GCGTGACTTTTGTTTATCAATAA
>PathEcoli~~~fimH~~~gi:291285701 adhesin
ATGAAACGAGTTATTACCCTGTTTGCTGTACTGCTGATGGGCTGGTCGGTAAATGCCTGGTCATTCGCCTGTAAAACCGC
CAATGGTACCGCTATCCCTATTGGCGGTGGCAGCGCTAATGTTTATGTAAACCTTGCGCCTGCCGTGAATGTGGGGCAAA
ACCTGGTCGTAGATCTTTCGACGCAAATCTTTTGCCATAACGATTATCCGGAAACCATTACAGACTATGTCACACTGCAA
CGAGGCTCGGCTTATGGCGGCGTGTTATCTAATTTTTCCGGGACCGTAAAATATAGTGGCAGTAGCTATCCATTTCCGAC
CACCAGCGAAACGCCGCGGGTTGTTTATAATTCGAGAACGGATAAGCCGTGGCCGGTGGCGCTTTATTTGACGCCTGTGA
GCAGTGCGGGCGGGGTGGCGATTAAAGCTGGCTCATTAATTGCCGTGCTTATTTTGCGACAGACCAACAACTATAACAGC
GATGATTTCCAGTTTGTGTGGAATATTTACGCCAATAATGATGTGGTAGTGCCTACTGGCGGCTGCGATGTTTCTGCTCG
TGATGTCACCGTTACTCTGCCGGACTACCCTGGTTCAGTGCCAATTCCTCTTACCGTTTATTGTGCGAAAAGCCAAAACC
TGGGGTATTACCTCTCCGGCACAACCGCAGATGCGGGCAACTCGATTTTCACCAATACCGCGTCGTTTTCACCAGCGCAG
GGCGTCGGCGTACAGTTGACGCGCAACGGTACGATTATTCCAGCGAATAACACGGTATCGTTAGGAGCAGTAGGAACTTC
GGCGGTAAGTCTGGGATTAACGGCAAATTACGCACGTACCGGCGGGCAGGTGACTGCAGGGAATGTGCAATCGATTATTG
GCGTGACTTTTGTTTATCAATAA
>PathEcoli~~~fimH~~~gi:386622108 Mannose-specific adhesin FimH
ATGAAACGAGTTATTACCCTGTTTGCTGTACTGCTGATGGGCTGGTCGGTAAATGCCTGGTCATTCGCCTGTAAAACCGC
CAATGGTACCGCTATTCCTATTGGCGGTGGCAGCGCTAATGTTTATGTAAACCTTGCGCCTGCCGTGAATGTGGGGCAAA
ACCTGGTCGTAGATCTTTCGACGCAAATCTTTTGCCATAACGATTATCCGGAAACCATTACAGACTATGTCACACTGCAA
CGAGGCTCGGCTTATGGCGGCGTGTTATCTAATTTTTCCGGGACCGTAAAATATAGTGGCAGTAGCTATCCATTTCCGAC
TACCAGCGAAACGCCGCGGGTTGTTTATAATTCGAGAACGGATAAGCCGTGGCCGGTGGCGCTTTATTTGACGCCTGTGA
GCAGTGCGGGTGGGGTGGCGATTAAAGCTGGCTCATTAATTGCCGTGCTTATTTTGCGACAGACCAACAACTATAACAGC
GATGATTTCCAGTTTGTGTGGAATATTTACGCCAATAATGATGTGGTGGTGCCTACTGGCGGCTGCGATGTTTCTGCTCA
TGATGTCACCGTTACTCTGCCGGACTACCCTGGTTCAGTGCCAATTCCTCTTACCGTTTATTGTGCGAAAAGCCAAAACC
TGGGGTATTACCTCTCCGGCACAACCGCAGATGCGGGCAACTCGATTTTCACCAATACCGCGTCGTTTTCACCAGCGCAG
GGCGTCGGCGTACAGTTGACGCGCAACGGTACGATTATTCCAGCGAATAACACGGTATCGTTAGGAGCAGTAGGGACTTC
GGCGGTAAGTCTGGGATTAACGGCAAATTACGCACGTACCGGAGGGCAGGTGACTGCAGGGAATGTGCAATCGATTATTG
GCGTGACTTTTGTTTATCAATAA
>PathEcoli~~~fimH~~~gi:386642066 type 1 fimbiral adhesin FimH
ATGATTGTAATGAAACGAGTTATTACCCTGTTTGCTGTACTGCTGATGGGCTGGTCGGTAAATGCCTGGTCATTCGCCTG
TAAAACCGCCAATGGTACCGCAATCCCTATTGGCGGTGGCAGCGCCAATGTTTATGTAAACCTTGCGCCTGCCGTGAATG
TGGGGCAAAACCTGGTCGTAGATCTTTCGACGCAAATCTTTTGCCATAACGATTACCCAGAAACCATTACAGACTATGTC
ACACTGCAACGAGGTTCGGCTTATGGCAGCGTGTTATCTAGTTTTTCCGGGACCGTAAAATATAATGGCAGTAGCTATCC
TTTCCCTACTACCAGCGAAACGCCGCGGGTTGTTTATAATTCGAGAACGGATAAGCCGTGGCCGGTGGCGCTTTATTTGA
CGCCGGTGAGCAGTGCGGGGGGAGTGGCGATTAAAGCTGGCTCATTAATTGCCGTGCTTATTTTGCGACAGACCAACAAC
TATAACAGCGATGATTTCCAGTTTGTGTGGAATATTTACGCCAATAATGATGTGGTGGTGCCCACTGGCGGCTGTGATGT
TTCTGCTCGTGATGTCACCGTTACTCTGCCGGACTACCCTGGTTCAGTGCCGATTCCTCTTACCGTTTATTGTGCGAAAA
GCCAAAACCTGGGGTATTACCTATCCGGCACAACCGCAGATGCGGGCAACTCGATTTTCACCAATACCGCGTCGTTTTCA
CCCGCGCAGGGCGTCGGCGTACAGTTGACGCGCAACGGTACGATTATTCCAGCGAATAACACGGTATCGTTAGGAGCAGT
AGGGACTTCGGCGGTAAGTCTGGGATTAACGGCAAATTACGCACGTACCGGAGGGCAGGTGACTGCAGGGAATGTGCAAT
CGATTATTGGCGTGACTTTTGTTTATCAATAA
>PathEcoli~~~fimH~~~gi:387615053 minor component of type 1 fimbriae
ATGAAACGAGTTATTACCCTGTTTGCTGTACTGCTGATGGGCTGGTCGGTAAATGCCTGGTCATTCGCCTGTAAAACCGC
CAATGGTACAGCTATCCCTATTGGCGGTGGCAGCGCTAATGTTTATGTAAACCTTGCGCCCGCCGTGAATGTGGGGCAAA
ACCTGGTCGTAGATCTTTCGACGCAAATCTTTTGCCATAACGATTATCCGGAAACCATTACAGACTATGTCACACTGCAA
CGAGGCTCGGCTTATGGCGGCGTGTTATCTAATTTTTCCGGGACCGTAAAATATAGTGGCAGTAGCTATCCATTTCCTAC
CACCAGCGAAACGCCGCGCGTTGTTTATAATTCGAGAACGGATAAGCCGTGGCCGGTGGCGCTTTATTTGACGCCTGTGA
GCAGTGCGGGCGGGGTGGCGATTAAAGCTGGCTCATTAATTGCCGTGCTTATTTTGCGACAGACCAACAACTATAACAGC
GATGATTTCCAGTTTGTGTGGAATATTTACGCCAATAATGATGTGGTGGTGCCCACTGGCGGCTGTGATGTTTCTGCTCG
TGATGTCACCGTTACTCTGCCGGACTACCCTGGTTCAGTGCCAATTCCTCTTACCGTTTATTGTGCGAAAAGCCAAAACC
TGGGGTATTACCTCTCCGGCACAACCGCAGATGCGGGCAACTCGATTTTCACCAATACCGCGTCGTTTTCACCAGCGCAG
GGCGTCGGCGTACAGTTGACGCGCAACGGTACGATTATTCCAGCGAATAACACGGTATCGTTAGGAGCAGTAGGAACTTC
GGCGGTAAGTCTGGGATTAACGGCAAATTACGCACGTACCGGAGGGCAGGTGACTGCAGGGAATGTGAAATCGATTATTG
GCGTGACTTTTGTTTATCAATAA
>PathEcoli~~~fimH~~~gi:387619678 type 1 fimbiral adhesin FimH
ATGAAACGAGTTATTACCCTGTTTGCTGTACTGCTGATGGGCTGGTCGGTAAATGCCTGGTCATTCGCCTGTAAAACCGC
CAATGGTACCGCTATCCCTATTGGCGGTGGCAGCGCCAATGTTTATGTAAACCTTGCGCCTGCCGTGAATGTGGGGCAAA
ACCTGGTCGTGGATCTTTCGACGCAAATCTTTTGCCATAACGATTACCCGGAAACCATTACAGACTATGTCACACTGCAA
CGAGGTTCGGCTTATGGCGGCGTGTTATCTAGTTTTTCCGGGACCGTAAAATATAATGGCAGTAGCTATCCTTTCCCTAC
TACCAGCGAAACGCCGCGGGTTGTTTATAATTCGAGAACGGATAAGCCGTGGCCGGTGGCGCTTTATTTGACGCCTGTGA
GCAGTGCGGGGGGAGTGGCGATTAAAGCTGGCTCATTAATTGCCGTGCTTATTTTGCGACAGACCAACAACTATAACAGC
GATGATTTCCAGTTTGTGTGGAATATTTACGCCAATAATGATGTGGTGGTGCCCACTGGCGGCTGTGATGTTTCTGCTCG
TGATGTCACCGTTACTTTGCCGGACTACCCTGGTTCAGTGCCGATTCCTCTTACCGTTTATTGTGCGAAAAGCCAAAACC
TGGGGTATTACCTCTCCGGCACAACCGCAGATGCGGGCAACTCGATTTTCACCAATACCGCGTCGTTTTCACCCGCGCAG
GGCGTCGGCGTACAGTTGACGCGCAACGGTACGATTATTCCAGCGAATAACACGGTATCGTTAGGAGCAGTAGGGACTTC
GGCGGTAAGTCTGGGATTAACGGCAAATTACGCACGTACCGGAGGGCAGGTGACTGCAGGGAATGTGCAATCGATTATTG
GCGTGACTTTTGTTTATCAATAA
>PathEcoli~~~fimH~~~gi:443615875 adhesin
ATGAAACGAGTTATTACCCTGTTTGCTGTACTGCTGATGGGCTGGTCGGTAAATGCCTGGTCATTCGCCTGTAAAACCGC
CAATGGTACAGCTATCCCTATTGGCGGTGGCAGCGCTAATGTTTATGTAAACCTTGCGCCTGCCGTGAATGTGGGGCAAA
ACCTGGTCGTAGATCTTTCGACGCAAATCTTTTGCCATAACGATTATCCGGAAACCATTACAGACTATGTCACACTGCAA
CGAGGCTCGGCTTATGGCGGCGTGTTATCTAATTTTTCCGGGACCGTAAAATATAGTGGCAGTAGCTATCCATTTCCGAC
CACCAGCGAAACGCCGCGCGTTGTTTATAATTCGAGAACGGATAAGCCGTGGCCGGTGGCGCTTTATTTGACGCCTGTGA
GCAGTGCGGGCGGGGTGGCGATTAAAGCTGGCTCATTAATTGCCGTGCTTATTTTGCGACAGACCAACAACTATAACAGC
GATGATTTCCAGTTTGTGTGGAATATTTACGCCAATAATGATGTGGTGGTGCCTACTGGCGGCTGCGATGTTTCTGCTCG
TGATGTCACCGTTACTCTGCCGGACTACCCTGGTTCAGTGCCAATTCCTCTTACCGTTTATTGTGCGAAAAGCCAAAACC
TGGGGTATTACCTCTCCGGCACAACCGCAGATGCGGGCAACTCGATTTTCACCAATACCGCGTCGTTTTCACCTGCACAG
GGCGTCGGCGTACAGTTGACGCGCAACGGTACGATTATTCCAGCGAATAACACGGTATCGTTAGGAGCAGTAGGGACTTC
GGCGGTAAGTCTGGGATTAACGGCAAATTACGCACGTACCGGAGGGCAGGTGACTGCAGGGAATGTGCAATCGATTATTG
GCGTGACTTTTGTTTATCAATAA
>PathEcoli~~~fimH~~~WP_000832221.1 Type I fimbriae D-mannose specific adhesion FimH
ATGAAACGAGTTATTACCCTGTTTGCTGTACTGCTGATGGGCTGGTCGGTAAATGCCTGGTCATTCGCCTGTAAAACCGC
CAATGGTACCGCTATCCCTATTGGCGGTGGCAGCGCTAATGTTTATGTAAACCTTGCGCCTGCCGTGAATGTGGGGCAAA
ACCTGGTCGTAGATCTTTCGACGCAAATCTTTTGCCATAACGATTATCCGGAAACCATTACAGACTATGTCACACTGCAA
CGAGGCTCGGCTTATGGCGGCGTGTTATCTAATTTTTCCGGGACCGTAAAATATAGTGGCAGTAGCTATCCATTTCCGAC
CACCAGCGAAACGCCGCGGGTTGTTTATAATTCGAGAACGGATAAGCCGTGGCCGGTGGCGCTTTATTTGACGCCTGTGA
GCAGTGCGGGCGGGGTGGCGATTAAAGCTGGCTCATTAATTGCCGTGCTTATTTTGCGACAGACCAAAAACTATAACAGC
GATGATTTCCAGTTTGTGTGGAATATTTACGCCAATAATGATGTGGTAGTGCCTACTGGCGGCTGCGATGTTTCTGCTCG
TGATGTCACCGTTACTCTGCCGGACTACCCTGGTTCAGTGCCAATTCCTCTTACCGTTTATTGTGCGAAAAGCCAAAACC
TGGGGTATTACCTCTCCGGCACAACCGCAGATGCGGGCAACTCGATTTTCACCAATACCGCGTCGTTTTCACCAGCGCAG
GGCGTCGGCGTACAGTTGACGCGCAACGGTACGATTATTCCAGCGAATAACACGGTATCGTTAGGAGCAGTAGGAACTTC
GGCGGTAAGTCTGGGATTAACGGCAAATTACGCACGTACCGGCGGGCAGGTGACTGCAGGGAATGTGCAATCGATTATTG
GCGTGACTTTTGTTTATCAATAA
>PathEcoli~~~focA~~~gi:26247113 F1C major fimbrial subunit precursor
ATGAAGTTAAAATTCATCTCCATGGCTGTATTTTCAGCTCTGACCCTGGGTGTTGCGACAAATGCGTCTGCTGTCACCAC
GGTTAATGGTGGTACAGTTCATTTTAAGGGTGAAGTGGTTAATGCTGCATGTGCTGTAAACACTAACTCATTCGATCAGA
CGGTTAATCTTGGACAGGTTCGTTCCGAAAGATTGAAAGTAGATGGAGCTAAAAGCAATCCAGTTGGATTTACAATTGAA
TTAAATGATTGTGACTCGCAGGTGTCTGCTGGTGCAGGAATTGTCTTTTCAGGCCCAGCAGTTACTGGTAAAACAGATGT
TCTTGCTTTACAAAGTTCTGCAGCGGGTTCTGCAACAAACGTCGGCGTTCAGATTACTGACCATACCGGCAAGGTTGTAC
CTTTAGATGGAACTGCAAGCTCAACGTTTACATTAACTGACGGAACCAACAAAATTCCATTTCAGGCGGTTTACTACGCA
ACTGGACAGGCCACTGCTGGTATTGCCAACGCCGACGCCACCTTTAAAGTTCAGTACCAGTAA
>PathEcoli~~~focA~~~gi:386638426 S fimbrial adhesin major subunit SfaA
ATGAAGTTAAAATTCATCTCCATGGCTGTATTTTCAGCTCTGACCCTGGGTGTTGCAACAAATGCGTCTGCTGTCACCAC
GGTTAATGGTGGTACAGTTCATTTTAAGGGTGAAGTGGTTAATGCTGCATGTGCTGTAAACACTAACTCATTCGATCAGA
CGGTTAATCTTGGACAGGTTCGTTCCGAAAGATTGAAAGTAGATGGAGCTAAAAGCAATCCAGTTGGATTTACAATTGAA
TTAAATGATTGTGACTCGCAGGTGTCTGCTGGTGCAGGAATTGTCTTTTCAGGCCCAGCAGTTACTGGTAAAACAGATGT
TCTTGCTTTACAAAGTTCTGCAGCGGGTTCTGCAACAAACGTCGGCGTTCAGATTACTGACCATACCGGCAAGGTTGTAC
CTTTAGATGGAACTGCAAGCTCAACGTTTACATTAACTGACGGAACCAACAAAATTCCATTTCAGGCGGTTTACTACGCA
ACTGGACAGGCCACTGCTGGTATTGCCAACGCCGACGCCACCTTTAAAGTTCAGTACCAGTAA
>PathEcoli~~~frz_orf4~~~WP_000662199.1 PTS fructose transporter subunit IIC
ATGAAAGAAAATAAAATTCCGGTTTCACAGGAAATTAAAAAACATTTATTAACCGGCATCTCGTGGATGATACCCCTTAT
TGTGGCCGCCGGGATATGTATTGCGTTGGGGCAAGTTCTTGGCGGTACAGATGTTGGTGAAAAAACAGGAACAATCCCGT
GGATGCTTAATCAGATTGGCGGCTGGGGAATGGGGCTGATTGTGCCGCTGATTAGCGCGGCAATTGCCTATTCTATTGCC
GATCGTCCCGGATTTGCCCCGGGCCTGATTGTCGGCTTTCTCTGTGGGCAAATCCATACCGGATTTATTGGCGGTATGTT
GGGTGGTTTCCTGGTGGGCTACACCATTTTGCTACTTAAACGCTATATCCGCCTGCCGCAGTCGATGCAAGGACTCATGC
CAATCATGGTGTTGCCGGTATTAAGCACCATTATCGGTGGGCTGTTAATGATGACGCTGATTGGTAAACCCATCGCCTGG
TTACAAGAAGCACTGATTCATTTGCTCGAGTCGATGCAGGGCGGATCGCGCTTCCTGATGGGGGCCATACTTGGCGCGAT
GGCAACCTTCGATTTCGGTGGTCCGGTCAACAAAACCATGTCGCTGTTTTCCGATGGCTTGCTGGTCAGTGGCGTCTACG
GACCAGAAGCCGTGAAATTTGTCGGCTCAATCATCCCTCCGTTTGGCATCACACTTTCGTTCTTACTGACACGCCATAAA
TACACCCGTGCGGAGCGCGAGGCGCTGAAAGCCGCGTTTCCGATGGGGATCTGCATGATCACTGAAGGAGTCATTCCGAT
CGCCGCGCGTGACCTGCTGCGAGTAGTGGGATCTTGTGTGGTGGCATCGGCGGTCGCGGGCGGCTTAATCATGGTGTGGG
GCGTGGAGAGTCCGGTTCCGCATGGCGGCATGTTTGTTGTGCCTCTGTTCACCCATCCTCTGCTGTTTTGCCTGGCGCTG
GGTATAGGCACGGTGATTTGTGGCGTGATGCTTTCACTCTGGAAGAAACCGGTAACGGAACGCGACGAAGAGTTTGACGA
ACTGAGCGATCAAAAGCTGAAAGATGAAGAGATCACTTTCACCCTCGAATAA
>PathEcoli~~~fyuA~~~gi:91211204 putative pesticin receptor precursor
ATGAAAATGACACGGCTTTATCCTCTGGCCTTGGGGGGATTATTGCTCCCCGCCATTGCTAATGCCCAGACTTCACAGCA
AGACGAAAGCACGCTGGTGGTTACCGCCAGTAAACAATCTTCCCGCTCGGCATCAGCCAACAACGTCTCGTCTACTGTTG
TCAGCGCGCCGGAATTAAGCGACGCCGGCGTCACCGCCAGCGACAAACTCCCCAGAGTCTTGCCCGGGCTCAATATTGAA
AATAGCGGCAACATGCTTTTTTCGACGATCTCGCTACGCGGCGTCTCTTCAGCGCAGGACTTCTATAACCCCGCCGTCAC
CCTGTATGTCGATGGCGTCCCTCAGCTTTCCACCAACACCATCCAGGCGCTTACCGATGTGCAAAGCGTGGAGTTGCTGC
GAGGCCCACAGGGAACGTTATATGGCAAAAGCGCTCAGGGCGGGATCATCAACATCGTCACCCAGCAGCCGGACAGCACG
CCGCGCGGCTATATTGAAGGCGGCGTCAGTAGCCGCGACAGTTATCGAAGTAAGTTCAACCTGAGCGGCCCCATTCAGGA
TGGCCTGCTGTACGGCAGCGTCACCCTGTTACGCCAGGTTGATGACGGCGACATGATTAACCCCGCGACGGGAAGCGATG
ACTTAGGCGGCACCCGCGCCAGCATAGGGAATGTGAAACTGCGTCTGGCGCCGGACGATCAGCCCTGGGAAATGGGCTTT
GCCGCCTCACGCGAATGTACCCGCGCCACCCAGGACGCCTATGTGGGATGGAATGATATTAAGGGCCGTAAGCTGTCGAT
CAGCGATGGTTCACCAGACCCGTACATGCGGCGCTGCACTGACAGCCAGACCCTGAGTGGGAAATACACCACCGATGACT
GGGTTTTCAACCTGATCAGCGCCTGGCAGCAGCAGCATTATTCGCGCACCTTCCCTTCCGGTTCGTTAATCGTCAATATG
TCTCAGCGCTGGAATCAGGATGTGCAGGAGCTGCGCGCTGCAACCCTGGGCGATGCGCGTACCGTTGATATGGTGTTTGG
GCTGTACCGGCAGAACACCCGCGAGAAGTTAAATTCAGCCTACGACATGCCGACAATGCCTTATTTAAGCAGTACCGGCT
ATACCACCGCTGAAACGCTGGCCGCATACAGTGACCTGACCTGGCATTTAACCGATCGTTTTGATATCGGCGGCGGCGTG
CGCTTCTCGCATGATAAATCCAGTACACAATATCACGGCAGCATGCTCGGCAACCCGTTTGGCGACCAGGGTAAGAGCAA
TGACGATCAGGTGCTCGGGCAGCTATCCGCAGGCTATATGCTGACCGATGACTGGAGAGTGTATACCCGTGTAGCCCAGG
GATATAAACCTTCCGGGTACAACATCGTGCCTACTGCGGGTCTTGATGCCAAACCGTTCGTCGCCGAGAAATCCATCAAC
TATGAACTTGGCACCCGCTACGAAACCGCTGACGTCACGCTGCAAGCCGCGACGTTTTATACCCACACCAAAGACATGCA
GCTTTACTCTGGCCCGGTCGGGATGCAGACATTAAGCAATGCGGGTAAAGCCGACGCCACCGGCGTTGAGCTTGAAGCGA
AGTGGCGGTTTGCGCCAGGCTGGTCATGGGATATCAATGGCAACGTGATCCGTTCCGAATTCACCAATGACAGTGAGTTG
TATCACGGTAACCGGGTGCCGTTCGTACCACGTTATGGCGCGGGAAGCAGCGTGAACGGCGTGATTGATACGCGCTATGG
CGCACTGATGCCCCGACTGGCGGTTAATCTGGTCGGGCCGCATTATTTCGATGGCGACAACCAGTTGCGGCAAGGCACCT
ATGCCACCCTGGACAGCAGCCTGGGCTGGCAGGCGACTGAACGGATGAACATTTCCGTCTATGTCGATAACCTGTTCGAC
CGTCGTTACCGTACCTATGGCTACATGAACGGCAGCAGCGCCGTCGCGCAGGTCAATATGGGTCGCACCGTCGGTATCAA
TACGCGAATTGATTTCTTCTGA
>PathEcoli~~~fyuA~~~gi:117624167 pesticin/yersiniabactin receptor protein
ATGAAAATGACACGGCTTTATCCTCTGGCCTTGGGGGGATTATTGCTCCCCGCCATTGCTAATGCCCAGACTTCACAGCA
AGACGAAAGCACGCTGGTGGTTACCGCCAGTAAACAATCTTCCCGCTCGGCATCAGCCAACAACGTCTCGTCTACTGTTG
TCAGCGCGCCGGAATTAAGCGACGCCGGCGTCACCGCCAGCGACAAACTCCCCAGAGTCTTGCCCGGGCTCAATATTGAA
AATAGCGGCAACATGCTTTTTTCGACGATCTCGCTACGCGGCGTCTCTTCAGCGCAGGACTTCTATAACCCCGCCGTCAC
CCTGTATGTCGATGGCGTCCCTCAGCTTTCCACCAACACCATCCAGGCGCTTACCGATGTGCAAAGCGTGGAGTTGCTGC
GAGGCCCACAGGGAACGTTATATGGCAAAAGCGCTCAGGGCGGGATCATCAACATCGTCACCCAGCAGCCGGACAGTACG
CCGCGCGGCTATATTGAAGGCGGCGTCAGTAGCCGCGACAGTTATCGAAGTAAGTTCAACCTGAGCGGCCCCATTCAGGA
TGGCCTGCTGTACGGCAGCGTCACCCTGTTACGCCAGGTTGATGACGGCGACATGATTAACCCCGCGACGGGAAGCGATG
ACTTAGGCGGCACCCGCGCCAGCATAGGGAATGTGAAACTGCGTCTGGCGCCGGACGATCAGCCCTGGGAAATGGGCTTT
GCCGCCTCACGCGAATGTACCCGCGCCACCCAGGATGCCTATGTGGGATGGAATGATATTAAGGGCCGTAAGCTGTCGAT
CAGCGATGGTTCACCAGACCCGTACATGCGGCGCTGCACTGACAGCCAGACCCTGAGTGGGAAATACACCACCGATGACT
GGGTTTTCAACCTGATCAGCGCCTGGCAGCAGCAGCATTATTCGCGCGCCTTCCCTTCCGGTTCGTTAATCGTCAATATG
CCTCAGCGCTGGAATCAGGATGTGCAGGAGCTGCGCGCCGCAACCCTGGGCGATGCGCGTACCGTTGATATGGTGTTTGG
GCTGTACCGGCAGAACACCCGCGAGAAGTTAAATTCAGCCTACGACATGCCGACAATGCCTTATTTAAGCAGTACCGGCT
ATACCACCGCTGAAACGCTGGCCGCATACAGTGACCTGACCTGGCATTTAACCGATCGTTTTGATATCGGCGGCGGCGTG
CGCTTCTCGCATGATAAATCCAGTACACAATATCACGGCAGCATGCTCGGCAACCCGTTTGGCGACCAGGGTAAGAGCAA
TGACGATCAGGTGCTCGGGCAGCTATCCGCAGGCTATATGCTGACCGATGACTGGAGAGTGTATACCCGTGTAGCCCAGG
GATATAAACCTTCCGGGTACAACATCGTGCCTACTGCGGGTCTTGATGCCAAACCGTTCGTCGCCGAGAAATCCATCAAC
TATGAACTTGGCACCCGCTACGAAACCGCTGACGTCACGCTGCAAGCCGCGACGTTTTATACCCACACCAAAGACATGCA
GCTTTACTCTGGCCCGGTCGGGATGCAGACATTAAGCAATGCGGGTAAAGCCGACGCCACCGGCGTTGAGCTTGAAGCGA
AGTGGCGGTTTGCGCCAGGCTGGTCATGGGATATCAATGGCAACGTGATCCGTTCCGAATTCACCAATGACAGTGAGTTG
TATCACGGTAACCGGGTGCCGTTCGTACCACGTTATGGCGCGGGAAGCAGCGTGAACGGCGTGATTGATACGCGCTATGG
CGCACTGATGCCCCGACTGGCGGTTAATCTGGTCGGGCCGCATTATTTCGATGGCGACAACCAGTTGCGGCAAGGCACCT
ATGCCACCCTGGACAGCAGCCTGGGCTGGCAGGCGACTGAACGGATGAACATTTCCGTCTATGTCGATAACCTGTTCGAC
CGTCGTTACCGTACCTATGGCTACATGAACGGCAGCAGCGCCGTCGCGCAGGTCAATATGGGTCGCACCGTCGGTATCAA
TACGCGAATTGATTTCTTCTGA
>PathEcoli~~~fyuA~~~gi:218699454 yersiniabactin/pesticin outer membrane receptor (IRPC)
ATGAAAATGACACGGCTTTATCCTCTGGCCTTGGGGGGATTATTGCTCCCCGCCATTGCTAATGCCCAGACTTCACAGCA
AGACGAAAGCACGCTGGTGGTTACCGCCAGTAAACAATCTTCCCGCTCGGCATCAGCCAACAACGTCTCGTCTACTGTTG
TCAGCGCGCCGGAATTAAGCGACGCCGGCGTCACCGCCAGCGACAAACTCCCCAGAGTCTTGCCCGGGCTCAATATTGAA
AATAGCGGCAACATGCTTTTTTCGACGATCTCGCTACGCGGCGTCTCTTCAGCGCAGGACTTCTATAACCCCGCCGTCAC
CCTGTATGTCGATGGCGTCCCTCAGCTTTCCACCAACACCATCCAGGCGCTTACCGATGTGCAAAGCGTGGAGTTGCTGC
GAGGCCCACAGGGAACGTTATATGGCAAAAGCGCTCAGGGCGGGATCATCAACATCGTCACCCAGCAGCCGGACAGCACG
CCGCGCGGCTATATTGAAGGCGGCGTCAGTAGCCGCGACAGTTATCGAAGTAAGTTCAACCTGAGCGGCCCCATTCAGGA
TGGCCTGCTGTACGGCAGCGTCACCCTGTTACGCCAGGTTGATGACGGCGACATGATTAACCCCGCGACGGGAAGCGATG
ACTTAGGCGGCACCCGCGCCAGCATAGGGAATGTGAAACTGCGTCTGGCGCCGGACGATCAGCCCTGGGAAATGGGCTTT
GCCGCCTCACGCGAATGTACCCGCGCCACCCAGGACGCCTATGTGGGATGGAATGATATTAAGGGCCGTAAGCTGTCGAT
CAGCGATGGTTCACCAGACCCGTACATGCGGCGCTGCACTGACAGCCAGACCCTGAGTGGGAAATACACCACCGATGACT
GGGTTTTCAACCTGATCAGCGCCTGGCAGCAGCAGCATTATTCGCGCACCTTCCCTTCCGGTTCGTTAATCGTCAATATG
CCTCAGCGCTGGAATCAGGATGTGCAGGAGCTGCGCGCTGCAACCCTGGGCGATGCGCGTACCGTTGATATGGTGTTTGG
GCTGTACCGGCAGAACACCCGCGAGAAGTTAAATTCAGCCTACGACATGCCGACAATGCCTTATTTAAGCAGTACCGGCT
ATACCACCGCTGAAACGCTGGCCGCATACAGTGACCTGACCTGGCATTTAACCGATCGTTTTGATATCGGCGGCGGCGTG
CGCTTCTCGCATGATAAATCCAGTACACAATATCACGGCAGCATGCTCGGCAACCCGTTTGGCGACCAGGGTAAGAGCAA
TGACGATCAGGTGCTCGGGCAGCTATCCGCAGGCTATATGCTGACCGATGACTGGAGAGTGTATACCCGTGTAGCCCAGG
GATATAAACCTTCCGGGTACAACATCGTGCCTACTGCGGGTCTTGATGCCAAACCGTTCGTCGCCGAGAAATCCATCAAC
TATGAACTTGGCACCCGCTACGAAACCGCTGACGTCACGCTGCAAGCCGCGACGTTTTATACCCACACCAAAGACATGCA
GCTTTACTCTGGCCCGGTCGGGATGCAGACATTAAGCAATGCGGGTAAAGCCGACGCCACCGGCGTTGAGCTTGAAGCGA
AGTGGCGGTTTGCGCCAGGCTGGTCATGGGATATCAATGGCAACGTGATCCGTTCCGAATTCACCAGTGACAGTGAGTTG
TATCACGGTAACCGGGTGCCGTTCGTACCACGTTATGGCGCGGGAAGCAGCGTGAACGGCGTGATTGATACGCGCTATGG
CGCACTGATGCCCCGACTGGCGGTTAATCTGGTCGGACCGCATTATTTCGATGGCGACAACCAGTTGCGGCAAGGCACCT
ATGCCACCCTGGACAGCAGCCTGGGCTGGCAGGCGACTGAACGGATGAACATTTTCGTCTATGTCGATAACCTGTTCGAC
CGTCGTTACCGTACCTATGGCTACATGAACGGCAGCAGCGCCGTCGCGCAGGTCAATATGGGTCGCACCGTCGGTATCAA
TACGCGAATTGATTTCTTCTGA
>PathEcoli~~~fyuA~~~gi:218705477 Yersiniabactin/pesticin outer membrane receptor (IRPC)
ATGAAAATGACACGGCTTTATCCTCTGGCCTTGGGGGGATTATTGCTCCCCGCCATTGCTAATGCCCAAACTTCACAGCA
AGACGAAAGCACGCTGGTGGTTACCGCCAGTAAACAATCTTCCCGCTCGGCATCAGCCAACAACGTCTCGTCTACTGTTG
TCAGCGCGCCGGAATTAAGCGACGCCGGCGTCACCGCCAGCGACAAACTCCCCAGAGTCTTGCCCGGGCTCAATATTGAA
AATAGCGGCAACATGCTTTTTTCGACGATCTCGCTACGCGGCGTCTCTTCAGCGCAGGACTTCTATAACCCCGCCGTCAC
CCTGTATGTCGATGGCGTCCCTCAGCTTTCCACCAACACCATCCAGGCGCTTACCGATGTGCAAAGCGTGGAGTTGCTGC
GAGGCCCACAGGGAACGTTATATGGCAAAAGCGCTCAGGGCGGGATCATCAACATCGTCACCCAGCAGCCGGACAGCACG
CCGCGCGGCTATATTGAAGGCGGCGTCAGTAGCCGCGACAGTTATCGAAGTAAGTTCAACCTGAGCGGCCCCATTCAGGA
TGGCCTGCTGTACGGCAGCGTCACCCTGTTACGCCAGGTTGATGACGGCGACATGATTAACCCCGCGACGGGAAGCGATG
ACTTAGGCGGCACCCGCGCCAGCATAGGGAATGTGAAACTGCGTCTGGCGCCGGACGATCAGCCCTGGGAAATGGGCTTT
GCCGCCTCACGCGAATGTACCCGCGCCACCCAGGACGCCTATGTGGGATGGAATGATATTAAGGGCCGTAAGCTGTCGAT
CAGCGATGGTTCACCAGACCCGTACATGCGGCGCTGCACTGACAGCCAGACCCTGAGTGGGAAATACACCACCGATGACT
GGGTTTTCAACCTGATCAGCGCCTGGCAGCAGCAGCATTATTCGCGCACCTTCCCTTCCGGTTCGTTAATCGTCAATATG
CCTCAGCGCTGGAATCAGGATGTGCAGGAGCTGCGCGCCGCAACCCTGGGCGATGCGCGTACCGTTGATATGGTGTTTGG
GCTGTACCGGCAGAACACCCGCGAGAAGTTAAATTCAGCCTACGACATGCCGACAATGCCTTATTTAAGCAGTACCGGCT
ATACCACCGCTGAAACGCTGGCCGCATACAGTGACCTGACCTGGCATTTAACCGATCGTTTTGATATCGGCGGCGGCGTG
CGCTTCTCGCATGATAAATCCAGTACACAATATCACGGCAGCATGCTCGGCAACCCGTTTGGCGACCAGGGTAAGAGCAA
TGACGATCAGGTGCTCGGGCAGCTATCCGCAGGCTATATGCTGACCGATGACTGGAGAGTGTATACCCGTGTAGCCCAGG
GATATAAACCTTCCGGGTACAACATCGTGCCTACTGCGGGTCTTGATGCCAAACCGTTCGTCGCCGAGAAATCCATCAAC
TATGAACTTGGCACCCGCTACGAAACCGCTGACGTCACGCTGCAAGCCGCGACGTTTTATACCCACACCAAAGACATGCA
GCTTTACTCTGGCCCGGTCGGGATGCAGACATTAAGCAATGCGGGTAAAGCCGACGCCACCGGCGTTGAGCTTGAAGCGA
AGTGGCGGTTTGCGCCAGGCTGGTCATGGGATATCAATGGCAACGTGATCCGTTCCGAATTCACCAATGACAGTGAGTTG
TATCACGGTAACCGGGTGCCGTTCGTACCACGTTATGGCGCGGGAAGCAGCGTGAACGGCGTGATTGATACGCGCTATGG
CGCACTGATGCCCCGACTGGCGGTTAATCTGGTCGGGCCGCATTATTTCGATGGCGACAACCAGTTGCGGCAAGGCACCT
ATGCCACCCTGGACAGCAGCCTGGGCTGGCAGGCGACTGAACGGATGAACATTTCCGTCTATGTCGATAACCTGTTCGAC
CGTCGTTACCGTACCTATGGCTACATGAACGGCAGCAGCGCCGTCGCGCAGGTCAATATGGGTCGCACCGTCGGTATCAA
TACGCGAATTGATTTCTTCTGA
>PathEcoli~~~fyuA~~~gi:222156718 pesticin receptor
ATGAAAATGACACGGCTTTATCCTCTGGCCTTGGGGGGATTATTGCTCCCCGCCATTGCTAATGCCCAGACTTCACAGCA
AGACGAAAGCACGCTGGTGGTTACCGCCAGTAAACAATCTTCCCGCTCGGCATCAGCCAACAACGTCTCGTCTACTGTTG
TCAGCGCGCCGGAATTAAGCGACGCCGGCGTCACCGCCAGCGACAAACTCCCCAGAGTCTTGCCCGGGCTCAATATTGAA
AATAGCGGCAACATGCTTTTTTCGACGATCTCGCTACGCGGCGTCTCTTCAGCGCAGGACTTCTATAACCCCGCCGTCAC
CCTGTATGTCGATGGCGTCCCTCAGCTTTCCACCAACACCATCCAGGCGCTTACCGATGTGCAAAGCGTGGAGTTGCTGC
GAGGCCCACAGGGAACGTTATATGGCAAAAGCGCTCAGGGCGGGATCATCAACATCGTCACCCAGCAGCCGGACAGCACG
CCGCGCGGCTATATTGAAGGCGGCGTCAGTAGCCGCGACAGTTATCGAAGTAAGTTCAACCTGAGCGGCCCCATTCAGGA
TGGCCTGCTGTACGGCAGCGTCACCCTGTTACGCCAGGTTGATGACGGCGACATGATTAACCCCGCGACGGGAAGCGATG
ACTTAGGCGGCACCCGCGCCAGCATAGGGAATGTGAAACTGCGTCTGGCGCCGGACGATCAGCCCTGGGAAATGGGCTTT
GCCGCCTCACGCGAATGTACCCGCGCCACCCAGGACGCCTATGTGGGATGGAATGATATTAAGGGCCGTAAGCTGTCGAT
CAGCGATGGTTCACCAGACCCGTACATGCGCCGCTGCACTGACAGCCAGACCCTGAGTGGGAAATACACCACCGATGACT
GGGTTTTCAACCTGATCAGCGCCTGGCAGCAGCAGCATTATTCGCGCACCTTCCCTTCCGGTTCGTTAATCGTCAATATG
CCTCAGCGCTGGAATCAGGATGTGCAGGAGCTGCGCGCCGCAACCCTGGGCGATGCGCGTACCGTTGATATGGTGTTTGG
GCTGTACCGGCAGAACACCCGCGAGAAGTTAAATTCAGCCTACGACATGCCGACAATGCCTTATTTAAGCAGTACCGGCT
ATACCACCGCTGAAACGCTGGCCGCATACAGTGACCTGACCTGGCATTTAACCGATCGTTTTGATATCGGCGGCGGCGTG
CGCTTCTCGCATGATAAATCCAGTACACAATATCACGGCAGCATGCTCGGCAACCCGTTTGGCGACCAGGGTAAGAGCAA
TGACGATCAGGTGCTCGGGCAGCTATCCGCAGGCTATATGCTGACCGATGACTGGAGAGTGTATACCCGTGTAGCCCAGG
GATATAAACCTTCCGGGTACAACATCGTGCCTACTGCGGGTCTTGATGCCAAACCGTTCGTCGCCGAGAAATCCATCAAC
TATGAACTTGGCACCCGCTACGAAACCGCTGACGTCACGCTGCAAGCCGCGACGTTTTATACCCACACCAAAGACATGCA
GCTTTACTCTGGCCCGGTCGGGATGCAGACATTAAGCAATGCGGGTAAAGCCGACGCCACCGGCGTTGAGCTTGAAGCGA
AGTGGCGGTTTGCGCCAGGCTGGTCATGGGATATCAATGGCAACGTGATCCGTTCCGAATTCACCAATGACAGTGAGTTG
TATCACGGTAACCGGGTGCCGTTCGTACCACGTTATGGCGCGGGAAGCAGCGTGAACGGCGTGATTGATACGCGCTATGG
CGCACTGATGCCCCGACTGGCGGTTAATCTGGTCGGGCCGCATTATTTCGATGGCGACAACCAGTTGCGGCAAGGCACCT
ATGCCACCCTGGACAGCAGCCTGGGCTGGCAGGCGACTGAACGGATGAACATTTCCGTCTATGTCGATAACCTGTTCGAC
CGTCGTTACCGTACCTATGGCTACATGAACGGCAGCAGCGCCGTCGCGCAGGTCAATATGGGTCGCACCGTCGGTATCAA
TACGCGAATTGATTTCTTCTGA
>PathEcoli~~~fyuA~~~gi:386599817 TonB-dependent siderophore receptor subfamily
ATGAAAATGACACGGCTTTATCCTCTGGCCTTGGGGGGATTATTGCTCCCCGCCATTGCTAATGCCCAGACTTCACAGCA
AGACGAAAGCACGCTGGTGGTTACCGCCAGTAAACAATCTTCCCGCTCGGCATCAGCCAACAACGTCTCGTCTACTGTTG
TCAGCGCGCCGGAATTAAGCGACGCCGGCGTCACCGCCAGCGACAAACTCCCCAGAGTCTTGCCCGGGCTCAATATTGAA
AATAGCGGCAACATGCTTTTTTCGACGATCTCGCTACGCGGCGTCTCTTCAGCGCAGGACTTCTATAACCCCGCCGTCAC
CCTGTATGTCGATGGCGTCCCTCAGCTTTCCACCAACACCATCCAGGCGCTTACCGATGTGCAAAGCGTGGAGTTGCTGC
GAGGCCCACAGGGAACGTTATATGGCAAAAGCGCTCAGGGCGGGATCATCAACATCGTCACCCAGCAGCCGGACAGCACG
CCGCGCGGCTATATTGAAGGCGGCGTCAGTAGCCGCGACAGTTATCGAAGTAAGTTCAACCTGAGCGGCCCCATTCAGGA
TGGCCTGCTGTACGGCAGCGTCACCCTGTTACGCCAGGTTGATGACGGCGACATGATTAACCCCGCGACGGGAAGCGATG
ACTTAGGCGGCACCCGCGCCAGCATAGGGAATGTGAAACTGCGTCTGGCGCCGGACGATCAGCCCTGGGAAATGGGCTTT
GCCGCCTCACGCGAATGTACCCGCGCCACCCAGGACGCCTATGTGGGATGGAATGATATTAAGGGCCGTAAGCTGTCGAT
CAGCGATGGTTCACCAGACCCGTACATGCGGCGCTGCACTGACAGCCAGACCCTGAGTGGGAAATACACCACCGATGACT
GGGTTTTCAACCTGATCAGCGCCTGGCAGCAGCAGCATTATTCGCGCACCTTCCCTTCCGGTTCGTTAATCGTCAATATG
CCTCAGCGCTGGAATCAGGATGTGCAGGAGCTGCGCGCTGCAACCCTGGGCGATGCGCGTACCGTTGATATGGTGTTTGG
GCTGTACCGGCAGAACACCCGCGAGAAGTTAAATTCAGCCTACGACATGCCGACAATGCCTTATTTAAGCAGTACCGGCT
ATACCACCGCTGAAACGCTGGCCGCATACAGTGACCTGACCTGGCATTTAACCGATCGTTTTGATATCGGCGGCGGCGTG
CGCTTCTCGCATGATAAATCCAGTACACAATATCACGGCAGCATGCTCGGCAACCCGTTTGGCGACCAGGGTAAGAGCAA
TGACGATCAGGTGCTCGGGCAGCTATCCGCAGGCTATATGCTGACCGATGACTGGAGAGTGTATACCCGTGTAGCCCAGG
GATATAAACCTTCCGGGTACAACATCGTGCCTACTGCGGGTCTTGATGCCAAACCGTTCGTCGCCGAGAAATCCATCAAC
TATGAACTTGGCACCCGCTACGAAACCGCTGACGTCACGCTGCAAGCCGCGACGTTTTATACCCACACCAAAGACATGCA
GCTTTACTCTGGCCCGGTCGGGATGCAGACATTAAGCAATGCGGGTAAAGCCGACGCCACCGGCGTTGAGCTTGAAGCGA
AGTGGCGGTTTGCGCCAGGCTGGTCATGGGATATCAATGGCAACGTGATCCGTTCCGAATTCACCAATGACAGTGAGTTG
TATCACGGTAACCGGGTGCCGTTCGTACCACGTTATGGCGCGGGAAGCAGCGTGAACGGCGTGATTGATACGCGCTATGG
CGCACTGATGCCCCGACTGGCGGTTAATCTGGTCGGGCCGCATTATTTCGATGGCGACAACCAGTTGCGGCAAGGCACCT
ATGCCACCCTGGACAGCAGCCTGGGCTGGCAGGCGACTGAACGGATGAACATTTCCGTCTATGTCGATAACCTGTTCGAC
CGTCGTTACCGTACCTATGGCTACATGAACGGCAGCAGCGCCGTCGCGCAGGTCAATATGGGTCGCACCGTCGGTATCAA
TACGCGAATTGATTTCTTCTGA
>PathEcoli~~~fyuA~~~gi:386619572 hypothetical protein
ATGAAAATGACACGGCTTTATCCTCTGGCCTTGGGGGGATTATTGCTCCCCGCCATTGCTAATGCCCAGACTTCACAGCA
AGACGAAAGCACGCTGGTGGTTACCGCCAGTAAACAATCTTCCCGCTCGGCATCAGCCAACAACGTCTCATCTACTGTTG
TCAGCGCGCCGGAATTAAGCGACGCCGGCGTCACCGCCAGCGACAAACTCCCCAGAGTCTTGCCCGGGCTCAATATTGAA
AATAGCGGCAACATGCTTTTTTCGACGATCTCGCTACGCGGCGTCTCTTCAGCGCAGGACTTCTATAACCCCGCCGTCAC
CCTGTATGTCGATGGCGTCCCTCAGCTTTCCACCAACACCATCCAGGCGCTTACCGATGTGCAAAGCGTGGAGTTGCTGC
GAGGCCCACAGGGAACGTTATATGGCAAAAGCGCTCAGGGCGGGATCATCAACATCGTCACCCAGCAGCCGGACAGCACG
CCGCGCGGCTATATTGAAGGCGGCGTCAGTAGCCGCGACAGTTATCGAAGTAAGTTCAACCTGAGCGGCCCCATTCAGGA
TGGCCTGCTGTACGGCAGCGTCACCCTGTTACGCCAAGTTGATGACGGCGACATGATTAACCCCGCGACGGGAAGCGATG
ACTTAGGCGGCACCCGCGCCAGCATAGGGAATGTGAAACTGCGTCTGGCGCCGGACGATCAGCCCTGGGAAATGGGCTTT
GCCGCCTCACGCGAATGTACCCGCGCCACCCAGGACGCCTATGTGGGATGGAATGATATTAAGGGCCGTAAGCTGTCGAT
CAGCGATGGTTCACCAGACCCGTACATGCGGCGCTGCACTGACAGCCAGACCCTGAGTGGGAAATACACCACCGATGACT
GGGTTTTCAACCTGATCAGCGCCTGGCAGCAGCAGCATTATTCGCGCACCTTCCCTTCCGGTTCGTTAATCGTCAATATG
CCTCAGCGCTGGAATCAGGATGTGCAGGAGCTGCGCGCTGCAACCCTGGGCGATGCGCGTACCGTTGATATGGTGTTTGG
GCTGTACCGGCAGAACACCCGCGAGAAGTTAAATTCAGCCTACGACATGCCGACAATGCCTTATTTAAGCAGTACCGGCT
ATACCACCGCTGAAACGCTGGCCGCATACAGTGACCTGACCTGGCATTTAACCGATCGTTTTGATATCGGCGGCGGCGTG
CGCTTCTCGCATGATAAATCCAGTACACAATATCACGGCAGCATGCTCGGCAACCCGTTTGGCGACCAGGGTAAGAGCAA
TGACGATCAGGTGCTCGGGCAGCTATCCGCAGGCTATATGCTGACCGATGACTGGAGAGTGTATACCCGTGTAGCCCAGG
GATATAAACCTTCCGGGTACAACATCGTGCCTACTGCGGGTCTTGATGCCAAACCGTTCGTCGCCGAGAAATCCATCAAC
TATGAACTTGGCACCCGCTACGAAACCGCTGACGTCACGCTGCAAGCCGCGACGTTTTATACCCACACCAAAGACATGCA
GCTTTACTCTGGCCCGGTCGGGATGCAGACATTAAGCAATGCGGGTAAAGCCGACGCCACCGGCGTTGAGCTTGAAGCGA
AGTGGCGGTTTGCGCCAGGCTGGTCATGGGATATCAATGGCAACGTGATCCGTTCCGAATTCACCAATGACAGTGAGTTG
TATCACGGTAACCGGGTGCCGTTCGTACCACGTTATGGCGCGGGAAGCAGCGTGAACGGCGTGATTGATACGCGCTATGG
CGCACTGATGCCCCGACTGGCGGTTAATCTGGTCGGGCCGCATTATTTCGATGGCGACAACCAGTTGCGGCAAGGCACCT
ATGCCACCCTGGACAGCAGCCTGGGCTGGCAGGCGACTGAACGGATGAACATTTCCGTCTATGTCGATAACCTGTTCGAC
CGTCGTTACCGTACCTATGGCTACATGAACGGCAGCAGCGCCGTCGCGCAGGTCAATATGGGTCGCACCGTCGGTATCAA
TACGCGAATTGATTTCTTCTGA
>PathEcoli~~~fyuA~~~gi:386639504 putative pesticin receptor precursor
ATGAAAATGACACGGCTTTATCCTCTGGCCTTGGGGGGATTATTGCTCCCCGCCATTGCTAATGCCCAGACTTCACAGCA
AGACGAAAGCACGCTGGTGGTTACCGCCAGTAAACAATCTTCCCGCTCGGCATCAGCCAACAACGTCTCATCTACTGTTG
TCAGCGCGCCGGAATTAAGCGACGCCGGCGTCACCGCCAGCGACAAATTCCCCAGAGTCTTGCCCGGGCTCAATATTGAA
AATAGCGGCAACATGCTTTTTTCGACGATCTCGCTACGCGGCGTCTCTTCAGCGCAGGACTTCTATAACCCCGCCGTCAC
CCTGTATGTCGATGGCGTCCCTCAGCTTTCCACCAACACCATCCAGGCGCTTACCGATGTGCAAAGCGTGGAGTTGCTGC
GAGGCCCACAGGGAACGTTATATGGCAAAAGCGCTCAGGGCGGGATCATCAACATCGTCACCCAGCAGCCGGACAGCACG
CCGCGCGGCTATATTGAAGGCGGCGTCAGTAGCCGCGACAGTTATCGAAGTAAGTTCAACCTGAGCGGCCCCATTCAGGA
TGGCCTGCTGTACGGCAGCGTCACCCTGTTACGCCAGGTTGATGACGGCGACATGATTAACCCCGCGACGGGAAGCGATG
ACTTAGGCGGCACCCGCGCCAGCATAGGGAATGTGAAACTGCGTCTGGCGCCGGACGATCAGCCCTGGGAAATGGGCTTT
GCCGCCTCACGCGAATGTACCCGCGCCACCCAGGATGCCTATGTGGGATGGAATGATATTAAGGGCCGTAAGCTGTCGAT
CAGCGATGGTTCACCAGACCCGTACATGCGGCGCTGCACTGACAGCCAAACCCTGAGTGGGAAATACACCACCGATGACT
GGGTTTTCAACCTGATCAGCGCCTGGCAGCAGCAGCATTATTCGCGCACCTTCCCTTCCGGTTCGTTAATCGTCAATATG
CCTCAGCGCTGGAATCAGGATGTGCAGGAGCTGCGCGCCGCAACCCTGGGCGATGCGCGTACCGTTGATATGGTGTTTGG
GCTGTACCGGCAGAACACCCGCGAGAAGTTAAATTCAGCCTACGACATGCCGACAATGCCTTATTTAAGCAGTACCGGCT
ATACCACCGCTGAAACGCTGGCCGCATACAGTGACCTGACCTGGCATTTAACCGATCGTTTTGATATCGGCGGCGGCGTG
CGCTTCTCGCATGATAAATCCAGTACACAATATCACGGCAGCATGCTCGGCAACCCGTTTGGCGACCAGGGTAAGAGCAA
TGACGATCAGGTGCTCGGGCAGCTATCCGCAGGCTATATGCTGACCGATGACTGGAGAGTGTATACCCGTGTAGCCCAGG
GATATAAACCTTCCGGGTACAACATCGTGCCTACTGCGGGTCTTGATGCCAAACCGTTCGTCGCCGAGAAATCCATCAAC
TATGAACTTGGCACCCGCTACGAAACCGCTGACGTCACGCTGCAAGCCGCGACGTTTTATACCCACACCAAAGACATGCA
GCTTTACTCTGGCCCGGTCGGGATGCAGACATTAAGCAATGCGGGTAAAGCCGACGCCACCGGCGTTGAGCTTGAAGCGA
AGTGGCGGTTTGCGCCAGGCTGGTCATGGGATATCAATGGCAACGTGATCCGTTCCGAATTCACCAATGACAGTGAGTTG
TATCACGGTAACCGGGTGCCGTTCGTACCACGTTATGGCGCGGGAAGCAGCGTGAACGGCGTGATTGATACGCGCTATGG
CGCACTGATGCCCCGACTGGCGGTTAATCTGGTCGGGCCGCATTATTTCGATGGCGACAACCAGTTGCGGCAAGGCACCT
ATGCCACCCTGGACAGCAGCCTGGGCTGGCAGGCGACTGAACGGATGAACATTTCCGTCTATGTCGATATTACCGTACCT
ATGGCTACATGA
>PathEcoli~~~fyuA~~~gi:387607668 pesticin/yersiniabactin TonB-dependent receptor
ATGAAAATGACACGGCTTTATCCTCTGGCCTTGGGGGGATTATTGCTCCCCGCCATTGCTAATGCCCAGACTTCACAGCA
AGACGAAAGCACGCTGGTGGTTACCGCCAGTAAACAATCTTCCCGCTCGGCATCAGCCAACAACGTCTCGTCTACTGTTG
TCAGCGCGCCGGAATTAAGCGACGCCGGCGTCACCGCCAGCGACAAACTCCCCAGAGTCTTGCCCGGGCTCAATATTGAA
AATAGCGGCAACATGCTTTTTTCGACGATCTCGCTACGCGGCGTCTCTTCAGCGCAGGACTTCTATAACCCCGCCGTCAC
CCTGTATGTCGATGGCGTCCCTCAGCTTTCCACCAACACCATCCAGGCGCTTACCGATGTGCAAAGCGTGGAGTTGCTGC
GAGGCCCACAGGGAACGTTATATGGCAAAAGCGCTCAGGGCGGGATCATCAACATCGTCACCCAGCAGCCGGACAGCACG
CCGCGCGGCTATATTGAAGGCGGCGTCAGTAGCCGCGACAGTTATCGAAGTAAGTTCAACCTGAGCGGCCCCATTCAGGA
TGGCCTGCTGTACGGCAGCGTCACCCTGTTACGCCAGGTTGATGACGGCGACATGATTAACCCCGCGACGGGAAGCGATG
ACTTAGGCGGCACCCGCGCCAGCATAGGGAATGTGAAACTGCGTCTGGCGCCGGACGATCAGCCCTGGGAAATGGGCTTT
GCCGCCTCACGCGAATGTACCCGCGCCACCCAGGACGCCTATGTGGGATGGAATGATATTAAGGGCCGTAAGCTGTCGAT
CAGCGATGGTTCACCAGACCCGTACATGCGGCGCTGCACTGACAGCCAGACCCTGAGTGGGAAATACACCACCGATGACT
GGGTTTTCAACCTGATCAGCGCCTGGCAGCAGCAGCATTATTCGCGCACCTTCCCTTCCGGTTCGTTAATCGTCAATATG
CCTCAGCGCTGGAATCAGGATGTGCAGGAGCTGCGCGCCGCAACCCTGGGCGATGCGCGTACCGTTGATATGGTGTTTGG
GCTGTACCGGCAGAACACCCGCGAGAAGTTAAATTCAGCCTACGACATGCCGACAATGCCTTATTTAAGCAGTACCGGCT
ATACCACCGCTGAAACGCTGGCCGCATACAGTGACCTGACCTGGCATTTAACCGATCGTTTTGATATCGGCGGCGGCGTG
CGCTTCTCGCATGATAAATCCAGTACACAATATCACGGCAGCATGCTCGGCAACCCGTTTGGCGACCAGGGTAAGAGCAA
TGACGATCAGGTGCTCGGGCAGCTATCCGCAGGCTATATGCTGACCGATGACTGGAGAGTGTATACCCGTGTAGCCCAGG
GATATAAACCTTCCGGGTACAACATCGTGCCTACTGCGGGTCTTGATGCCAAACCGTTCGTCGCCGAGAAATCCATCAAC
TATGAACTTGGCACCCGCTACGAAACCGCTGACGTCACGCTGCAAGCCGCGACGTTTTATACCCACACCAAAGACATGCA
GCTTTACTCTGGCCCGGTCGGGATGAAGACATTAAGCAATGCGGGTAAAGCCGACGCCACCGGCGTTGAGCTTGAAGCGA
AGTGGCGGTTTGCGCCAGGCTGGTCATGGGATATCAATGGCAACGTGATCCGTTCCGAATTCACCAATGACAGTGAGTTG
TATCACGGTAACCGGGTGCCGTTCGTACCACGTTATGGCGCGGGAAGCAGCGTGAACGGCGTGATTGATACGCGCTATGG
CGCACTGATGCCCCGACTGGCGGTTAATCTGGTCGGGCCGCATTATTTCGATGGCGACAACCAGTTGCGGCAAGGCACCT
ATGCCACCCTGGACAGCAGCCTGGGCTGGCAGGCGACTGAACGGATGAACATTTCCGTCTATGTCGATAACCTGTTCGAC
CGTCGTTACCGTACCTATGGCTACATGAACGGCAGCAGCGCCGTCGCGCAGGTCAATATGGGTCGCACCGTCGGTATCAA
TACGCGAATTGATTTCTTCTGA
>PathEcoli~~~fyuA~~~gi:387612536 pesticin/yersiniabactin TonB-dependent receptor
ATGAAAATGACACGGCTTTATCCTCTGGCCTTGGGGGGATTATTGCTCCCCGCCATTGCTAATGCCCAGACTTCACAGCA
AGACGAAAGCACGCTGGTGGTTACCGCCAGTAAACAATCTTCCCGCTCGGCATCAGCCAACAACGTCTCGTCTACTGTTG
TCAGCGCGCCGGAATTAAGCGACGCCGGCGTCACCGCCAGCGACAAACTCCCCAGAGTCTTGCCCGGGCTCAATATTGAA
AATAGCGGCAACATGCTTTTTTCGACGATCTCGCTACGCGGCGTCTCTTCAGCGCAGGACTTCTATAACCCCGCCGTCAC
CCTGTATGTCGATGGCGTCCCTCAGCTTTCCACCAACACCATCCAGGCGCTTACCGATGTGCAAAGCGTGGAGTTGCTGC
GAGGCCCACAGGGAACGTTATATGGCAAAAGCGCTCAGGGCGGGATCATCAACATCGTCACCCAGCAGCCGGATAGCACG
CCGCGCGGCTATATTGAAGGCGGCGTCAGTAGCCGCGACAGTTATCGAAGTAAGTTCAACCTGAGCGGCCCCATTCAGGA
TGGCCTGCTGTACGGCAGCGTCACCCTGTTACGCCAGGTTGATGACGGCGACATGATTAACCCCGCGACGGGAAGCGATG
ACTTAGGCGGCACCCGCGCCAGCATAGGGAATGTGAAACTGCGTCTGGCGCCGGACGATCAGCCCTGGGAAATGGGCTTT
GCCGCCTCACGCGAATGTACCCGCGCCACCCAGGACGCCTATGTGGGATGGAATGATATTAAGGGCCGTAAGCTGTCGAT
CAGCGATGGTTCACCAGACCCGTACATGCGGCGCTGCACTGACAGCCAGACCCTGAGTGGGAAATACACCACCGATGACT
GGGTTTTCAACCTGATCAGCGCCTGGCAGCAGCAGCATTATTCGCGCACCTTCCCTTCCGGTTCGTTAATCGTCAATATG
CCTCAGCGCTGGAATCAGGATGTGCAGGAGCTGCGCGCTGCAACCCTGGGCGATGCGCGTACCGTTGATATGGTGTTTGG
GCTGTACCGGCAGAACACCCGCGAGAAGTTAAATTCAGCCTACGACATGCCGACAATGCCTTATTTAAGCAGTACCGGCT
ATACCACCGCTGAAACGCTGGCCGCATACAGTGACCTGACCTGGCATTTAACCGATCGTTTTGATATCGGCGGCGGCGTG
CGCTTCTCGCATGATAAATCCAGTACACAATATCACGGCAGCATGCTCGGCAACCCGTTTGGCGACCAGGGTAAGAGCAA
TGACGATCAGGTGCTCGGGCAGCTATCCGCAGGCTATATGCTGACCGATGACTGGAGAGTGTATACCCGTGTAGCCCAGG
GATATAAACCTTCCGGGTACAACATCGTGCCTACTGCGGGTCTTGATGCCAAACCGTTCGTCGCCGAGAAATCCATCAAC
TATGAACTTGGCACCCGCTACGAAACCGCTGACATCACGCTGCAAGCCGCGACGTTTTATACCCACACCAAAGACATGCA
GCTTTACTCTGGCCCGGTCGGGATGCAGACATTAAGCAATGCGGGTAAAGCCGACGCCACCGGCGTTGAGCTTGAAGCGA
AGTGGCGGTTTGCGCCAGGCTGGTCATGGGATATCAATGGCAACGTGATCCGTTCCGAATTCACCAATGACAGTGAGTTG
TATCACGGTAACCGGGTGCCGTTCGTACCACGTTATGGCGCGGGAAGCAGCGTGAACGGCGTGATTGATACGCGCTATGG
CGCACTGATGCCCCGACTGGCGGTTAATCTGGTCGGGCCGCATTATTTCGATGGCGACAACCAGTTGCGGCAAGGCACCT
ATGCCACCCTGGACAGCAGCCTGGGCTGGCAGGCGACTGAACGGATGAACATTTCCGTCTATGTCGATAACCTGTTCGAC
CGTCGTTACCGTACCTATGGCTACATGAACGGCAGCAGCGCCGTCGCGCAGGTCAATATGGGTCGCACCGTCGGTATCAA
TACGCGAATTGATTTCTTCTGA
>PathEcoli~~~fyuA~~~gi:410482034 Yersiniabactin/pesticin outer membrane receptor (IRPC)
ATGAAAATGACACGGCTTTATCCTCTGGCCTTGGGGGGATTATTGCTCCCCGCCATTGCTAATGCCCAGACTTCACAGCA
AGACGAAAGCACGCTGGTGGTTACCGCCAGTAAACAATCTTCCCGCTCGGCATCAGCCAACAACGTCTCGTCTACTGTTG
TCAGCGCGCCGGAATTAAGCGACGCCGGCGTCACCGCCAGCGACAAACTCCCCAGAGTCTTGCCCGGGCTCAATATTGAA
AATAGCGGCAACATGCTTTTTTCGACGATCTCGCTACGCGGCGTCTCTTCAGCGCAGGACTTCTATAACCCCGCCGTCAC
CCTGTATGTCGATGGCGTCCCTCAGCTTTCCACCAACACCATCCAGGCGCTTACCGATGTGCAAAGCGTGGAGTTGCTGC
GAGGCCCACAGGGAACGTTATATGGCAAAAGCGCTCAGGGCGGGATCATCAACATCGTCACCCAGCAGCCGGACAGCACG
CCGCGCGGCTATATTGAAGGCGGCGTCAGTAGCAGCGACAGTTATCGAAGTAAGTTCAACCTGAGCGGCCCCATTGAGGA
TGGCCTGCTGTACGGCAGCGTCACCCTGTTACGCCAGGTTGATGACGGCGACATGATTAACCCCGCGACGGGAAGCGATG
ACTTAGGCGGCACCCGCGCCAGCATAGGGAATGTGAAACTGCGTCTGGCGCCGGACGATCAGCCCTGGGAAATGGGCTTT
GCCGCCTCACGCGAATGTACCCGCGCCACCCAGGATGCCTATGTGGGATGGAATGATATTAAGGGCCGTAAGCTGTCGAT
CAGCGATGGTTCACCAGACCCGTACATGCGGCGCTGCACTGACAGCCAAACCCTGAGTGGGAAATACACCACCGATGACT
GGGTTTTCAACCTGATCAGCGCCTGGCAGCAGCAGCATTATTCGCGCACCTTCCCTTCCGGTTCGTTAATCGTCAATATG
CCTCAGCGCTGGAATCAGGATGTGCAGGAGCTGCGCGCCGCAACCCTGGGCGATGCGCGTACCGTTGATATGGTGTTTGG
GCTGTACCGGCAGAACACCCGCGAGAAGTTAAATTCAGCCTACGACATGCCGACAATGCCTTATTTAAGCAGTACCGGCT
ATACCACCGCTGAAACGCTGGCCGCATACAGTGACCTGACCTGGCATTTAACCGATCGTTTTGATATCGGCGGCGGCGTG
CGCTTCTCGCATGATAAATCCAGTACACAATATCACGGCAGCATGCTCGGCAACCCGTTTGGCGACCAGGGTAAGAGCAA
TGACGATCAAGTGCTCGGGCAGCTATCCGCAGGCTATATGCTGACCGATGACTGGAGAGTGTATACCCGTGTAGCCCAGG
GATATAAACCTTCCGGGTACAACATCGTGCCTACTGCGGGTCTTGATGCCAAACCGTTCGTCGCCGAGAAATCCATCAAC
TATGAACTTGGCACCCGCTACGAAACCGCTGACGTCACGCTGCAAGCCGCGACGTTTTATACCCACACCAAAGACATGCA
GCTTTACTCTGGCCCGGTCGGGATGCAGACATTAAGCAATGCGGGTAAAGCCGACGCCACCGGCGTTGAGCTTGAAGCGA
AGTGGCGGTTTGCGCCAGGCTGGTCATGGGATATCAATGGCAACGTGATCCGTTCCGAATTCACCAATGACAGTGAGTTG
TATCACGGTAACCGGGTGCCGTTCGTACCACGTTATGGCGCGGGAAGCAGCGTGAACGGCGTGATTGATACGCGCTATGG
CGCACTGATGCCCCGACTGGCGGTTAATCTGGTCGGGCCGCATTATTTCGATGGCGACAACCAGTTGCGGCAAGGCACCT
ATGCCACCCTGGACAGCAGCCTGGGCTGGCAGGCGACTGAACGGATGAACATTTCCGTCTATGTCGATAACCTGTTCGAC
CGTCGTTACCGTACCTATGGCTACATGAACGGCAGCAGCGCCGTCGCGCAGGTCAATATGGGTCGCACCGTCGGTATCAA
TACGCGAATTGATTTCTTCTGA
>PathEcoli~~~fyuA~~~WP_000784549.1 Siderophore yersiniabactin receptor FyuA
ATGAAAATGACACGGCTTTATCCTCTGGCCTTGGGGGGATTATTGCTCCCCGCCATTGCTAATGCCCAGACTTCACAGCA
AGACGAAAGCACGCTGGTGGTTACCGCCAGTAAACAATCTTCCCGCTCGGCATCAGCCAACAACGTCTCATCTACTGTTG
TCAGCGCGCCGGAATTAAGCGACGCCGGCGTCACCGCCAGCGACAAACTCCCCAGAGTCTTGCCCGGGCTCAATATTGAA
AATAGCGGCAACATGCTTTTTTCGACGATCTCGCTACGCGGCGTCTCTTCAGCGCAGGACTTCTATAACCCCGCCGTCAC
CCTGTATGTCGATGGCGTCCCTCAGCTTTCCACCAACACCATCCAGGCGCTTACCGATGTGCAAAGCGTGGAGTTGCTGC
GAGGCCCACAGGGAACGTTATATGGCAAAAGCGCTCAGGGCGGGATCATCAACATCGTCACCCAGCAGCCGGACAGCACG
CCGCGCGGCTATATTGAAGGCGGCGTCAGTAGCCGCGACAGTTATCGAAGTAAGTTCAACCTGAGCGGCCCCATTCAGGA
TGGCCTGCTGTACGGCAGCGTCACCCTGTTACGCCAGGTTGATGACGGCGACATGATTAACCCCGCGACGGGAAGCGATG
ACTTAGGCGGCACCCGCGCCAGCATAGGGAATGTGAAACTGCGTCTGGCGCCGGACGATCAGCCCTGGGAAATGGGCTTT
GCCGCCTCACGCGAATGTACCCGCGCCACCCAGGATGCCTATGTGGGATGGAATGATATTAAGGGCCGTAAGCTGTCGAT
CAGCGATGGTTCACCAGACCCGTACATGCGGCGCTGCACTGACAGCCAGACCCTGAGTGGGAAATACACCACCGATGACT
GGGTTTTCAACCTGATCAGCGCCTGGCAGCAGCAGCATTATTCGCGCACCTTCCCTTCCGGTTCGTTAATCGTCAATATG
CCTCAGCGCTGGAATCAGGATGTGCAGGAGCTGCGCGCCGCAACCCTGGGCGATGCGCGTACCGTTGATATGGTGTTTGG
GCTGTACCGGCAGAACACCCGCGAGAAGTTAAATTCAGCCTACGACATGCCGACAATGCCTTATTTAAGCAGTACCGGCT
ATACCACCGCTGAAACGCTGGCCGCATACAGTGACCTGACCTGGCATTTAACCGATCGTTTTGATATCGGCGGCGGCGTG
CGCTTCTCGCATGATAAATCCAGTACACAATATCACGGCAGCATGCTCGGCAACCCGTTTGGCGACCAGGGTAAGAGCAA
TGACGATCAGGTGCTCGGGCAGCTATCCGCAGGCTATATGCTGACCGATGACTGGAGAGTGTATACCCGTGTAGCCCAGG
GATATAAACCTTCCGGGTACAACATCGTGCCTACTGCGGGTCTTGATGCCAAACCGTTCGTCGCCGAGAAATCCATCAAC
TATGAACTTGGCACCCGCTACGAAACCGCTGACGTCACGCTGCAAGCCGCGACGTTTTATACCCACACCAAAGACATGCA
GCTTTACTCTGGCCCGGTCGGGATGCAGACATTAAGCAATGCGGGTAAAGCCGACGCCACCGGCGTTGAGCTTGAAGCGA
AGTGGCGGTTTGCGCCAGGCTGGTCATGGGATATCAATGGCAACGTGATCCGTTCCGAATTCACCAATGACAGTGAGTTG
TATCACGGTAACCGGGTGCCGTTCGTACCACGTTATGGCGCGGGAAGCAGCGTGAACGGCGTGATTGATACGCGCTATGG
CGCACTGATGCCCCGACTGGCGGTTAATCTGGTCGGGCCGCATTATTTCGATGGCGACAACCAGTTGCGGCAAGGCACCT
ATGCCACCCTGGACAGCAGCCTGGGCTGGCAGGCGACTGAACGGATGAACATTTCCGTCTATGTCGATAACCTGTTCGAC
CGTCGTTACCGTACCTATGGCTACATGAACGGCAGCAGCGCCGTCGCGCAGGTCAATATGGGTCGCACCGTCGGTATCAA
TACGCGAATTGATTTCTTCTGA
>PathEcoli~~~hlyF~~~WP_001696610.1 SDR family oxidoreductase (originally haemolysin F)
ATGAAATTGTTATTACTTACAGGTGCAACAGGATTTCTTGGTGGCGCGGTCCTGGATAAGCTGCTGGATAACTGTAATAA
TATAAATTTGCTACTTTTAGTACGAGCACCTACTCCACAAGCGGGACTGGAAAGAATTAAAGAAAATATGCGTAAATTTA
ATGTTTGTGAGGAAAGGTTGCATGCATTAACTAATGATAACATCTTGCCTGGGGATCTAAATAATCCGGAAGCCTTTCTC
ATGGATCCTCGTCTTGATGAAGTCACTCATGTTATAAACTGTGCGGCTATAGCTTCTTTTGGTAATAATCCTTTTATATG
GAATGTGAATGTTACAGGTACACTTGCTTTTGCAAGAAGAATGGCAAAAGTGGCAGGACTGAAACGCTTCCTTCATGTTG
GTACTGCTATGTCTTGTACACCTCATACGGGGTCGCTAGTTAAGGAAGAGTCTGCTTCATCAGAAACAGGTGAACATTTA
GTGGAGTATACGCATTCAAAAGCAACAATAGAATATCTGATGCGTAAGCAGTGTCCTGATTTACCTTTGTTGGTTGCCCG
ACCATCAATTATTGTTGGCCACAGTCGTTTAGGGTGCTTACCTTCAACCAGTATTTTCTGGGTATTCAGAATGGGGTTAA
TGTTGCAAAAATTTATGTGCTCTCTGGATGATAAAATAGATGTTATCCCTGTAGATTATTGTGCTGATGCATTGCTAATG
TTGCTTGAAAGCTCGTTAATTAATGGTGAGATTGTTCATATATCAGCAGGTAAAGAAAGTAGTGTGACGTTCTCTGCTAT
TGACGAAGCTGTAGCCCGTGCTTTGAACTGTGATCCTGTTGGAGACAGATATACTAAAGTCAGTTATGACATACTGGCAA
TGAGCCGTCATGATTTTAAAAATATTTTTGGTCCCTGTAACGAACGCCTTATGTTAAAAGCCATTCGTTTATATGGAGCG
TTCAGTATGCTCAATGTCTGTTTCAGTAACGACAAGCTACTGAGTATCGGAATGCCTAAATCGCCAAAGTTTACTGATTA
TATTAAATACTGTATAGAAACGACAAAACACCTTTCAATTCAACAACAAATGGAAGTTGATTTTAAATAA
>PathEcoli~~~ireA~~~gi:26250982 Putative iron-regulated outer membrane virulence protein
ATGAAGAACAAATATATCATTGCTCCGGGCATTGCCGTGATGTGTTCTGCAGTTATATCATCAGGTTATGCCAGTTCTGA
TAAAAAAGAAGATACGCTTGTTGTTACTGCCTCCGGGTTCACTCAGCAGCTCAGAAATGCCCCGGCCAGTGTCTCAGTCA
TTACTTCAGAACAACTGCAAAAAAAACCGGTTTCAGATCTGGTCGATGCAGTAAAAGATGTTGAAGGGATTAGTATCACT
GGTGGGAATGAAAAACCGGATATCAGTATACGTGGTCTAAGTGGCGATTACACGCTGATTCTGGTCGATGGACGACGTCA
GAGCGGTCGGGAATCCAGACCAAACGGCAGCGGCGGTTTTGAAGCCGGATTTATCCCTCCTGTGGAAGCAATTGAACGCA
TTGAAGTGATCCGTGGCCCTATGTCTTCCCTGTATGGTTCTGATGCCATCGGAGGGGTCATTAATATCATAACCAAACCA
GTTAATAACCAAACATGGGATGGCGTACTTGGACTTGGGGGGATTATTCAGGAACATGGGAAATTTGGTAACTCAACCAC
AAATGACTTCTATCTGTCAGGCCCATTGATTAAGGATAAACTTGGTCTTCAGCTATATGGAGGAATGAACTATCGCAAGG
AAGATAGTATCTCTCAGGGAACACCGGCAAAAGATAATAAGAATATAACGGCAACGCTCCAGTTTACTCCGACTGAAAGC
CAGAAGTTTGTTTTTGAATATGGAAAAAATAACCAGGTGCATACATTAACACCTGGTGAGTCTCTCGATGCCTGGACTAT
GCGGGGAAATCTTAAACAACCAAACAGTAAAAGAGAAACGCATAATTCACGTAGTCACTGGGTAGCAGCATGGAATGCCC
AGGGCGAAATACTGCATCCTGAAATTGCTGTTTATCAGGAGAAAGTTATTCGTGAGGTTAAATCAGGTAAAAAAGATAAA
TATAATCATTGGGATCTTAATTACGAGTCAAGAAAACCGGAAATAACCAACACAATCATAGATGCAAAAGTGACGGCATT
TCTGCCGGAAAATGTACTGACCATCGGAGGTCAATTTCAGCATGCAGAGCTCCGTGATGACTCAGCCACGGGTAAAAAAA
CGACAGAAACACAGTCTGTTTCAATTAAACAGAAAGCTGTTTTTATAGAAAATGAATATGCAGCAACGGATTCTCTCGCC
CTGACTGGAGGACTGCGTCTCGATAATCATGAAATCTATGGCAGTTACTGGAATCCAAGATTGTACGCTGTTTATAACCT
GACCGATAATCTCACACTCAAAGGGGGGATCGCAAAAGCATTTCGGGCTCCTTCAATTCGTGAGGTGAGTCCTGGATTTG
GAACACTGACGCAGGGTGGTGCCTCTATTATGTATGGAAACAGGGACCTGAAACCGGAGACCAGTGTAACCGAAGAGATC
GGTATTATTTATAGTAATGATAGTGGTTTTTCGGCGAGCGCGACGCTGTTTAATACTGATTTTAAAAATAAGTTGACCAG
TTACGATATAGGTACAAAAGATCCAGTCACCGGGTTAAACACTTTTATTTATGATAATGTAGGTGAGGCAAATATCAGAG
GGGTGGAGCTTGCAACTCAGATTCCTGTGTATGATAAATGGCATGTATCTGCAAACTATACATTTACTGACTCTCGTCGA
AAAAGTGATGACGAAAGTCTCAATGGCAAGTCGCTGAAAGGGGAACCTCTGGAAAGAACTCCCAGACATGCAGCCAATGC
AAAACTGGAATGGGATTACACTCAGGATATTACATTTTATTCATCTCTGAATTATACGGGAAAACAAATCTGGGCAGCAC
AAAGAAATGGTGCTAAGGTTCCCCGCGTTCGTAATGGATTCACATCTATGGATATTGGTCTAAATTACCAGATTCTGCCA
GACACGCTGATTAATTTTGCCGTTCTTAACGTCACAGACAGAAAGAGCGAGGATATCGATACCATTGATGGTAACTGGCA
GGTCGATGAAGGACGCCGTTATTGGGCTAATGTAAGAGTATCCTTCTGA
>PathEcoli~~~ireA~~~gi:117625231 iron-regulated element
ATGAAGAACAAATATATCATTGCTCCGGGCATTGCCGTGATGTGTTCTGCAGTTATATCATCAGGTTATGCCAGTTCTGA
TAAAAAAGAAGATACGCTTGTTGTTACTGCCTCCGGGTTCACTCAGCAGCTCAGAAATGCCCCGGCCAGTGTCTCAGTCA
TTACTTCAGAACAACTGCAAAAAAAACCGGTTTCAGATCTGGTCGATGCAGTAAAAGATGTTGAAGGGATTAGTATCACT
GGTGGGAATGAAAAACCGGATATCAGTATACGTGGTCTAAGTGGCGATTACACGCTGATTCTGGTCGATGGACGACGTCA
GAGCGGTCGGGAATCCAGACCAAACGGCAGCGGCGGTTTTGAAGCCGGATTTATCCCTCCTGTGGAAGCAATTGAACGCA
TTGAAGTGATCCGTGGCCCTATGTCTTCCCTGTATGGTTCTGATGCCATCGGAGGGGTCATTAATATCATAACCAAACCA
GTTAATAACCAAACATGGGATGGCGTACTTGGACTTGGGGGGATTATTCAGGAACATGGGAAATTTGGTAACTCAACCAC
AAATGACTTCTATCTGTCAGGCCCATTGATTAAGGATAAACTTGGTCTTCAGCTATATGGAGGAATGAACTATCGCAAGG
AAGATAGTATCTCTCAGGGAACACCGGCAAAAGATAATAAGAATATAACGGCAACGCTCCAGTTTACTCCGACTGAAAGC
CAGAAGTTTGTTTTTGAATATGGAAAAAATAACCAGGTGCATACATTAACACCAGGTGAGTCTCTCGATGCCTGGACTAT
GCGGGGAAATCTTAAACAACCAAACAGTAAAAGAGAAACGCATAATTCACGTAGTCACTGGGTAGCAGCATGGAATGCCC
AGGGCGAAATACTGCATCCTGAAATTGCTGTTTATCAGGAGAAAGTTATTCGTGAGGTTAAATCAGGTAAAAAAGATAAA
TATAATCATTGGGATCTTAATTACGAGTCAAGAAAACCGGAAATAACCAACACAATCATAGATGCAAAAGTGACGGCATT
TCTGCCGGAAAATGTACTGACCATCGGAGGTCAATTTCAGCATGCAGAGCTCCGTGATGACTCAGCCACGGGTAAAAAAA
CGACAGAAACACAGTCTGTTTCAATTAAACAGAAAGCTGTTTTTATAGAAAATGAATATGCAGCAACGGATTCTCTCGCC
CTGACTGGAGGACTGCGTCTCGATAATCATGAAATCTATGGCAGTTACTGGAATCCAAGATTGTACGCTGTTTATAACCT
GACCGATAATCTCACACTCAAAGGGGGGATCGCAAAAGCATTTCGGGCTCCTTCAATTCGTGAGGTGAGTCCTGGATTTG
GAACACTGACGCAGGGTGGTGCCTCTATTATGTATGGAAACAGGGACCTGAAACCGGAGACCAGTGTAACCGAAGAGATC
GGTATTATTTATAGTAATGATAGTGGTTTTTCGGCGAGCGCGACGCTGTTTAATACTGATTTTAAAAATAAGTTGACCAG
TTACGATATAGGTACAAAAGATCCAGTCACCGGGTTAAACACTTTTATTTATGATAATGTAGGTGAGGCAAATATCAGAG
GGGTGGAGCTTGCAACTCAGATTCCTGTGTATGATAAATGGCATGTATCTGCAAACTATACATTTACTGACTCTCGTCGA
AAAAGTGATGACGAAAGTCTCAATGGCAAGTCGCTGAAAGGGGAACCTCTGGAAAGAACTCCCAGACATGCAGCCAATGC
AAAACTGGAATGGGATTACACTCAGGATATTACATTTTATTCATCTCTGAATTATACGGGAAAACAAATCTGGGCAGCAC
AAAGAAATGGTGCTAAGGTTCCCCGCGTTCGTAATGGATTCACATCTATGGATATTGGTCTAAATTACCTGATTCTGCCA
GACACGCTGATTAATTTTGCCGTTCTTAACGTCACAGACAGAAAGAGCGAGGATATCGATACCATTGATGGTAACTGGCA
GGTCGATGAAGGACGCCGTTATTGGGCTAATGTAAGAGTATCCTTCTGA
>PathEcoli~~~ireA~~~gi:386622089 Putative iron regulated outer membrane virulence protein
ATGAAGAACAAATATATCATTGCTCCGGGCATTGCCGTGATGTGTTCTGCAGTTATATCATCAGGTTATGCCAGTTCTGA
TAAAAAAGAAGATACGCTTGTTGTTACTGCCTCCGGGTTCACTCAGCAGCTCAGAAATGCCCCGGCCAGTGTCTCAGTCA
TTACTTCAGAACAATTGCAAAAAAAACCGGTTTCAGATCTGGTCGATGCAGTAAAAGATGTTGAAGGGATTAGTATCACT
GGTGGGAATGAAAAACCGGATATCAGTATACGTGGTCTAAGTGGCGATTACACGCTGATTCTGGTCGATGGACGACGTCA
GAGCGGTCGGGAATCCAGACCAAACGGCAGCGGCGGTTTTGAAGCCGGATTTATCCCTCCTGTGGAAGCAATTGAACGCA
TTGAAGTGATCCGTGGCCCTATGTCTTCCCTGTATGGTTCTGATGCCATCGGAGGGGTCATTAATATCATAACCAAACCA
GTTAATAACCAAACATGGGATGGCGTACTTGGACTTGGGGGGATTATTCAGGAACATGGGAAATTTGGTAACTCAACCAC
AAATGACTTCTATCTGTCAGGCCCATTGATTAAGGATAAACTTGGTCTTCAGCTATATGGAGGAATGAACTATCGCAAGG
AAGATAGTATCTCTCAGGGAACACCGGCAAAAGATAATAAGAATATAACGGCAACGCTCCAGTTTACTCCGACTGAAAGC
CAGAAGTTTGTTTTTGAATATGGAAAAAATAACCAGGTGCATACATTAACACCAGGTGAGTCTCTCGATGCCTGGACTAT
GCGGGGAAATCTTAAACAACCAAACAGTAAAAGAGAAACGCATAATTCACGTAGTCACTGGGTAGCAGCATGGAATGCCC
AGGGCGAAATACTGCATCCTGAAATTGCTGTTTATCAGGAGAAAGTTATTCGTGAGGTTAAATCAGGTAAAAAAGATAAA
TATAATCATTGGGATCTTAATTACGAGTCAAGAAAACCGGAAATAACCAACACAATCATAGATGCAAAAGTGACGGCATT
TCTGCCGGAAAATGTACTGACCATCGGAGGTCAATTTCAGCATGCAGAGCTCCGTGATGACTCAGCCACGGGTAAAAAAA
CGACAGAAACACAGTCTGTTTCAATTAAACAGAAAGCTGTTTTTATAGAAAATGAATATGCAGCAACGGATTCTCTCGCC
CTGACTGGAGGACTGCGTCTCGATAATCATGAAATCTATGGCAGTTACTGGAATCCAAGATTGTACGCTGTTTATAACCT
GACCGATAATCTCACACTCAAAGGGGGGATCGCAAAAGCATTTCGGGCTCCTTCAATTCGTGAGGTGAGTCCTGGATTTG
GAACACTGACGCAGGGTGGTGCCTCTATTATGTATGGAAACAGGGACCTGAAACCGGAGACCAGTGTAACCGAAGAGATC
GGTATTATTTATAGTAATGATAGTGGTTTTTCGGCGAGCGCGACGCTGTTTAATACTGATTTTAAAAATAAGTTGACCAG
TTACGATATAGGTACAAAAGATCCAGTCACCGGGTTAAACACTTTTATTTATGATAATGTAGGTGAGGCAAATATCAGAG
GGGTGGAGCTTGCAACTCAGATTCCTGTGTATGATAAATGGCATGTATCTGCAAACTATACATTTACTGACTCTCGTCGA
AAAAGTGATGACGAAAGTCTCAATGGCAAGTCGCTGAAAGGGGAACCTCTGGAAAGAACTCCCAGACATGCAGCCAATGC
AAAACTGGAATGGGATTACACTCAGGATATTACATTTTATTCATCTCTGAATTATACGGGAAAACAAATCTGGGCAGCAC
AAAGAAATGGTGCTAAGGTTCCCCGCGTTCGTAATGGATTCACATCTATGGATATTGGTCTAAATTACCTGATTCTGCCA
GACACGCTGATTAATTTTGCCGTTCTTAACGTCACAGACAGAAAGAGCGAGGATATCGATACCATTGATGGTAACTGGCA
GGTCGATGAAGGACGCCGTTATTGGGCTAATGTAAGAGTATCCTTCTGA
>PathEcoli~~~ireA~~~WP_001534707.1 TonB-dependent siderophore receptor IreA
ATGAAGAACAAATATATCATTGCTCCGGGCATTGCCGTGATGTGTTCTGCAGTTATATCATCAGGTTATGCCAGTTCTGA
TAAAAAAGAAGATACGCTTGTTGTTACTGCCTCCGGGTTCACTCAGCAGCTCAGAAATGCCCCGGCCAGTGTCTCAGTCA
TTACTTCAGAACAACTGCAAAAAAAACCGGTTTCAGATCTGGTCGATGCAGTAAAAGATGTTGAAGGGATTAGTATCACT
GGTGGGAATGAAAAACCGGATATCAGTATACGTGGTCTAAGTGGCGATTACACGCTGATTCTGGTCGATGGACGACGTCA
GAGCGGTCGGGAATCCAGACCAAACGGCAGCGGCGGTTTTGAAGCCGGATTTATCCCTCCTGTGGAAGCAATTGAACGCA
TTGAAGTGATCCGTGGCCCTATGTCTTCCCTGTATGGTTCTGATGCCATCGGAGGGGTCATTAATATCATAACCAAACCA
GTTAATAACCAAACATGGGATGGCGTACTTGGACTTGGGGGGATTATTCAGGAACATGGGAAATTTGGTAACTCAACCAC
AAATGACTTCTATCTGTCAGGCCCATTGATTAAGGATAAACTTGGTCTTCAGCTATATGGAGGAATGAACTATCGCAAGG
AAGATAGTATCTCTCAGGGAACACCGGCAAAAGATAATAAGAATATAACGGCAACGCTCCAGTTTACTCCGACTGAAAGC
CAGAAGTTTGTTTTTGAATATGGAAAAAATAACCAGGTGCATACATTAACACCTGGTGAGTCTCTCGATGCCTGGACTAT
GCGGGGAAATCTTAAACAACCAAACAGTAAAAGAGAAACGCATAATTCACGTAGTCACTGGGTAGCAGCATGGAATGCCC
AGGGCGAAATACTGCATCCTGAAATTGCTGTTTATCAGGAGAAAGTTATTCGTGAGGTTAAATCAGGTAAAAAAGATAAA
TATAATCATTGGGATCTTAATTACGAGTCAAGAAAACCGGAAATAACCAACACAATCATAGATGCAAAAGTGACGGCATT
TCTGCCGGAAAATGTACTGACCATCGGAGGTCAATTTCAGCATGCAGAGCTCCGTGATGACTCAGCCACGGGTAAAAAAA
CGACAGAAACACAGTCTGTTTCAATTAAACAGAAAGCTGTTTTTATAGAAAATGAATATGCAGCAACGGATTCTCTCGCC
CTGACTGGAGGACTGCGTCTCGATGATCATGAAATCTATGGCAGTTACTGGAATCCAAGATTGTACGCTGTTTATAACCT
GACCGATAATCTCACACTCAAAGGGGGGATCGCAAAAGCATTTCGGGCTCCTTCAATTCGTGAGGTGAGTCCTGGATTTG
GAACACTGACGCAGGGTGGTGCCTCTATTATGTATGGAAACAGGGACCTGAAACCGGAGACCAGTGTAACCGAAGAGATC
GGTATTATTTATAGTAATGATAGTGGTTTTTCGGCGAGCGCGACGCTGTTTAATACTGATTTTAAAAATAAGTTGACCAG
TTACGATATAGGTACAAAAGATCCAGTCACCGGGTTAAACACTTTTATTTATGATAATGTAGGTGAGGCAAATATCAGAG
GGGTGGAGCTTGCAACTCAGATTCCTGTGTATGATAAATGGCATGTATCTGCAAACTATACATTTACTGACTCTCGTCGA
AAAAGTGATGACGAAAGTCTCAATGGCAAGTCGCTGAAAGGGGAACCTCTGGAAAGAACTCCCAGACATGCAGCCAATGC
AAAACTGGAATGGGATTACACTCAGGATATTACATTTTATTCATCTCTGAATTATACGGGAAAACAAATCTGGGCAGCAC
AAAGAAATGGTGCTAAGGTTCCCCGCGTTCGTAATGGATTCACATCTATGGATATTGGTCTAAATTACCAGATTCTGCCA
GACACGCTGATTAATTTTGCCGTTCTTAACGTCACAGACAGAAAGAGCGAGGATATCGATACCATTGATGGTAACTGGCA
GGTCGATGAAGGACGCCGTTATTGGGCTAATGTAAGAGTATCCTTCTGA
>PathEcoli~~~iroN~~~gi:26247124 salmochelin receptor IroN
ATGAGAATTAACAAAATCCTCTGGTCGCTAACTGTGCTCCTAGTTGGGTTGAATAGCCAGGTATCAGTAGCCAAATACTC
CGACGATGATAATGACGAGACTCTGGTGGTGGAAGCCACCGCTGAGCAGGTATTAAAACAGCAGCCGGGCGTGTCGGTTA
TTACCAGCGAGGATATTAAAAAGACCCCTCCGGTAAACGACCTTTCAGATATTATTCGTAAAATGCCTGGTGTTAATCTT
ACCGGCAATAGCGCCTCGGGCACACGCGGTAATAACCGCCAGATCGATATTCGTGGTATGGGGCCGGAAAACACCTTAAT
TTTAATTGATGGTGTACCGGTGACGTCACGTAACTCCGTGCGTTATAGCTGGCGTGGGGAGCGTGATACCCGCGGTGACA
CCAACTGGGTGCCACCGGAACAGGTTGAGCGTATTGAAGTGATCCGCGGCCCTGCGGCGGCGCGCTACGGTTCGGGGGCC
GCCGGGGGGGTGGTGAACATCATTACCAAACGTCCCACCAACGACTGGCACGGTTCGCTGTCGTTATACACCAACCAGCC
GGAAAGTAGCGAAGAGGGCGCTACGCGTCGCGCCAATTTCAGCCTTAGTGGGCCTCTGGCTGGTGATGCTCTTACCACGC
GTTTGTATGGTAACCTGAATAAAACGGATGCTGACAGTTGGGATATTAATTCTCCGGTCGGTACGAAAAACGCAGCCGGG
CATGAAGGGGTACGTAACAAAGATATTAACGGCGTTGTCTCGTGGAAATTAAATCCGCAGCAGATTCTCGATTTCGAAGT
CGGATATAGCCGCCAGGGGAATATCTATGCGGGCGATACGCAGAACAGTTCTTCCAGTGCAGTTACCGAAAGCCTGGCAA
AATCCGGCAAAGAGACGAACCGCCTGTACCGACAGAATTATGGCATTACGCATAATGGTATCTGGGACTGGGGACAAAGT
CGCTTTGGTGTTTATTACGAGAAAACCAATAATACCCGCATGAATGAAGGATTATCCGGCGGTGGTGAAGGACGTATTTT
AGCGGGTGAAAAGTTTACGACCAATCGCCTGAGTTCCTGGCGAACCAGCGGTGAGCTTAATATTCCTTTGAATGTGATGG
TTGATCAAACGCTGACCGTTGGTGCAGAGTGGAACCGCGATAAGCTCGATGATCCTTCCTCTACCAGCCTGACGGTGAAT
GACAGAGATATCAGCGGTATTTCTGGCTCTGCTGCGGATCGCAGCAGTAAAAATCATTCTCAAATCAGTGCGCTGTATAT
TGAAGATAACATTGAGCCGGTTCCTGGCACGAATATCATTCCCGGCCTGCGCTTTGATTATCTCAGCGACTCCGGCGGGA
ACTTCAGCCCCAGTCTGAATCTTTCGCAGGAATTGGGCGATTATTTCAAAGTCAAAGCAGGGGTTGCCCGAACCTTTAAA
GCCCCAAACCTGTATCAATCCAGTGAAGGCTATCTGCTCTACTCGAAAGGCAATGGCTGTCCAAAAGATATTACATCAGG
CGGGTGCTACCTGATCGGTAATAAAGATCTCGATCCGGAAATCAGCGTCAATAAAGAAATTGGACTGGAGTTCACCTGGG
AAGATTACCACGCAAGTGTGACCTACTTCCGCAATGATTACCAGAATAAGATCGTGGCCGGGGATAACGTTATCGGGCAA
ACCGCTTCAGGCGCATATATCCTCAAGTGGCAGAATGGCGGGAAAGCTCTGGTGGACGGTATCGAAGCCAGTATGTCTTT
CCCACTGGTGAAAGAGCGTCTGAACTGGAATACCAATGCCACATGGATGATCACTTCGGAGCAAAAAGACACCGGTAATC
CTCTGTCGGTCATCCCGAAATATACTATCAATAACTCGCTTAACTGGACCATCACCCAGGCGTTTTCTGCCAGCTTCAAC
TGGACGTTATATGGCAGACAAAAACCGCGTACTCATGCGGAAACCCGCAGTGAAGATACTGGCGGTCTGTCAGGTAAAGA
GCTGGGCGCTTATTCACTGGTGGGGACGAACTTCAATTACGATATTAATAAAAATCTGCGTCTTAATGTCGGCGTCAGTA
ATATCCTCAATAAACAGATCTTCCGATCTTCTGAAGGGGCGAATACCTATAACGAGCCAGGCCGGGCTTATTATGCCGGA
GTTACCGCATCATTCTGA
>PathEcoli~~~iroN~~~gi:91210147 IroN protein
ATGAGAATTAACAAAATCCTCTGGTCGCTAACTGTGCTCCTGGTTGGGTTGAATAGCCAGGTATCAGTAGCCAAATCCTC
CGACGATGATAATGACGAGACTCTGGTGGTGGAAGCCACCGCTGAGCAGGTATTAAAACAGCAGCCGGGCGTGTCGGTTA
TTACCAGCGAGGATATTAAAAAGACCCCTCCGGTAAACGACCTTTCAGATATTATTCGTAAAATGCCTGGCGTCAATCTT
ACCGGCAATAGCGCCTCGGGCACACGCGGTAACAACCGCCAGATCGATATTCGTGGTATGGGGCCGGAAAACACCTTAAT
TTTAATTGATGGTGTACCGGTGACGTCACGTAACTCCGTGCGTTATAGCTGGCGTGGAGAGCGTGATACCCGCGGTGACA
CCAACTGGGTGCCACCGGAACAGGTTGAGCGTATTGAAGTGATCCGCGGCCCTGCGGCGGCGCGCTACGGTTCGGGGGCA
GCCGGGGGGGTGGTGAACATCATTACCAAACGTCCCACCAACGACTGGCACGGTTCGCTGTCGTTATACACCAATCAGCC
GGAAAGTAGCGATGAGGGCGCTACGCGTCGCGCCAATTTCAGCCTTAGTGGGCCTCTGGCTGGTAATGCTCTTACCACGC
GTTTGTATGGTAATCTGAATAAAACGGATGCTGACAGTTGGGATATTAATTCTCCGGTCGGTACGAAAAACGCAGCCGGG
CATGAAGGGGTACGTAACAAAGATATTAACGGCGTTGTCTCGTGGAAATTAAATCCGCAGCAGATTCTCGATTTCGAAGC
CGGATATAGCCGCCAGGGGAATATCTATGCGGGCGATACGCAAAACAGTTCTTCCAGTGCAGTTACCGAAAGCCTGGCAA
AATCCGGCAAAGAGACGAACCGCCTGTACCGACAGAATTATGGCATTACGCATAATGGTATCTGGGACTGGGGACAAAGT
CGCTTTGGTGTTTATTACGAGAAAACCAATAATACCCGCATGAATGAAGGATTATCCGGCGGTGGTGAAGGGCGTATTTT
AGCGGGTGAAAAGTTTACGACCAATCGCCTGAGTTCCTGGCGAACCAGCGGCGAGCTTAATATTCCTTTGAATGTGATGG
TTGATCAAACGCTGACCGTTGGTGCAGAGTGGAACCGCGATAAGCTCGATGATCCTTCCTCTACCAGCCTGACGGTGAAT
GACAGTGATATCAGCGGTATTTCTGGCTCTGCTGCGGATCGCAGCAGTAAAAATCATTCTCAAATCAGTGCGCTGTATAT
TGAAGATAACATTGAGCCGGTTCCTGGCACGAATATCATTCCCGGCCTGCGCTTTGATTATCTCAGCGACTCCGGCGGGA
ACTTCAGCCCCAGTCTGAATCTTTCGCAGGAATTGGGCGATTATTTCAAAGTCAAAGCAGGGGTTGCCCGAACCTTTAAA
GCCCCAAACCTGTATCAATCCAGTGAAGGCTATCTGCTCTACTCGAAAGGCAATGGCTGTCCAAAAGATATTACATCAGG
CGGGTGCTACCTGATCGGTAATAAAGATCTCGATCCGGAAATCAGCGTCAATAAAGAAATTGGGCTGGAGTTCACCTGGG
AAGATTACCACGCAAGTGTGACCTACTTCCGCAATGATTACCAGAATAAGATCGTGGCCGGGGATAACGTTATCGGGCAA
ACCGCTTCAGGCGCATATATCCTCAAGTGGCAGAATGGCGGGAAAGCTCTGGTGGACGGTATCGAAGCCAGTATGTCTTT
CCCACTGGTGAAAGATCGTCTGAACTGGAATACCAATGCCACATGGATGATCACTTCGGAGCAAAAAGACACCGGTAATC
CTCTGTCGGTCATCCCGAAATATACTATCAATAACTCGCTTAACTGGACCATCACCCAGGCGTTTTCTGCCAGCGTCAAC
TGGACGTTATATGGCAGACAAAAACCGCGTACTCATGCGGAAACCCGCAGTGAAGATACTGGCGGTCTGTCAGGTAAAGA
GCTGGGCGCTTATTCACTGGTGGGGACGAACTTCAATTACGATATTAATAAAAATCTGCGTCTTAATGTCGGCGTCAGTA
ATATCCTCAATAAACAGATCTTCCGATCTTCTGAAGGGGCGAATACCTATAACGAGCCAGGCCGGGCTTACTATGCCGGA
GTTACCGCATCATTCTGA
>PathEcoli~~~iroN~~~gi:110640508 TonB dependent outer membrane siderophore receptor
ATGAGAATTAACAAAATCCTCTGGTCGCTAACTGTGCTCCTGGTTGGGTTGAATAGCCAGGTATCAGTAGCCAAATACTC
CGACGATGATAATGACGAGACTCTGGTGGTGGAAGCCACCGCTGAGCAGGTATTAAAACAGCAGCCGGGCGTGTCGGTTA
TTACCAGCGAGGATATTAAAAAGACCCCTCCGGTAAACGACCTTTCAGATATTATTCGTAAAATGCCTGGTGTCAATCTT
ACCGGCAATAGCGCCTCGGGCACACGCGGTAATAACCGCCAGATCGATATTCGTGGTATGGGGCCGGAAAACACCTTAAT
TTTAATTGATGGTGTACCGGTGACGTCACGTAACTCCGTGCGTTATAGCTGGCGTGGGGAGCGTGATACCCGCGGTGACA
CCAACTGGGTGCCACCGGAACAGGTTGAGCGTATTGAAGTGATCCGCGGCCCTGCGGCGGCGCGCTACGGTTCGGGGGCC
GCCGGGGGGGTGGTGAACATCATTACCAAACGTCCCACCAACGACTGGCACGGTTCGCTGTCGTTATACACCAACCAGCC
GGAAAGTAGCGAAGAGGGCGCTACGCGTCGCGCCAATTTCAGCCTTAGTGGGCCTCTGGCTGGTGATGCTCTTACCACGC
GTTTGTATGGTAACCTGAATAAAACGGATGCTGACAGTTGGGATATTAATTCTCCGGTCGGTACGAAAAACGCAGCCGGG
CATGAAGGGGTACGTAACAAAGATATTAACGGCGTTATCTCGTGGAAATTAAATCCGCAGCAGATTCTCGATTTCGAAGC
CGGATATAGCCGCCAGGGGAATATCTATGCGGGCGATACGCAGAACAGTTCTTCCAGTGCAGTTACCGAAAGCCTGGCAA
AATCCGGCAAAGAGACGAACCGCCTGTACCGACAGAATTATGGCATTACGCATAATGGTATCTGGGACTGGGGACAAAGT
CGCTTTGGTATTTATTACGAGAAAACCAATAATACCCGCATGAATGAAGGATTATCCGGCGGTGGTGAAGGACGTATTTT
AGCGGGTGAAAAGTTTACGACCAATCGCCTGAGTTCCTGGCGAACCAGCGGTGAGCTTAATATTCCTTTGAATGTGATGG
TTGATCAAACGCTGACCGTTGGTGCAGAGTGGAACCGCGATAAGCTCGATGATCCTTCCTCTACCAGCCTGACGGTGAAT
GACAGAGATATCAGCGGTATTTCTGGCTCTGCTGCGGATCGCAGCAGTAAAAATCATTCTCAAATCAGTGCGCTGTATAT
TGAAGATAACATTGAGCCGGTTCCTGGCACGAATATCATTCCCGGCCTGCGCTTTGATTATCTCAGCGACTCCGGCGGGA
ACTTCAGCCCCAGTCTGAATCTTTCGCAGGAATTGGGCGATTATTTCAAAGTCAAAGCAGGGGTTGCCCGAACCTTTAAA
GCCCCAAACCTGTATCAATCCAGTGAAGGCTATCTGCTCTACTCGAAAGGCAATGGCTGTCCAAAAGATATTACCTCAGG
CGGGTGCTACCTGATCGGTAATAAAGATCTCGATCCGGAAATCAGCGTCAATAAAGAAATTGGACTGGAGTTCACCTGGG
AAGATTACCACGCAAGTGTGACCTACTTCCGCAATGATTACCAGAATAAGATCGTGGCCGGGGATAACGTTATCGGGCAA
ACCGCTTCAGGCGCATATATCCTCAAGTGGCAGAATGGCGGGAAAGCTCTGGTGGACGGTATCGAAGCCAGTATGTCTTT
CCCACTGGTGAAAGATCGTCTGAACTGGAATACCAATGCCACATGGATGATCACTTCGGAGCAAAAAGACACCGGTAATC
CTCTGTCGGTCATCCCGAAATATACTATCAATAACTCGCTTAACTGGACCATCACCCAGGCGTTTTCTGCCAACGTCAAC
TGGACGTTATATGGCAGACAAAAACCGCGTACTCATGCGGAAACCCGCAGTGAAGATACTGGCGGTCTGTCAGGTAAAGA
GCTGGGCGCTTATTCACTGGTGGGGACGAACTTCAATTACGATATTAATAAAAATCTGCGTCTTAATGTCGGCGTCAGTA
ATATCCTCAATAAACAGATCTTCCGATCTTCTGAAGGGGCGAATACCTATAACGAGCCAGGCCGGGCTTATTATGCCGGA
GTTACCGCATCATTCTGA
>PathEcoli~~~iroN~~~gi:218534588 outer membrane receptor FepA
ATGAGAATTAACAAAATCCTCTGGTCGCTAACTGTGCTCCTGGTTGGGTTGAATAGCCAGATATCAGTAGCCAAATCCTC
CGACGATGATAATGACGAGACTCTGGTGGTGGAAGCCACCGCTGAGCAGGTATTAAAACAGCAGCCGGGCGTGTCGGTTA
TTACCAGCGAGGATATTAAAAAGACCCCTCCGGTAAACGACCTTTCAGATATTATTCGTAAAATGCCTGGTGTCAATCTT
ACCGGCAATAGCGCCTCGGGCACACGCGGTAATAACCGCCAGATCGATATTCGAGGTATGGGGCCGGAAAACACCTTAAT
TTTAATTGATGGTGTACCGGTGACGTCACGTAACTCCGTGCGTTATAGCTGGCGTGGAGAGCGTGATACCCGCGGTGACA
CCAACTGGGTGCCACCGGAACAGGTTGAGCGTATTGAAGTGATCCGCGGCCCTGCGGCGGCGCGCTACGGTTCGGGGGCA
GCCGGGGGGGTGGTGAACATCATTACCAAACGTCCCACCAACGACTGGCACGGTTCGCTGTCGTTATACACCAATCAGCC
GGAAAGTAGCGATGAGGGCGCTACGCGTCGCGCCAATTTCAGCCTTAGTGGGCCTCTGGCTGGTAATGCTCTTACCACGC
GTTTGTATGGTAACCTGAATAAAACGGATGCTGACAGTTGGGATATTAATTCTCCGGTCGGTACGAAAAACGCAGCCGGG
CATGAAGGGGTACGTAACAAAGATATTAACGGCGTTGTCTCGTGGAAATTAAATCCGCAGCAGATTCTCGATTTCGAAGC
CGGATATAGCCGCCAGGGGAATATCTATGCGGGCGATACGCAAAACAGTTCTTCCAGTGCAGTTACCGAAAGCCTGGCAA
AATCCGGCAAAGAGACGAACCGCCTGTACCGACAGAATTATGGCATTACGCATAATGGTATCTGGGACTGGGGACAAAGT
CGCTTTGGTGTTTATTACGAGAAAACCAATAATACCCGCATGAATGAAGGATTATCCGGCGGTGGTGAAGGGCGTATTTT
AGCGGGTGAAAAGTTTACGACCAATCGCCTGAGTTCCTGGCGAACCAGCGGCGAGCTTAATATTCCTTTGAATGTGATGG
TTGATCAAACGCTGACCGTTGGTGCAGAGTGGAACCGCGATAAGCTCGATGATCCTTCCTCTACCAGCCTGACGGTGAAT
GACAGTGATATCAGCGGTATTTCTGGCTCTGCTGCGGATCGCAGCAGTAAAAATCATTCTCAAATCAGTGCGCTGTATAT
TGAAGATAACATTGAGCCGGTTCCTGGCACGAATATCATTCCCGGCCTGCGCTTTGATTATCTCAGCGACTCCGGCGGGA
ACTTCAGCCCCAGTCTGAATCTTTCGCAGGAATTGGGCGATTATTTCAAAGTCAAAGCAGGGGTTGCCCGAACCTTTAAA
GCCCCAAACCTGTATCAATCCAGTGAAGGCTATCTGCTCTACTCGAAAGGCAATGGCTGTCCAGGCGGGTGCTACCTGAT
CGGTAATAAAGATCTCGATCCGGAAATCAGCGTCAATAAAGAAATTGGGCTGGAGTTCACCTGGGAAGATTACCACGCAA
GTGTGACCTACTTCCGCAATGATTACCAGAATAAGATCGTGGCCGGGGATAACGTTATCGGGCAAACCGCTTCAGGCGCA
TATATCCTCAAGTGGCAGAATGGCGGGAAAGCTCTGGTGGACGGTATCGAAGCCAGTATGTCTTTCCCACTGGTGAAAGA
TCGTCTGAACTGGAATACCAATGCCACATGGATGATCACTTCGGAGCAAAAAGACACCGGTAATCCTCTGTCGGTCATCC
CGAAATATACTATCAATAACTCGCTTAACTGGACCATCACCCAGGCGTTTTCTGCCAGCGTCAACTGGACGTTATATGGC
AGACAAAAACCGCGTACTCATGCGGAAACCCGCAGTGAAGATACTGGCGGTCTGTCAGGTAAAGAGCTGGGCGCTTATTC
ACTGGTGGGGACGAACTTCAATTACGATATTAATAAAAATCTGCGTCTTAATGTCGGCGTCAGTAATATCCTCAATAAAC
AGATCTTCCGATCTTCTGAAGGGGCGAATACCTATAACGAGCCAGGCCGGGCTTACTATGCCGGAGTTACCGCATCATTC
TGA
>PathEcoli~~~iroN~~~gi:386598809 IroN protein
ATGAGAATTAACAAAATCCTCTGGTCGCTAACTGTGCTCCTGGTTGGGTTGAATAGCCAGATATCAGTAGCCAAATACTC
CGACGATGATAATGACGAGACTCTGGTGGTGGAAGCCACCGCTGAGCAGGTATTAAAACAGCAGCCGGGCGTGTCGGTTA
TTACCAGCGAGGATATTAAAAAGACCCCTCCGGTAAACGACCTTTCAGATATTATTCGTAAAATGCCTGGTGTCAATCTT
ACCGGCAATAGCGCCTCGGGCACACGCGGTAATAACCGCCAGATCGATATTCGAGGTATGGGGCCGGAAAACACCTTAAT
TTTAATTGATGGTGTACCGGTGACGTCACGTAACTCCGTGCGTTATAGCTGGCGTGGGGAGCGTGATACCCGCGGTGACA
CCAACTGGGTGCCACCGGAACAGGTTGAGCGTATTGAAGTGATCCGCGGCCCTGCGGCGGCGCGCTACGGTTCGGGGGCC
GCCGGGGGGGTGGTGAACATCATTACCAAACGTCCCACCAACGACTGGCACGGTTCGCTGTCGTTATACACCAACCAGCC
GGAAAGTAGCGAAGAGGGCGCTACGCGTCGCGCCAATTTCAGCCTTAGTGGGCCTCTGGCTGGTGATGCTCTTACCACGC
GTTTGTATGGTAACCTGAATAAAACGGATGCTGACAGTTGGGATATTAATTCTCCGGTCGGTACGAAAAACGCAGCCGGG
CATGAAGGGGTACGTAACAAAGATATTAACGGCGTTATCTCGTGGAAATTAAATCCGCAGCAGATTCTCGATTTCGAAGC
CGGATATAGCCGCCAGGGGAATATCTATGCGGGCGATACGCAGAACAGTTCTTCCAGTGCAGTTACCGAAAGCCTGGCAA
AATCCGGCAAAGAGACGAACCGCCTGTACCGACAGAATTATGGCATTACGCATAATGGTATCTGGGACTGGGGACAAAGT
CGCTTTGGTGTTTATTACGAGAAAACCAATAATACCCGCATGAATGAAGGATTATCCGGCGGTGGTGAAGGACGTATTTT
AGCGGGTGAAAAGTTTACGACCAATCGCCTGAGTTCCTGGCGAACCAGCGGTGAGCTTAATATTCCTTTGAATGTGATGG
TTGATCAAACGCTGACCGTTGGTGCAGAGTGGAACCGCGATAAGCTCGATGATCCTTCCTCTACCAGCCTGACGGTGAAT
GACAGAGATATCAGCGGTATTTCTGGTTCTGCTGCGGATCGCAGCAGTAAAAATCATTCTCAAATCAGTGCGCTGTATAT
TGAAGATAACATTGAGCCGGTTCCTGGCACGAATATCATTCCCGGCCTGCGCTTTGATTATCTCAGCGACTCCGGCGGGA
ACTTCAGCCCCAGTCTGAATCTTTCGCAGGAATTGGGCGATTATTTCAAAGTCAAAGCAGGGGTTGCCCGAACCTTTAAA
GCCCCAAACCTGTATCAATCCAGTGAAGGCTATCTGCTCTACTCGAAAGGCAATGGCTGTCCAAAAGATATTACATCAGG
CGGGTGCTACCTGATCGGTAATAAAGATCTCGATCCGGAAATCAGCGTCAATAAAGAAATTGGACTGGAGTTCACCTGGG
AAGATTACCACGCAAGTGTGACCTACTTCCGCAATGATTACCAGAATAAGATCGTGGCCGGGGATAACGTTATCGGGCAA
ACCGCTTCAGGCGCATATATCCTCAAGTGGCAGAATGGCGGGAAAGCTCTGGTGGACGGTATCGAAGCCAGTATGTCTTT
CCCGCTGGTGAAAGATCGTCTGAACTGGAATACCAATGCCACATGGATGATCACTTCGGAGCAAAAAGACACCGGTAATC
CTCTGTCGGTCATCCCGAAATATACTATCAATAACTCGCTTAACTGGACCATCACCCAGGCGTTTTCTGCCAGCGTCAAC
TGGACGTTATATGGCAGACAAAAACCGCGTACTCATGCGGAAACCCGCAGTGAAGATACTGGCGGTCTGTCAGGTAAAGA
GCTGGGCGCTTATTCACTGGTGGGGACGAACTTCAATTACGATATTAATAAAAATCTGCGTCTTAATGTCGGCGTCAGTA
ATATCCTCAATAAACAGATCTTCCGATCTTCTGAAGGGGCGAATACCTATAACGAGCCAGGCCGGGCTTATTATGCCGGA
GTTACCGCATCATTCTGA
>PathEcoli~~~iroN~~~gi:386638506 TonB dependent outer membrane siderophore receptor IroN
ATGAGAATTAACAAAATCTTCTGGTCGCTAACTGTGCTCCTAGTTGGGTTGAATAGCCAGGTATCAGTAGCCAAATACTC
CGACGATGATAATGACGAGACTCTGGTGGTGGAAGCCACCGCTGAGCAGGTATTAAAACAGCAGCCGGGCGTGTCGGTTA
TTACCAGCGAGGATATTAAAAAGACCCCTCCGGTAAACGACCTTTCAGATATTATTCGTAAAATGCCTGGTGTTAATCTT
ACCGGCAATAGCGCCTCGGGCACACGCGGTAATAACCGCCAGATCGATATTCGTGGTATGGGGCCGGAAAACACCTTAAT
TTTAATTGATGGTGTACCGGTGACGTCACGTAACTCCGTGCGTTATAGCTGGCGTGGGGAGCGTGATACCCGCGGTGACA
CCAACTGGGTGCCACCGGAACAGGTTGAGCGTATTGAAGTGATCCGCGGCCCTGCGGCGGCGCGCTACGGTTCGGGGGCC
GCCGGGGGGGTGGTGAACATCATTACCAAACGTCCCACCAACGACTGGCACGGTTCGCTGTCGTTATACACCAACCAGCC
GGAAAGTAGCGAAGAGGGCGCTACGCGTCGCGCCAATTTCAGCCTTAGTGGGCCTCTGGCTGGTGATGCTCTTACCACGC
GTTTGTATGGTAACCTGAATAAAACGGATGCTGACAGTTGGGATATTAATTCTCCGGTCGGTACGAAAAACGCAGCCGGG
CATGAAGGGGTACGTAACAAAGATATTAACGGCGTTGTCTCGTGGAAATTAAATCCGCAGCAGATTCTCGATTTCGAAGT
CGGATATAGCCGCCAGGGGAATATCTATGCGGGCGATACGCAGAACAGTTCTTCCAGTGCAGTTACCGAAAGCCTGGCAA
AATCCGGCAAAGAGACGAACCGCCTGTACCGACAGAATTATGGCATTACGCATAATGGTATCTGGGACTGGGGACAAAGT
CGCTTTGGTGTTTATTACGAGAAAACCAATAATACCCGCATGAATGAAGGATTATCCGGCGGTGGTGAAGGACGTATTTT
AGCGGGTGAAAAGTTTACGACCAATCGCCTGAGTTCCTGGCGAACCAGCGGTGAGCTTAATATTCCTTTGAATGTGATGG
TTGATCAAACGCTGACCGTTGGTGCAGAGTGGAACCGCGATAAGCTCGATGATCCTTCCTCTACCAGCCTGACGGTGAAT
GACAGAGATATCAGCGGTATTTCTGGCTCTGCTGCGGATCGCAGCAGTAAAAATCATTCTCAAATCAGTGCGCTGTATAT
TGAAGATAACATTGAGCCGGTTCCTGGCACGAATATCATTCCCGGCCTGCGCTTTGATTATCTCAGCGACTCCGGCGGGA
ACTTCAGCCCCAGTCTGAATCTTTCGCAGGAATTGGGCGATTATTTCAAAGTCAAAGCAGGGGTTGCCCGAACCTTTAAA
GCCCCAAACCTGTATCAATCCAGTGAAGGCTATCTGCTCTACTCGAAAGGCAATGGCTGTCCAAAAGATATTACATCAGG
CGGGTGCTACCTGATCGGTAATAAAGATCTCGATCCGGAAATCAGCGTCAATAAAGAAATTGGACTGGAGTTCACCTGGG
AAGATTACCACGCAAGTGTGACCTACTTCCGCAATGATTACCAGAATAAGATCGTGGCCGGGGATAACGTTATCGGGCAA
ACCGCTTCAGGCGCATATATCCTCAAGTGGCAGAATGGCGGGAAAGCTCTGGTGGACGGTATCGAAGCCAGTATGTCTTT
CCCACTGGTGAAAGAGCGTCTGAACTGGAATACCAATGCCACATGGATGATCACTTCGGAGCAAAAAGACACCGGTAATC
CTCTGTCGGTCATCCCGAAATATACTATCAATAACTCGCTTAACTGGACCATCACCCAGGCGTTTTCTGCCAGCTTCAAC
TGGACGTTATATGGCAGACAAAAACCGCGTACTCATGCGGAAACCCGCAGTGAAGATACTGGCGGTCTGTCAGGTAAAGA
GCTGGGCGCTTATTCACTGGTGGGGACGAACTTCAATTACGATATTAATAAAAATCTGCGTCTTAATGTCGGCGTCAGTA
ATATCCTCAATAAACAGATCTTCCGATCTTCTGAAGGGGCGAATACCTATAACGAGCCAGGCCGGGCTTATTATGCCGGA
GTTACCGCATCATTCTGA
>PathEcoli~~~iroN~~~WP_001222186.1 Siderophore salmochelin receptor IroN
ATGAGAATTAACAAAATCCTCTGGTCGCTAACTGTGCTCCTGGTTGGGTTGAATAGCCAGGTATCAGTAGCCAAATCCTC
CGACGATGATAATGACGAGACTCTGGTGGTGGAAGCCACCGCTGAGCAGGTATTAAAACAGCAGCCGGGCGTGTCGGTTA
TTACCAGCGAGGATATTAAAAAGACCCCTCCGGTAAACGACCTTTCAGATATTATTCGTAAAATGCCTGGCGTCAATCTT
ACCGGCAATAGCGCCTCGGGCACACGCGGTAACAACCGCCAGATCGATATTCGTGGTATGGGGCCGGAAAACACCTTAAT
TTTAATTGATGGTGTACCGGTGACGTCACGTAACTCCGTGCGTTATAGCTGGCGTGGAGAGCGTGATACCCGCGGTGACA
CCAACTGGGTGCCACCGGAACAGGTTGAGCGTATTGAAGTGATCCGCGGCCCTGCGGCGGCGCGCTACGGTTCGGGGGCA
GCCGGGGGGGTGGTGAACATCATTACCAAACGTCCCACCAACGACTGGCACGGTTCGCTGTCGTTATACACCAATCAGCC
GGAAAGTAGCGATGAGGGCGCTACGCGTCGCGCCAATTTCAGCCTTAGTGGGCCTCTGGCTGGTAATGCTCTTACCACGC
GTTTGTATGGTAACCTGAATAAAACGGATGCTGACAGTTGGGATATTAATTCTCCGGTCGGTACGAAAAACGCAGCCGGG
CATGAAGGGGTACGTAACAAAGATATTAACGGCGTTGTCTCGTGGAAATTAAATCCGCAGCAGATTCTCGATTTCGAAGC
CGGATATAGCCGCCAGGGGAATATCTATGCGGGCGATACGCAAAACAGTTCTTCCAGTGCAGTTACCGAAAGCCTGGCAA
AATCCGGCAAAGAGACGAACCGCCTGTACCGACAGAATTATGGCATTACGCATAATGGTATCTGGGACTGGGGACAAAGT
CGCTTTGGTGTTTATTACGAGAAAACCAATAATACCCGCATGAATGAAGGATTATCCGGCGGTGGTGAAGGGCGTATTTT
AGCGGGTGAAAAGTTTACGACCAATCGCCTGAGTTCCTGGCGAACCAGCGGCGAGCTTAATATTCCTTTGAATGTGATGG
TTGATCAAACGCTGACCGTTGGTGCAGAGTGGAACCGCGATAAGCTCGATGATCCTTCCTCTACCAGCCTGACGGTGAAT
GACAGTGATATCAGCGGTATTTCTGGCTCTGCTGCGGATCGCAGCAGTAAAAATCATTCTCAAATCAGTGCGCTGTATAT
TGAAGATAACATTGAGCCGGTTCCTGGCACGAATATCATTCCCGGCCTGCGCTTTGATTATCTCAGCGACTCCGGCGGGA
ACTTCAGCCCCAGTCTGAATCTTTCGCAGGAATTGGGCGATTATTTCAAAGTCAAAGCAGGGGTTGCCCGAACCTTTAAA
GCCCCAAACCTGTATCAATCCAGTGAAGGCTATCTGCTCTACTCGAAAGGCAATGGCTGTCCAAAAGATATTACATCAGG
CGGGTGCTACCTGATCGGTAATAAAGATCTCGATCCGGAAATCAGCGTCAATAAAGAAATTGGGCTGGAGTTCACCTGGG
AAGATTACCACGCAAGTGTGACCTACTTCCGCAATGATTACCAGAATAAGATCGTGGCCGGGGATAACGTTATCGGGCAA
ACCGCTTCAGGCGCATATATCCTCAAGTGGCAGAATGGCGGGAAAGCTCTGGTGGACGGTATCGAAGCCAGTATGTCTTT
CCCACTGGTGAAAGATCGTCTGAACTGGAATACCAATGCCACATGGATGATCACTTCGGAGCAAAAAGACACCGGTAATC
CTCTGTCGGTCATCCCGAAATATACTATCAATAACTCGCTTAACTGGACCATCACCCAGGCGTTTTCTGCCAGCGTCAAC
TGGACGTTATATGGCAGACAAAAACCGCGTACTCATGCGGAAACCCGCAGTGAAGATACTGGCGGTCTGTCAGGTAAAGA
GCTGGGCGCTTATTCACTGGTGGGGACGAACTTCAATTACGATATTAATAAAAATCTGCGTCTTAATGTCGGCGTCAGTA
ATATCCTCAATAAACAGATCTTCCGATCTTCTGAAGGGGCGAATACCTATAACGAGCCAGGCCGGGCTTACTATGCCGGA
GTTACCGCATCATTCTGA
>PathEcoli~~~irp2~~~ABJ01361.1 Yersiniabactin biosynthetic protein
GTGCCATCAGGAGGAAGAATGATTTCTGGCGCACCATCTCAGGATTCGCTGTTACCGGACAACCGCCACGCGGCTGATTA
CCAACAATTACGCGAGCGGCTCATACAGGAACTGAATTTAACGCCGCAGCAGTTACATGAAGAGAGCAACCTGATCCAGG
CCGGCCTGGATTCCATAAGATTGATGAGATGGTTACACTGGTTTCGTAAAAATGGCTACCGCCTTACCCTTCGCGAGCTG
TATGCCGCCCCCACGCTGGCGGCATGGAACCAGTTAATGCTCAGCCGGTCGCCGGAGAACGCGGAAGAAGAAACGCCGCC
CGACGAATCATCCTGGCCGAACATGACCGAAAGTACGCCCTTCCCATTGACGCCAGTACAGCACGCCTACCTGACGGGCC
GCATGCCGGGGCAGACGCTTGGCGGCGTGGGTTGCCACCTGTATCAGGAGTTTGAAGGCCATTGTCTGACGGCGTCGCAG
CTGGAGCAGGCCATCACGACCTTGCTGCAACGCCACCCAATGCTGCATATCGCCTTTCGCCCCGACGGGCAGCAGGTCTG
GCTACCGCAACCTTACTGGAACGGCGTCACCGTTCATGATTTACGCCATAACGACGCTGAAAGCCGCCAGGCCTATCTGG
ACGCACTGCGCCAGCGCCTGAGCCACCGTCTTTTACGCGTGGAAATCGGCGAAACGTTTGATTTTCAGCTGACGCTCTTG
CCGGACAATCGCCACCGCCTCCATGTCAATATTGACCTGCTGATTATGGATGCCTCCAGCTTTACGCTTTTCTTCGATGA
GCTTAACGCCCTGCTGGCCGGAGAATCGCTGCCGGCTATCGACACCCGCTATGATTTCCGCTCGTATTTGCTGCACCAGC
AGAAGATCAATCAACCACTGAGAGACGACGCTCGCGCTTACTGGCTGGCGAAAGCATCGACGCTTCCCCCCGCGCCCGTC
TTGCCGCTGGCCTGCGAACCCGCCACGCTACGTGAAGTCCGTAATACCCGACGCCGCATGATTGTCCCGGCAACACGCTG
GCACGCCTTTAGCAACCGGGCCGGCGAGTATGGCGTGACGCCGACAATGGCACTGGCGACCTGTTTTTCTGCCGTGCTGG
CTCGCTGGGGCGGCCTGACGCGTCTGCTGCTTAACATCACCTTATTCGACCGCCAGCCGCTGCACCCGGCGGTTGGCGCG
ATGCTTGCCGACTTCACCAATATTCTTCTGCTGGATACCGCCTGCGATGGCGATACCGTCAGCAACCTGGCGCGTAAAAA
CCAGCTCACGTTTACGGAGGACTGGGAGCATCGCCACTGGTCCGGCGTCGAATTACTCCGTGAACTCAAACGCCAGCAGC
GCTACCCCCACGGCGCCCCGGTGGTATTTACCAGCAATCTGGGGCGTTCCCTCTACAGCAGCCGCGCAGAATCGCCGTTG
GGCGAGCCGGAATGGGGCATCTCGCAAACGCCGCAGGTCTGGATAGATCATCTGGCGTTCGAGCATCACGGCGAGGTCTG
GCTACAATGGGACAGCAACGACGCGCTGTTCCCTCCGGCGTTAGTCGAAACATTGTTCGACGCCTACTGCCAGTTGATTA
ACCAACTCTGCGATGACGAAAGCGCCTGGCAAAAGCCGTTCGCAGATATGATGCCCGCCAGCCAGCGCGCGATACGCGAA
CGGGTCAACGCCACCGGCGCCCCCATTCCCGAAGGCTTGCTGCATGAAGGCATTTTCCGTATCGCTCTGCAACAGCCGCA
GGCGCTGGCGGTAACGGACATGCGTTATCAGTGGAATTATCATGAGCTGACAGACTATGCCCGCCGTTGCGCGGGCAGGT
TAATCGAGTGCGGGGTTCAGCCCGGCGATAATGTGGCTATCACGATGTCGAAAGGCGCAGGACAACTTGTTGCGGTTCTG
GCCGTCCTGCTGGCCGGGGCGGTTTACGTTCCGGTTTCGCTGGATCAGCCTGCCGCACGGCGCGAGAAAATCTACGCTGA
CGCCAGCGTCCGGCTGGTGCTCATTTGTCAGCACGACGCCAGCGCCGGGTCAGACGATATTCCCGTCCTTGCCTGGCAGC
AGGCCATTGAGGCGGAGCCGATCGCCAACCCGGTAGTACGCGCCCCCACGCAACCGGCCTACATTATCTACACCTCCGGC
TCTACCGGTACGCCGAAAGGGGTAGTCATTTCTCACCGGGGAGCGCTTAACACCTGTTGCGATATCAATACCCGCTATCA
GGTTGGCCCGCATGACAGGGTGCTGGCCCTCTCCGCCCTACATTTTGATTTATCGGTTTACGACATTTTTGGCGTACTGC
GCGCGGGCGGCGCGCTGGTGATGGTGATGGAAAATCAACGGCGCGATCCTCACGCATGGTGTGAGCTGATCCAGCGCCAT
CAGGTCACGCTCTGGAACAGCGTCCCGGCGCTGTTCGATATGCTGCTGACCTGGTGTGAAGGTTTCGCCGACGCCACGCC
GGAAAACCTGCGCGCAGTGATGCTTTCCGGCGACTGGATCGGGCTTGACCTCCCCGCCCGTTATCGGGCCTTCCGGCCAC
AAGGACAATTTATCGCGATGGGCGGCGCCACCGAGGCGTCTATCTGGTCTAACGCCTGCGAAATTCACGACGTCCCCGCC
CACTGGCGCTCCATCCCTTACGGTTTTCCGCTAACCAACCAACGCTACCGGGTGGTGGATGAACAGGGCCGGGACTGCCC
TGACTGGGTGCCGGGTGAATTATGGATTGGCGGCATTGGGGTCGCGGAAGGCTATTTCAACGATCCCCTGCGTAGCGAGC
AGCAATTTTTGACGCTCCCGGACGAGCGCTGGTATCGCACCGGCGATCTCGGCTGCTACTGGCCAGATGGCACAATCGAG
TTCCTCGGTCGTCGCGACAAGCAGGTCAAAGTCGGAGGATATCGCATCGAGCTGGGCGAAATCGAAAGCGCGCTCAGCCA
GCTGGCGGGGGTGAAACAAGCAACCGTTCTGGCGATCGGCGAAAAAGAAAAAACGCTGGCGGCATACGTTGTTCCTCAGG
GCGAGGCTTTTTGCGTTACCGATCATCGGAACCCGGCACTGCCGCAGGCGTGGCACACGCTTGCGGGAACGTTGCCCTGT
TGCGCCATCTCGCCAGAGATCTCCGCAGAACAGGTAGCCGATTTCCTTCAGCATCGCCTGCTAAAACTGAAGCCGGGTCA
CACCGCTGGCGCCGATCCTCTCCCCCTGATGAACTCACTCGCTATCCAGCCGCGCTGGCAGGCCGTGGTGGAACGCTGGT
TAGCATTTCTGGTGACACAACGGCGACTGAAGCCCGCTGCTGAAGGTTATCAGGTCTGCGCTGGTGAAGAACGCGAGGAT
GAGCACCCGCACTTCAGCGGACATGATTTAACGTTATCGCAAATTCTTCGCGGTGCCCGTAACGAACTGTCGTTACTGAA
CGACGCGCAGTGGTCGCCGGAAAGCCTGGCCTTTAACCATCCGGCCAGCGCCCCGTATATTCAGGAACTGGCGACAATTT
GCCAACAGCTTGCACAGCGCTTACAGCGCCCGGTACGCCTGCTTGAGGTGGGAACCCGCACTGGCCGCGCCGCAGAATCG
CTGTTAGCACAGCTCAACGCCGGACAGATTGAGTATGTCGGGCTTGAGCAGAGCCAGGAGATGCTGCTGAGCGCCCGGCA
GAGGCTCGCCCCCTGGCCTGGCGCCCGTCTGTCCCTCTGGAATGCAGACACGCTGGCGACGCACGCTCACTCGGCGGACA
TTATCTGGCTTAATAACGCCCTGCATCGTCTGCTGCCGGAAGATCCCGGGCTCCTTGCGACATTACAACAGCTTGCCGTT
CCCGGCGCGCTGCTCTACGTGATGGAGTTTCGCCAGTTAACGCCGTCCGCCCTACTCAGCACGCTCCTGTTAACCAATGG
GCAGCCGGAGGCCTTGCTGCATAACAGCGCCGACTGGGCGGCATTATTTAGCGCGGCCGGCTTCAACTGTCAGCATGGCG
ATGAGGTCGCGGGGTTACAACGCTTCCTCGTACAATGTCCTGACAGGCAGGTGCGCCGCGATCCCCGTCAACTTCAGGCC
GCCCTCGCCGGGCGTCTGCCGGGGTGGATGGTGCCGCAACGGATCGTATTCCTCGACGCCTTACCGCTGACGGCTAACGG
GAAAATTGACTACCAGGCGCTGAAGCGTCGTCATACCCCTGAAGCGGAAAACCCGGCCGAAGCGGATTTACCCCAGGGCG
ACATTGAAAAACAGGTTGCCGCCCTCTGGCAGCAACTCTTATCAACTGGCAATGTCACCAGAGAAACCGACTTCTTCCAG
CAAGGCGGCGATAGCCTGCTGGCGACCCGTCTGACCGGGCAACTTCATCAGGCAGGTTATGAAGCGCAATTAAGCGACCT
GTTTAATCATCCCCGGCTGGCGGATTTTGCCGCCACGCTGCGGAAAACCGACGTCCCGGTCGAACAACCATTCGTCCACT
CCCCTGAAGATCGCTACCAGCCCTTTGCGCTTACCGACGTGCAGCAGGCTTACCTGGTGGGGCGTCAGCCGGGCTTTGCC
CTGGGCGGCGTCGGCTCACATTTCTTTGTTGAATTTGAAATTGCCGATCTGGACCTCACCCGGCTGGAGACGGTCTGGAA
CCGATTAATCGCCCGCCACGATATGCTGCGCGCCATCGTGCGTGATGGACAGCAACAGGTGCTCGAACAGACGCCCCCTT
GGGTGATACCCGCACACACCCTCCATACGCCTGAAGAGGCGTTGCGGGTGCGCGAAAAACTGGCGCATCAGGTACTCAAC
CCCGAAGTGTGGCCGGTATTCGATCTCCAGGTCGGATACGTGGACGGGATGCCTGCCCGCCTGTGGCTGTGTCTGGATAA
CCTGTTGCTTGACGGTCTGAGCATGCAGATCCTGCTGGCGGAGCTGGAGCACGGCTACCGCTACCCGCAACAGCTGCTTC
CGCCGCTGCCCGTCACCTTCAGGGATTATCTGCAACAACCCTCGCTACAGTCGCCCAATCCAGATTCTCTGGCATGGTGG
CAGGCGCAGCTTGATGATATTCCTCCGGCGCCTGCGTTGCCGCTGCGCTGCTTGCCTCAGGAGGTTGAAACACCGCGCTT
CGCCCGCCTGAACGGCGCACTGGACAGCACGCGCTGGCATCGGCTGAAAAAACGGGCGGCTGACGCCCATCTCACCCCGT
CGGCCGTACTGTTGTCGGTGTGGTCAACGGTTCTCTCTGCATGGAGTGCACAGCCTGAGTTCACGCTTAACCTTACGCTT
TTCGACAGGCGACCGCTGCACCCGCAAATCAACCAGATTCTGGGCGATTTCACCTCGCTGATGCTGCTGAGCTGGCATCC
CGGCGAAAGCTGGCTGCACAGCGCGCAGTCACTACAGCAGCGGCTGAGCCAGAACCTCAACCACCGCGATGTGTCAGCCA
TCCGCGTGATGCGTCAACTGGCGCAACGGCAAAACGTGCCTGCCGTTCCGATGCCCGTCGTCTTTACCAGCGCACTGGGC
TTTGAGCAGGATAACTTCCTCGCCCGGCGTAATCTGCTCAAACCGGTCTGGGGCATCTCCCAGACGCCGCAGGTCTGGCT
CGATCACCAGATTTATGAATCCGAAGGCGAACTGCGCTTTAACTGGGATTTTGTCGCCGCGCTGTTTCCTGCCGGGCAGG
TGGAGCGCCAGTTTGAACAGTATTGCGCATTGCTAAACCGAATGGCCGAGGATGAAAGCGGCTGGCAACTGCCGCTCGCC
GCGCTGGTGCCTCCCGTTAAACACGCAGGGCAATGCGCAGAGCGCTCACCGCGCGTATGCCCTGAGCACTCTCAGCCACA
CATTGCGGCGGACGAGAGCACCGTCAGCCTGATTTGCGACGCCTTCCGCGAGGTGGTTGGCGAGTCTGTCACGCCCGCAG
AAAACTTCTTTGAGGCGGGCGCAACGTCGCTGAATCTGGTGCAACTGCACGTTTTGTTACAACGTCACGAATTTTCCACC
CTGACGTTGCTTGACCTCTTCACCCACCCTTCTCCTGCTGCCCTGGCCGATTATCTGGCCGGCGTCGCCACGGTGGAGAA
AACAAAACGACCTCGCCCTGTTCGCCGTCGTCAGCGGCGGATATAG
>PathEcoli~~~irp2~~~gi:26248276 Putative peptide synthetase
GTGCCATCAGGAGGAAGAATGATTTCTGGCGCACCATCTCAGGATTCGCTGTTACCGGACAACCGCCACGCGGCTGATTA
CCAACAATTACGCGAGCGGCTCATACAGGAACTGAATTTAACGCCGCAGCAGTTACATGAAGAGAGCAACCTGATCCAGG
CCGGCCTGGATTCCATAAGATTGATGAGATGGTTACACTGGTTTCGTAAAAATGGCTACCGCCTTACCCTTCGCGAGCTG
TATGCCGCCCCCACGCTGGCGGCATGGAACCAGTTAATGCTCAGCCGGTCGCCGGAGAACGCGGAAGAAGAAACGCCGCC
CGACGAATCATCCTGGCCGAACATGACCGAAAGTACCCCCTTCCCATTGACGCCAGTACAGCACGCCTACCTGACGGGCC
GCATGCCGGGGCAGACGCTTGGCGGCGTGGGTTGCCACCTGTATCAGGAGTTTGAAGGCCATTGTCTGACGGCGTCGCAG
CTGGAGCAGGCCATCACGACCTTGCTGCAACGCCACCCAATGCTGCATATCGCCTTTCGCCCCGACGGGCAGCAGGTCTG
GCTACCGCAACCTTACTGGAACGGCGTCACCGTTCATGATTTACGCCATAACGACGCTGAAAGCCGCCAGGCCTATCTGG
ACGCACTGCGCCAGCGCCTGAGCCACCGTCTTTTACGCGTGGAAATCGGCGAAACGTTTGATTTTCAGCTGACGCTCTTG
CCGGACAATCGCCACCGCCTCCATGTCAATATTGACCTGCTGATTATGGATGCCTCCAGCTTTACGCTTTTCTTCGATGA
GCTTAACGCCCTGCTGGCCGGAGAATCGCTGCCGGCTATCGACACCCGCTATGATTTCCGCTCGTATTTGCTGCACCAAC
AGAAGATCAATCAACCACTGAGAGACGACGCGCGCGCTTACTGGCTGGCGAAAGCATCGACGCTTCCCCCCGCGCCCGTC
TTGCCGCTGGCCTGCGAACCCGCCACGCTATGTGAAGTCCGTAATACCCGACGCCGCATGATTGTTCCGGCAACACGCTG
GCACGCCTTTAGCAACCGGGCCGGCGAGTATGGCGTGACGCCGACAATGGCGCTGGCGACCTGTTTTTCTGCCGTGCTGG
CTCGCTGGGGCGGCCTGACGCGTCTGCTGCTTAACATCACCTTATTCGACCGCCAGCCGCTGCACCCGGCGGTTGGCGCG
ATGCTTGCCGACTTCACCAATATTCTTCTGCTGGACACCGCCTGCGATGGCGATACCGTCAGCAACCTGGCGCGTAAAAA
CCAGCTCACGTTTACGGAGGACTGGGAGCATCGCCACTGGTCCGGCGTCGAATTACTCCGTGAACTCAAACGCCAGCAGC
GCTACCCCCACGGCGCCCCGGTGGTATTTACCAGCAATCTGGGGCGTTCCCTCTACAGCAGCCGCGCAGAATCGCCGTTG
GGCGAGCCGGAATGGGGCATCTCGCAAACGCCGCAGGTCTGGATAGATCATCTGGCGTTCGAGCATCACGGCGAGGTCTG
GCTACAATGGGACAGCAACGACGCGCTGTTCCCTCCGGCGTTAGTCGAAACATTGTTCGACGCCTACTGCCAGTTGATTA
ACCAACTCTGCGATGACGAAAGCGCCTGGCAAAAGCCGTTCGCAGATATTATGCCCGCCAGCCAGCGCGCGATACGCGAA
CGGGTCAACGCCACCGGTGCCCCCATTCCCGAAGGCTTGCTGCATGAAGGCATTTTCCGTATCGCTCTGCAACAGCCGCA
GGCGCTGGCGGTAACGGACATGCGTTATCAGTGGAATTATCATGAGCTGACAGACTATGCCCGCCGTTGCGCGGGCAGGT
TAATCGAGTGCGGGGTTCAGCCCGGCGATAATGTGGCTATCACGATGTCGAAAGGCGCAGGACAACTTGTTGCGGTTCTG
GCCGTCCTGCTGGCCGGGGCGGTTTACGTTCCGGTTTCGCTGGATCAGCCTGCCGCACGGCGCGAGAAAATCTACGCTGA
CGCCAGCGTCCGGCTGGTGCTCATTTGTCAGCACGACGCCAGCGCCGGGTCAGACGATATTCCCGCCCTTGCCTGGCAGC
AGGCCATTGAGGCGGAGCCGATCGCCAACCCGGTAGTACGCGCCCCCACGCAACCGGCCTACATTATCTACACCTCCGGC
TCTACCGGTACGCCGAAAGGGGTAGTCATTTCTCACCGGGGAGCGCTTAACACCTGTTGCGATATCAATACCCGCTATCA
GGTTGGCCCGCATGACAGGGTGCTGGCCCTCTCCGCCCTACATTTTGATTTATCGGTTTACGACATTTTTGGCGTACTGC
GCGCGGGCGGCGCGCTGGTGATGGTGATGGAAAATCAACGGCGCGATCCTCACGCATGGTGTGAGCTGATCCAGCGCCAT
CAGGTCACGCTCTGGAACAGCGTCCCGGCGCTGTTCGATATGCTGCTGACCTGGTGTGAAGGTTTCGCCGACGCCACGCC
GGAAAACCTGCGCGCAGTGATGCTTTCCGGCGACTGGATCGGGCTTGACCTCCCCGCCCGTTATCGGGCCTTCCGGCCAC
AAGGACAATTTATCGCGATGGGCGGCGCCACCGAGGCGTCTATCTGGTCTAACGCCTGCGAAATTCACGACGTCCCCGCC
CACTGGCGCTCCATCCCTTACGGTTTTCCGCTAACCAACCAACGCTACCGGGTGGTGGATGAACAGGGCCGGGACTGCCC
TGACTGGGTGCCGGGTGAATTATGGATTGGCGGCATTGGGGTCGCGGAAGGCTATTTCAACGATCCCCTGCGTAGCGAGC
AGCAATTTTTGACGCTCCCGGACGAGCGCTGGTATCGCACCGGCGATCTCGGCTGCTACTGGCCAGATGGCACAATCGAG
TTCCTCGGTCGTCGCGACAAGCAGGTCAAAGTCGGAGGATATCGCATCGAGCTGGGCGAAATCGAAAGCGCGCTCAGCCA
GCTGGCGGGGGTGAAACAAGCAACCGTTCTGGCGATCGGCGAAAAAGAAAAAACGCTGGCGGCATACGTTGTTCCTCAGG
GCGAGGCTTTTTGCGTTACCGATCATCGGAACCCGGCACTGCCGCAGGCGTGGCACACGCTTGCGGGAACGTTGCCCTGT
TGCGCCATCTCGCCAGAGATCTCCGCAGAACAGGTAGCCGATTTCCTTCAGCATCGCCTGCTAAAACTGAAGCCGGGTCA
CACCGCTGGCGCCGATCCTCTCCCCCTGATGAACTCACTCGCTATCCAGCCGCGCTGGCAGGCCGTGGTGGAACGCTGGT
TAGCATTTCTGGTGACACAACGGCGACTGAAGCCCGCTGCTGAAGGTTATCAGGTCTGCGCTGGTGAAGAACGCGAGGAT
GAGCACCCGCACTTCAGCGGACATGATTTAACGTTATCGCAAATTCTTCGCGGTGCCCGTAACGAACTGTCGTTACTGAA
CGACGCGCAGTGGTCCCCGGAAAGCCTGGCCTTTAACCATCCGGCCAGCGCCCCGTATATTCAGGAACTGGCGACAATTT
GCCAACAGCTTGCACAGCGCTTACAGCGCCCGGTACGCCTGCTTGAGGTGGGAACCCGCACTGGCCGCGCCGCAGAATCG
CTGTTAGCACAGCTCAACGCCGGACAGATTGAGTATGTCGGGCTTGAGCAGAGCCAGGAGATGCTGCTGAGCGCCCGGCA
GAGGCTCGCCCCCTGGCCTGGCGCCCGTCTGTCCCTCTGGAATGCAGACACGCTGGCGGCGCACGCTCACTCGGCGGACA
TTATCTGGCTTAATAACGCCCTGCATCGTCTGCTGCCGGAAGATCCCGGGCTCCTTGCGACATTACAACAGCTTGCCGTT
CCCGGCGCGCTGCTCTACGTGATGGAGTTTCGCCAGTTAACGCCGTCCGCCCTACTCAGCACGCTCCTGTTAACCAATGG
GCAGCCGGAGGCCTTGCTGCATAACAGCGCCGACTGGGCGGCATTATTTAGCGCGGCCGGCTTCAACTGTCAGCATGGCG
ATGAGGTCGCGGGGTTACAACGCTTCCTCGTACAATGTCCTGACAGGCAGGTGCGCCGCGATCCCCGTCAACTTCAGGCC
GCCCTCGCCGGGCGTCTGCCGGGGTGGATGGTGCCGCAACGGATCGTCTTCCTCGACGCCTTACCGCTGACGGCTAACGG
GAAAATTGACTACCAGGCGCTGAAGCGTCGTCATACCCCTGAAGCGGAAAACCCGGCCGAAGCGGATTTACCCCAGGGCG
ACATTGAAAATAAATATCCTCCGGCATAG
>PathEcoli~~~irp2~~~gi:91211199 putative peptide synthetase-like protein
GTGCCATCAGGAGGAAGAATGATTTCTGGCGCACCATCTCAGGATTCGCTGTTACCGGACAACCGCCACGCGGCTGATTA
CCAACAATTACGCGAGCGGCTCATACAGGAACTGAATTTAACGCCGCAGCAGTTACATGAAGAGAGCAACCTGATCCAGG
CCGGCCTGGATTCCATAAGATTGATGAGATGGTTACACTGGTTTCGTAAAAATGGCTACCGCCTTACCCTTCGCGAGCTG
TATGCCGCCCCCACGCTGGCGGCATGGAACCAGTTAATGCTCAGCCGGTCGCCGGAGAACGCGGAAGAAGAAACGCCGCC
CGACGAATCATCCTGGCCGAACATGACCGAAAGTACGCCCTTCCCATTGACGCCAGTACAGCACGCCTACCTGACGGGCC
GCATGCCGGGGCAGACGCTTGGCGGCGTGGGTTGCCACCTGTATCAGGAGTTTGAAGGCCATTGTCTGACGGCGTCGCAG
CTGGAGCAGGCCATCACGACCTTGCTGCAACGCCACCCAATGCTGCATATCGCCTTTCGCCCCGACGGGCAGCAGGTCTG
GCTACCGCAACCTTACTGGAACGGCGTCACCGTTCATGATTTACGCCATAACGACGCTGAAAGCCGCCAGGCCTATCTGG
ACGCACTGCGCCAGCGCCTGAGCCACCGTCTTTTACGCGTGGAAATCGGCGAAACGTTTGATTTTCAGCTGACGCTCTTG
CCGGACAATCGCCACCGCCTCCATGTCAATATTGACCTGCTGATTATGGATGCCTCCAGCTTTACGCTTTTCTTCGATGA
GCTTAACGCCCTGCTGGCCGGAGAATCGCTGCCGGCTATCGACACCCGCTATGATTTCCGCTCGTATTTGCTGCACCAGC
AGAAGATCAATCAACCACTGAGAGACGACGCTCGCGCTTACTGGCTGGCGAAAGCATCGACGCTTCCCCCCGCGCCCGTC
TTGCCGCTGGCCTGCGAACCCGCCACGCTACGTGAAGTCCGTAATACCCGACGCCGCATGATTGTCCCGGCAACACGCTG
GCACGCCTTTAGCAACCGGGCCGGCGAGTATGGCGTGACGCCGACAATGGCACTGGCGACCTGTTTTTCTGCCGTGCTGG
CTCGCTGGGGCGGCCTGACGCGTCTGCTGCTTAACATCACCTTATTCGACCGCCAGCCGCTGCACCCGGCGGTTGGCGCG
ATGCTTGCCGACTTCACCAATATTCTTCTGCTGGATACCGCCTGCGATGGCGATACCGTCAGCAACCTAGCGCGTAAAAA
CCAGCTCACGTTTACGGAGGACTGGGAGCATCGCCACTGGTCCGGCGTCGAATTACTCCGTGAACTCAAACGCCAGCAGC
GCTACCCCCACGGCGCCCCGGTGGTATTTACCAGCAATCTGGGGCGTTCCCTCTACAGCAGCCGCGCAGAATCGCCGTTG
GGCGAGCCGGAATGGGGCATCTCGCAAACGCCGCAGGTCTGGATAGATCATCTGGCGTTCGAGCATCACGGCGAGGTCTG
GCTACAATGGGACAGCAACGACGCGCTGTTCCCTCCGGCGTTAGTCGAAACATTGTTCGACGCCTACTGCCAGTTGATTA
ACCAACTCTGCGATGACGAAAGCGCCTGGCAAAAGCCGTTCGCAGATATGATGCCCGCCAGCCAGCGCGCGATACGCGAA
CGGGTCAACGCCACCGGCGCCCCCATTCCCGAAGGCTTGCTGCATGAAGGCATTTTCCGTATCGCTCTGCAACAGCCGCA
GGCGCTGGCGGTAACGGACATGCGTTATCAGTGGAATTATCATGAGCTGACAGACTATGCCCGCCGTTGCGCGGGCAGGT
TAATCGAGTGCGGGGTTCAGCCCGGCGATAATGTGGCTATCACGATGTCGAAAGGCGCAGGACAACTTGTTGCGGTTCTG
GCCGTCCTGCTGGCCGGGGCGGTTTACGTTCCGGTTTCGCTGGATCAGCCTGCCGCACGGCGCGAGAAAATCTACGCTGA
CGCCAGCGTCCGGCTGGTGCTCATTTGTCAGCACGACGCCAGCGCCGGGTCAGACGATATTCCCGTCCTTGCCTGGCAGC
AGGCCATTGAGGCGGAGCCGATCGCCAACCCGGTAGTACGCGCCCCCACGCAACCGGCCTACATTATCTACACCTCCGGC
TCTACCGGTACGCCGAAAGGGGTAGTCATTTCTCACCGGGGAGCGCTTAACACCTGTTGCGATATCAATACCCGCTATCA
GGTTGGCCCGCATGACAGGGTGCTGGCCCTCTCCGCCCTACATTTTGATTTATCGGTTTACGACATTTTTGGCGTACTGC
GCGCGGGCGGCGCGCTGGTGATGGTGATGGAAAATCAACGGCGCGATCCTCACGCATGGTGTGAGCTGATCCAGCGCCAT
CAGGTCACGCTCTGGAACAGCGTCCCGGCGCTGTTCGATATGCTGCTGACCTGGTGTGAAGGTTTCGCCGACGCCACGCC
GGAAAACCTGCGCGCAGTGATGCTTTCCGGCGACTGGATCGGGCTTGACCTCCCCGCCCGTTATCGGGCCTTCCGGCCAC
AAGGACAATTTATCGCGATGGGCGGCGCCACCGAGGCGTCTATCTGGTCTAACGCCTGCGAAATTCACGACGTCCCCGCC
CACTGGCGCTCCATCCCTTACGGTTTTCCGCTAACCAACCAACGCTACCGGGTGGTGGATGAACAGGGCCGGGACTGCCC
TGACTGGGTGCCGGGTGAATTATGGATTGGCGGCATTGGGGTCGCGGAAGGCTATTTCAACGATCCCCTGCGTAGCGAGC
AGCAATTTTTGACGCTCCCGGACGAGCGCTGGTATCGCACCGGCGATCTCGGCTGCTACTGGCCAGATGGCACAATCGAG
TTCCTCGGTCGTCGCGACAAGCAGGTCAAAGTCGGAGGATATCGCATCGAGCTGGGCGAAATCGAAAGCGCGCTCAGCCA
GCTGGCGGGGGTGAAACAAGCAACCGTTCTGGCGATCGGCGAAAAAGAAAAAACGCTGGCGGCATACGTTGTTCCTCAGG
GCGAGGCTTTTTGCGTTACCGATCATCGGAACCCGGCACTGCCGCAGGCGTGGCACACGCTTGCGGGAACGTTGCCCTGT
TGCGCCATCTCGCCAGAGATCTCCGCAGAACAGGTAGCCGATTTCCTTCAGCATCGCCTGCTAAAACTGAAGCCGGGTCA
CACCGCTGGCGCCGATCCTCTCCCCCTGATGAACTCACTCGCTATCCAGCCGCGCTGGCAGGCCGTGGTGGAACGCTGGT
TAGCATTTCTGGTGACACAACGGCGACTGAAGCCCGCTGCTGAAGGTTATCAGGTCTGCGCTGGTGAAGAACGCGAGGAT
GAGCACCCGCACTTCAGCGGACATGATTTAACGTTATCGCAAATTCTTCGCGGTGCCCGTAACGAACTGTCGTTACTGAA
CGACGCGCAGTGGTCGCCGGAAAGCCTGGCCTTTAACCATCCGGCCAGCGCCCCGTATATTCAGGAACTGGCGACAATTT
GCCAACAGCTTGCACAGCGCTTACAGCGCCCGGTACGCCTGCTTGAGGTGGGAACCCGCACTGGCCGCGCCGCAGAATCG
CTGTTAGCACAGCTCAACGCCGGACAGATTGAGTATGTCGGGCTTGAGCAGAGCCAGGAGATGCTGCTGAGCGCCCGGCA
GAGGCTCGCCCCCTGGCCTGGCGCCCGTCTGTCCCTCTGGAATGCAGACACGCTGGCGACGCACGCTCACTCGGCGGACA
TTATCTGGCTTAATAACGCCCTGCATCGTCTGCTGCCGGAAGATCCCGGGCTCCTTGCGACATTACAACAGCTTGCCGTT
CCCGGCGCGCTGCTCTACGTGATGGAGTTTCGCCAGTTAACGCCGTCCGCCCTACTCAGCACGCTCCTGTTAACCAATGG
GCAGCCGGAGGCCTTGCTGCATAACAGCGCCGACTGGGCGGCATTATTTAGCGCGGCCGGCTTCAACTGTCAGCATGGCG
ATGAGGTCGCGGGGTTACAACGCTTCCTCGTACAATGTCCTGACAGGCAGGTGCGCCGCGATCCCCGTCAACTTCAGGCC
GCCCTCGCCGGGCGTCTGCCGGGGTGGATGGTGCCGCAACGGATCGTATTCCTCGACGCCTTACCGCTGACGGCTAACGG
GAAAATTGACTACCAGGCGCTGAAGCGTCGTCATACCCCTGAAGCGGAAAACCCGGCCGAAGCGGATTTACCCCAGGGCG
ACATTGAAAAACAGGTTGCCGCCCTCTGGCAGCAACTCTTATCAACTGGCAATGTCACCAGAGAAACCGACTTCTTCCAG
CAAGGCGGCGATAGCCTGCTGGCGACCCGTCTGACCGGGCAACTTCATCAGGCAGGTTATGAAGCGCAATTAAGCGACCT
GTTTAATCATCCCCGGCTGGCGGATTTTGCCGCCACGCTGCGGAAAACCGACGTCCCGGTCGAACAACCATTCGTCCACT
CCCCTGAAGATCGCTACCAGCCCTTTGCGCTTACCGACGTGCAGCAGGCTTACCTGGTGGGGCGTCAGCCGGGCTTTGCC
CTGGGCGGCGTCGGCTCACATTTCTTTGTTGAATTTGAAATTGCCGATCTGGACCTCACCCGGCTGGAGACGGTCTGGAA
CCGATTAATCGCCCGCCACGATATGCTGCGCGCCATCGTGCGTGATGGACAGCAACAGGTGCTCGAACAGACGCCCCCTT
GGGTGATACCCGCACACACCCTCCATACGCCTGAAGAGGCGTTGCGGGTGCGCGAAAAACTGGCGCATCAGGTACTCAAC
CCCGAAGTGTGGCCGGTATTCGATCTCCAGGTCGGATACGTGGACGGGATGCCTGCCCGCCTGTGGCTGTGTCTGGATAA
CCTGTTGCTTGACGGTCTGAGCATGCAGATCCTGCTGGCGGAGCTGGAGCACGGCTACCGCTACCCGCAACAGCTGCTTC
CGCCGCTGCCCGTCACCTTCAGGGATTATCTGCAACAACCCTCGCTACAGTCGCCCAATCCAGATTCTCTGGCATGGTGG
CAGGCGCAGCTTGATGATATTCCTCCGGCGCCTGCGTTGCCGCTGCGCTGCTTGCCTCAGGAGGTTGAAACACCGCGCTT
CGCCCGCCTGAACGGCGCACTGGACAGCACGCGCTGGCATCGGCTGAAAAAACGGGCGGCTGACGCCCATCTCACCCCGT
CGGCCGTACTGTTGTCGGTGTGGTCAACGGTTCTCTCTGCATGGAGTGCACAGCCTGAGTTCACGCTTAACCTTACGCTT
TTCGACAGGCGACCGCTGCACCCGCAAATCAACCAGATTCTGGGCGATTTCACCTCGCTGATGCTGCTGAGCTGGCATCC
CGGCGAAAGCTGGCTGCACAGCGCGCAGTCACTACAGCAGCGGCTGAGCCAGAACCTCAACCACCGCGATGTGTCAGCCA
TCCGCGTGATGCGTCAACTGGCGCAACGGCAAAACGTGCCTGCCGTTCCGATGCCCGTCGTCTTTACCAGCGCACTGGGC
TTTGAGCAGGATAACTTCCTCGCCCGGCGTAATCTGCTCAAACCGGTCTGGGGCATCTCCCAGACGCCGCAGGTCTGGCT
CGATCACCAGATTTATGAATCCGAAGGCGAACTGCGCTTTAACTGGGATTTTGTCGCCGCGCTGTTTCCTGCCGGGCAGG
TGGAGCGCCAGTTTGAACAGTATTGCGCATTGCTAAACCGAATGGCCGAGGATGAAAGCGGCTGGCAACTGCCGCTCGCC
GCGCTGGTGCCTCCCGTTAAACACGCAGGGCAATGCGCAGAGCGCTCACCGCGCGTATGCCCTGAGCACTCTCAGCCACA
CATTGCGGCGGACGAGAGCACCGTCAGCCTGATTTGCGACGCCTTCCGCGAGGTGGTTGGCGAGTCTGTCACGCCCGCAG
AAAACTTCTTTGAGGCGGGCGCAACGTCGCTGAATCTGGTGCAACTGCACGTTTTGTTACAACGTCACGAATTTTCCACC
CTGACGTTGCTTGACCTCTTCACCCACCCTTCTCCTGCTGCCCTGGCCGATTATCTGGCCGGCGTCGCCACGGTGGAGAA
AACAAAACGACCTCGCCCTGTTCGCCGTCGTCAGCGGCGGATATAG
>PathEcoli~~~irp2~~~gi:110642113 yersiniabactin biosynthetic protein
ATGATTTCTGGCGCACCATCTCAGGATTCGCTGTTACCGGACAACCGCCACGCGGCTGATTACCAACAATTACGCGAGCG
GCTCATACAGGAACTGAATTTAACGCCGCAGCAGTTACATGAAGAGAGCAACCTGATCCAGGCCGGCCTGGATTCCATAA
GATTGATGAGATGGTTACACTGGTTTCGTAAAAATGGCTACCGCCTTACCCTTCGCGAGCTGTATGCCGCCCCCACGCTG
GCGGCATGGAACCAGTTAATGCTCAGCCGGTCGCCGGAGAACGCGGAAGAAGAAACGCCGCCCGACGAATCATCCTGGCC
GAACATGACCGAAAGTACCCCCTTCCCATTGACGCCAGTACAGCACGCCTACCTGACGGGCCGCATGCCGGGGCAGACGC
TTGGCGGCGTGGGTTGCCACCTGTATCAGGAGTTTGAAGGCCATTGTCTGACGGCGTCGCAGCTGGAGCAGGCCATCACG
ACCTTGCTGCAACGCCACCCAATGCTGCATATCGCCTTTCGCCCCGACGGGCAGCAGGTCTGGCTACCGCAACCTTACTG
GAACGGCGTCACCGTTCATGATTTACGCCATAACGACGCTGAAAGCCGCCAGGCCTATCTGGACGCACTGCGCCAGCGCC
TGAGCCACCGTCTTTTACGCGTGGAAATCGGCGAAACGTTTGATTTTCAGCTGACGCTCTTGCCGGACAATCGCCACCGC
CTCCATGTCAATATTGACCTGCTGATTATGGATGCCTCCAGCTTTACGCTTTTCTTCGATGAGCTTAACGCCCTGCTGGC
CGGAGAATCGCTGCCGGCTATCGACACCCGCTATGATTTCCGCTCGTATTTGCTGCACCAACAGAAGATCAATCAACCAC
TGAGAGACGACGCGCGCGCTTACTGGCTGGCGAAAGCATCGACGCTTCCCCCCGCGCCCGTCTTGCCGCTGGCCTGCGAA
CCCGCCACGCTATGTGAAGTCCGTAATACCCGACGCCGCATGATTGTTCCGGCAACACGCTGGCACGCCTTTAGCAACCG
GGCCGGCGAGTATGGCGTGACGCCGACAATGGCGCTGGCGACCTGTTTTTCTGCCGTGCTGGCTCGCTGGGGCGGCCTGA
CGCGTCTGCTGCTTAACATCACCTTATTCGACCGCCAGCCGCTGCACCCGGCGGTTGGCGCGATGCTTGCCGACTTCACC
AATATTCTTCTGCTGGACACCGCCTGCGATGGCGATACCGTCAGCAACCTGGCGCGTAAAAACCAGCTCACGTTTACGGA
GGACTGGGAGCATCGCCACTGGTCCGGCGTCGAATTACTCCGTGAACTCAAACGCCAGCAGCGCTACCCCCACGGCGCCC
CGGTGGTATTTACCAGCAATCTGGGGCGTTCCCTCTACAGCAGCCGCGCAGAATCGCCGTTGGGCGAGCCGGAATGGGGC
ATCTCGCAAACGCCGCAGGTCTGGATAGATCATCTGGCGTTCGAGCATCACGGCGAGGTCTGGCTACAATGGGACAGCAA
CGACGCGCTGTTCCCTCCGGCGTTAGTCGAAACATTGTTCGACGCCTACTGCCAGTTGATTAACCAACTCTGCGATGACG
AAAGCGCCTGGCAAAAGCCGTTCGCAGATATGATGCCCGCCAGCCAGCGCGCGATACGCGAACGGGTCAACGCCACCGGT
GCCCCCATTCCCGAAGGCTTGCTGCATGAAGGCATTTTCCGTATCGCTCTGCAACAGCCGCAGGCGCTGGCGGTAACGGA
CATGCGTTATCAGTGGAATTATCATGAGCTGACAGACTATGCCCGCCGTTGCGCGGGCAGGTTAATCGAGTGCGGGGTTC
AGCCCGGCGATAATGTGGCTATCACGATGTCGAAAGGCGCAGGACAACTTGTTGCGGTTCTGGCCGTCCTGCTGGCCGGG
GCGGTTTACGTTCCGGTTTCGCTGGATCAGCCTGCCGCACGGCGCGAGAAAATCTACGCTGACGCCAGCGTCCGGCTGGT
GCTCATTTGTCAGCACGACGCCAGCGCCGGGTCAGACGATATTCCCGCCCTTGCCTGGCAGCAGGCCATTGAGGCGGAGC
CGATCGCCAACCCGGTAGTACGCGCCCCCACGCAACCGGCCTACATTATCTACACCTCCGGCTCTACCGGTACGCCGAAA
GGGGTAGTCATTTCTCACCGGGGAGCGCTTAACACCTGTTGCGATATCAATACCCGCTATCAGGTTGGCCCGCATGACAG
GGTGCTGGCCCTCTCCGCCCTACATTTTGATTTATCGGTTTACGACATTTTTGGCGTACTGCGCGCGGGCGGCGCGCTGG
TGATGGTGATGGAAAATCAACGGCGCGATCCTCACGCATGGTGTGAGCTGATCCAGCGCCATCAGGTCACGCTCTGGAAC
AGCGTCCCGGCGCTGTTCGATATGCTGCTGACCTGGTGTGAAGGTTTCGCCGACGCCACGCCGGAAAACCTGCGCGCAGT
GATGCTTTCCGGCGACTGGATCGGGCTTGACCTCCCCGCCCGTTATCGGGCCTTCCGGCCACAAGGACAATTTATCGCGA
TGGGCGGCGCCACCGAGGCGTCTATCTGGTCTAACGCCTGCGAAATTCACGACGTCCCCGCCCACTGGCGCTCCATCCCT
TACGGTTTTCCGCTAACCAACCAACGCTACCGGGTGGTGGATGAACAGGGCCGGGACTGCCCTGACTGGGTGCCGGGTGA
ATTATGGATTGGCGGCATTGGGGTCGCGGAAGGCTATTTCAACGATCCCCTGCGTAGCGAGCAGCAATTTTTGACGCTCC
CGGACGAGCGCTGGTATCGCACCGGCGATCTCGGCTGCTACTGGCCAGATGGCACAATCGAGTTCCTCGGTCGTCGCGAC
AAGCAGGTCAAAGTCGGAGGATATCGCATCGAGCTGGGCGAAATCGAAAGCGCGCTCAGCCAGCTGGCGGGGGTGAAACA
AGCAACCGTTCTGGCGATCGGCGAAAAAGAAAAAACGCTGGCGGCATACGTTGTTCCTCAGGGCGAGGCTTTTTGCGTTA
CCGATCATCGGAACCCGGCACTGCCGCAGGCGTGGCACACGCTTGCGGGAACGTTGCCCTGTTGCGCCATCTCGCCAGAG
ATCTCCGCAGAACAGGTAGCCGATTTCCTTCAGCATCGCCTGCTAAAACTGAAGCCGGGTCACACCGCTGGCGCCGATCC
TCTCCCCCTGATGAACTCACTCGCTATCCAGCCGCGCTGGCAGGCCGTGGTGGAACGCTGGTTAGCATTTCTGGTGACAC
AACGGCGACTGAAGCCCGCTGCTGAAGGTTATCAGGTCTGCGCTGGTGAAGAACGCGAGGATGAGCACCCGCACTTCAGC
GGACATGATTTAACGTTATCGCAAATTCTTCGCGGTGCCCGTAACGAACTGTCGTTACTGAACGACGCGCAGTGGTCCCC
GGAAAGCCTGGCCTTTAACCATCCGGCCAGCGCCCCGTATATTCAGGAACTGGCGACAATTTGCCAACAGCTTGCACAGC
GCTTACAGCGCCCGGTACGCCTGCTTGAGGTGGGAACCCGCACTGGCCGCGCCGCAGAATCGCTGTTAGCACAGCTCAAC
GCCGGACAGATTGAGTATGTCGGGCTTGAGCAGAGCCAGGAGATGCTGCTGAGCGCCCGGCAGAGGCTCGCCCCCTGGCC
TGGCGCCCGTCTGTCCCTCTGGAATGCAGACACGCTGGCGGCGCACGCTCACTCGGCGGACATTATCTGGCTTAATAACG
CCCTGCATCGTCTGCTGCCGGAAGATCCCGGGCTCCTTGCGACATTACAACAGCTTGCCGTTCCCGGCGCGCTGCTCTAC
GTGATGGAGTTTCGCCAGTTAACGCCGTCCGCCCTACTCAGCACGCTCCTGTTAACCAATGGGCAGCCGGAGGCCTTGCT
GCATAACAGCGCCGACTGGGCGGCATTATTTAGCGCGGCCGGCTTCAACTGTCAGCATGGCGATGAGGTCGCGGGGTTAC
AACGCTTCCTCGTACAATGTCCTGACAGGCAGGTGCGCCGCGATCCCCGTCAACTTCAGGCCGCCCTCGCCGGGCGTCTG
CCGGGGTGGATGGTGCCGCAACGGATCGTCTTCCTCGACGCCTTACCGCTGACGGCTAACGGGAAAATTGACTACCAGGC
GCTGAAGCGTCGTCATACCCCTGAAGCGGAAAACCCGGCCGAAGCGGATTTACCCCAGGGCGACATTGAAAAACAGGTTG
CCGCCCTCTGGCAGCAACTCTTATCAACTGGCAATGTCACCAGAGAAACCGACTTCTTCCAGCAAGGCGGCGATAGCCTG
CTGGCGACCCGTCTGACCGGGCAACTTCATCAGGCAGGTTATGAAGCGCAATTAAGCGACCTGTTTAATCATCCCCGGCT
GGCGGATTTTGCCGCCACGCTGCGGAAAACCGACGTCCCGGTCGAACAACCATTCGTCCACTCCCCTGAAGATCGCTACC
AGCCCTTTGCGCTTACCGACGTGCAGCAGGCTTACCTGGTGGGGCGTCAGCCGGGCTTTGCCCTGGGCGGCGTCGGCTCA
CATTTCTTTGTTGAATTTGAAATTGCCGATCTGGATCTCACCCGGTTGGAGACGGTCTGGAACCGATTAATCGCCCGCCA
CGATATGCTACGCGCCGTCGTGCGTGATGGACAGCAACAGGTGCTCGAACAGACGCCTCGCTGGGTAATACCCGCACACA
TCCTCCATACGCCTGAAGAGGCGTTGCAGGTGCGCGAAAAACTGGCCCATCAGGTACTCAACCCCGAAGTCTGGCCGGTA
TTCGATCTCCAGGTCGGTTACGTTGACGGGATGCCCGCCCGCCTGTGGCTGTGTCTGGATAACCTGTTACTTGACGGGCT
GAGCATGCAGATTCTGTTGGCGGAGCTGGAACATGGCTACCAATATCCGCAACAGTTGCCTCCGCCGCTACCCGTCACCT
ACAGGGATTACCTGCAACAACCCGCGATCCAGTCGCTTAACGCAGATTCTCTGGCATGGTGGCAGGCGCAACTTGATGAT
ATTCCTCCGGCTCCTGCATTGCCGCTACGTTGCATGCCTCAGGACGTCGAAACACCGCGCTTCGCCCGCCTGAACGGCGC
GCTGGACAGCACGCGCTGGCATCGGCTGAAAAAACGGGCGGCTGACGCCCATCTCACCCCGTCGGCCGTACTGTTGTCGG
TGTGGTCAACGGTTCTCTCTGCATGGAGTGCACAGCCTGAGTTCACGCTTAACCTTACGCTTTTCGACAGGCGACCGCTG
CACCCGCAAATCAACCAGATTCTGGGCGATTTCACCTCGCTGATGCTGCTGAGCTGGCATCCCGGCGAAAGCTGGCTGCA
CAGCGCGCAGTCACTACAGCAGCGGCTGAGCCAGAACCTCAACCACCGCGATGTGTCAGCCATCCGCGTGATGCGTCAAC
TGGCGCAACGGCAAAACGTGTCTGCCGTTCCGATGCCCGTCGTCTTTACCAGCGCGCTGGGCTTTGAGCAGGATAACTTC
CTCGCCCGGCGTAATCTGCTCAAACCGGTCTGGGGCATCTCCCAGACGCCGCAGGTCTGGCTCGATCACCAGGTTTATGA
ATCCGAAGGCGAACTGCGCTTTAACTGGGATTTTGTCGCCGCGCTGTTTCCTGCCGGGCAGGTGGAACGTCAGTTTGAGC
AGTATTGCACCTTGCTAAACCGAATGACCGAGGATGAAAACAGCTGGCATTTGCCACTCGCCGCGCTGGTGCCTCCCGTT
AAGCAGGCGGAGCAAGGTACAGAGCGCACATCGCGCGTATGCCCTGAGCACTCTCAGTCACACATTGCGGCGGACGAGAG
CACCGTCAGCCTGATTTGCGACGCCTTCCGCGAGGTGGTTGGCGAGTCTGTCACGCCCGCACAAAACTTCTTTGAGGCGG
GCGCAACGTCGCTGAATCTGGTGCAACTGCACGTTTTGTTACAACGTCACGAATTTTCGACTCTGACGTTACTTGACCTC
TTTACCCACCCTTCTCCTGCAGCCCTGGCCGCTTATCTGACCAGTGTCGCCACGGTGGAGAAAACCAAACGCTCTCGCCC
TGTTCGCCGTCGTCAGCGGCGGATATAG
>PathEcoli~~~irp2~~~gi:218695586 High-molecular-weight nonribosomal peptide/polyketide synthetase 2 (HMWP2)
GTGCCATCAGGAGGAAGAATGATTTCTGGCGCACCATCTCAGGATTCGCTGTTACCGGACAACCGCCACGCGGCTGATTA
CCAACAATTACGCGAGCGGCTCATACAGGAACTGAATTTAACGCCGCAGCAGTTACATGAAGAGAGCAACCTGATCCAGG
CCGGCCTGGATTCCATAAGATTGATGAGATGGTTACACTGGTTTCGTAAAAATGGCTACCGCCTTACCCTTCGCGAGCTG
TATGCCGCCCCCACGCTGGCGGCATGGAACCAGTTAATGCTCAGCCGGTCGCCGGAGAACGCGGAAGAAGAAACGCCGCC
CGACGAATCATCCTGGCCGAACATGACCGAAAGTACCCCCTTCCCATTGACGCCAGTACAGCACGCCTACCTGACGGGCC
GCATGCCGGGGCAGACGCTTGGCGGCGTGGGTTGCCACCTGTATCAGGAGTTTGAAGGCCATTGTCTGACGGCGTCGCAG
CTGGAGCAGGCCATCACGACCTTGCTGCAACGCCACCCAATGCTGCATATCGCCTTTCGCCCCGACGGGCAGCAGGTCTG
GCTACCGCAACCTTACTGGAACGGCGTCACCGTTCATGATTTACGCCATAACGACGCTGAAAGCCGCCAGGCCTATCTGG
ACGCACTGCGCCAGCGCCTGAGCCACCGTCTTTTACGCGTGGAAATCGGCGAAACGTTTGATTTTCAGCTGACGCTCTTG
CCGGACAATCGCCACCGCCTCCATGTCAATATTGACCTGCTGATTATGGATGCCTCCAGCTTTACGCTTTTCTTCGATGA
GCTTAACGCCCTGCTGGCCGGAGAATCGCTGCCGGCTATCGACACCCGCTATGATTTCCGCTCGTATTTGCTGCACCAGC
AGAAGATCAATCAACCACTGAGAGACGTCGCGCGCGCTTACTGGCTGGCGAAAGCATCGACGCTTCCCCCCGCGCCCGTC
TTGCCGCTGGCCTGCGAACCCGCCACGCTACGTGAAGTCCGTAATACCCGACGCCGCATGATTGTCCCGGCAACACGCTG
GCACGCCTTTAGCAACCGGGCCGGCGAGTATGGCGTGACGCCGACAATGGCACTGGCGACCTGTTTTTCTGCCGTGCTGG
CTCGCTGGGGCGGCCTGACGCGTCTGCTGCTTAACATCACCTTATTCGACCGCCAGCCGCTGCAACCGGCGGTTGGCGCG
ATGCTTGCCGACTTCACCAATATTCTTCTGCTGGATACCGCCTGCGATGGCGATACCGTCAGCAACCTGGCGCGTAAAAA
CCAGCTCACGTTTACGGAGGACTGGGAGCATCGCCACTGGTCCGGCGTCGAATTACTCCGTGAACTCAAACGCCAGCAGC
GCTACCCCCACGGCGCCCCGGTGGTATTTACCAGCAATCTGGGGCGTTCCCTCTACAGCAGCCGCGCAGAATCGCCGTTG
GGCGAGCCGGAATGGGGCATCTCGCAAACGCCGCAGGTCTGGATAGATCATCTGGCGTTCGAGCATCACGGCGAGGTCTG
GCTACAATGGGACAGCAACGACGCGCTGTTCCCTCCGGCGTTAGTCGAAACATTGTTCGACGCCTACTGCCAGTTGATTA
ACCAACTCTGCGATGACGAAAGCGCCTGGCAAAAGCCGTTCGCAGATATGATGCCCGCCAGCCAGCGCGCGATACGCGAA
CGGGTCAACGCCACCGGCGCCCCCATTCCCGAAGGCTTGCTGCATGAAGGCATTTTCCGTATCGCTCTGCAACAGCCGCA
GGCGCTGGCGGTAACGGACATGCGTTATCAGTGGAATTATCATGAGCTGACAGACTATGCCCGCCGTTGCGCGGGCAGGT
TAATCGAGTGCGGGGTTCAGCCCGGCGATAATGTGGCTATCACGATGTCGAAAGGCGCAGGACAACTTGTTGCGGTTCTG
GCCGTCCTGCTGGCCGGGGCGGTTTACGTTCCGGTTTCGCTGGATCAGCCTGCCGCACGGCGCGAGAAAATCTACGCTGA
CGCCAGCGTCCGGCTGGTGCTCATTTGTCAGCACGACGCCAGCGCCGGGTCAGACGATATTCCCGCCCTTGCCTGGCAGC
AGGCCATTGAGGCGGAGCCGATCGCCAACCCGGTAGTACGCGCCCCCACGCAACCGGCCTACATTATCTACACCTCCGGC
TCTACCGGTACGCCGAAAGGGGTAGTCATTTCTCACCGGGGAGCGCTTAACACCTGTTGCGATATCAATACCCGCTATCA
GGTTGGCCCGCATGACAGGGTGCTGGCCCTCTCCGCCCTACATTTTGATTTATCGGTTTACGACATTTTTGGCGTACTGC
GCGCGGGCGGCGCGCTGGTGATGGTGATGGAAAATCAACGGCGCGATCCTCACGCATGGTGTGAGCTGATCCAGCGCCAT
CAGGTCACGCTCTGGAACAGCGTCCCGGCGCTGTTCGATATGCTGCTGACCTGGTGTGAAGGTTTCGCCGACGCCACGCC
GGAAAACCTGCGCGCAGTGATGCTTTCCGGCGACTGGATCGGGCTTGACCTCCCCGCCCGTTATCGGGCCTTCCGGCCAC
AAGGACAATTTATCGCGATGGGCGGCGCCACCGAGGCGTCTATCTGGTCTAACGCCTGCGAAATTCACGACGTCCCCGCC
CACTGGCGCTCCATCCCTTACGGTTTTCCGCTAACCAACCAACGCTACCGGGTGGTGGATGAACAGGGCCGGGACTGCCC
TGACTGGGTGCCGGGTGAATTATGGATTGGCGGCATTGGGGTCGCGGAAGGCTATTTCAACGATCCCCTGCGTAGCGAGC
AGCAATTTTTGACGCTCCCGGACGAGCGCTGGTATCGCACCGGCGATCTCGGCTGCTACTGGCCAGATGGCACAATCGAG
TTCCTCGGTCGTCGCGACAAGCAGGTCAAAGTCGGAGGATATCGCATCGAGCTGGGCGAAATCGAAAGCGCGCTCAGCCA
GCTGGTGGGGGTGAAACAAGCAACCGTTCTGGCGATCGGCGAAAAAGAAAAAACGCTGGCGGCATACGTTGTTCCTCAGG
GCGAGGCTTTTTGCGTTACCGATCATCGGAACCCGGCACTGCCGCAGGCGTGGCACACGCTTGCGGGAACGTTGCCCTGT
TGCGCCATCTCGCCAGAGATCTCCGCAGAACAGGTAGCCGATTTCCTTCAGCATCGCCTGCTAAAACTGAAGCCGGGTCA
CACCGCTGGCGCCGATCCTCTCCCCCTGATGAACTCACTCGCTATCCAGCCGCGCTGGCAGGCCGTGGTGGAACGCTGGT
TAGCATTTCTGGTGACACAACGGCGACTGAAGCCCGCTGCTGAAGGTTATCAGGTCTGCGCTGGTGAAGAACGCGAGGAT
GAGCACCCGCACTTCAGCGGACATGATTTAACGTTATCGCAAATTCTTCGCGGTGCCCGTAACGAACTGTCGTTACTGAA
CGACGCGCAGTGGTCGCCGGAAAGCCTGGCCTTTAACCATCCGGCCAGTGCCCCGTATATTCAGGAACTGGCGACAATTT
GCCAACAGCTTGCACAGCGCTTACAGCGCCCGGTACGCCTGCTTGAGGTGGGAACCCGCACTGGCCGCACCGCAGAATCG
CTGTTAGCACAGCTCAACGCCGGACAGATTGAGTATGTCGGGCTTGAGCAGAGCCAGGAGATGCTGCTGAGCGCCCGGCA
GAGGCTCGCCCCCTGGCCTGGCGCCCGTCTGTCCCTCTGGAATGCAGACACGCTGGCGGCGCACGCTCACTCGGCGGACA
TTATCTGGCTTAATAACGCCCTGCATCGTCTGCTGCCGGAAGATCCCGGGCTCCTTGCGACATTACAACAGCTTGCCGTT
CCCGGCGCGCTGCTCTACGTGATGGAGTTTCGCCAGTTAACGCCGTCCGCCCTACTCAGCACGCTCCTGTTAACCAATGG
GCAGCCGGAGGCCTTGCTGCATAACAGCGCCGACTGGGCGGCATTATTTAGCGCGGCCGGCTTCAACTGTCAGCATGGCG
ATGAGGTCGCGGGGTTACAACGCTTCCTCGTACAATGTCCTGACAGGCAGGTGCGCCGCGATCCCCGTCAACTTCAGGCC
GCCCTCGCCGGGCGTCTGCCGGGGTGGATGGTGCCGCAACGGATCGTCTTCCTCGACGCCTTACCGCTGACAGCTAACGG
GAAAATTGACTACCAGGCGCTGAAGCGTCGTCATACCCCTGAAGCGGAAAACCCGGCCGAAGCGGATTTACCCCAGGGCG
ACATTGAAAAACAGGTTGCCGCCCTCTGGCAGCAACTCTTATCAACTGGCAATGTCACCAGAGAAACCGACTTCTTCCAG
CAAGGCGGCGATAGCCTGCTGGCGACCCGTCTGACCGGGCAACTTCATCAGGCAGGTTATGAAGCGCAATTAAGCGACCT
GTTTAATCATCCCCGGCTGGCGGATTTTGCCGCCACGCTGCGGAAAACCGACGTCCCGGTCGAACAACCATTCGTCCACT
CCCTTGAAGATCGCTACCAGCCCTTTGCGCTTACCGACGTGCAGCAGGCTTACCTGGTGGGGCGTCAGCCGGGCTTTGCC
CTGGGCGGCGTCGGCTCACATTTCTTTGTTGAATTTGAAATTGCCGATCTGGACCTCACCCGGCTGGAGACGGTCTGGAA
CCGATTAATCGCCCGCCACGATATGCTGCGCGCCATCGTGCGTGATGGACAGCAACAGGTGCTCGAACAGACGCCCCCCT
GGGTGATACCCGCACACACCCTCCATACGCCTGAAGAGGCGTTGCGGGTGCGCGAAAAACTGGCGCATCAGGTACTCAAC
CCCGAAGTGTGGCCGGTATTCGATCTCCAGGTCGGATACGTGGACGGGATGCCTGCCCGCCTGTGGCTGTGTCTGGATAA
CCTGTTGCTTGACGGTCTGAGCATGCAGATCCTGCTGGCGGAGCTGGAGCACGGCTACCGCTACCCGCAACAGCTGCTTC
CGCCGCTGCCCGTCACCTTCAGGGATTATCTGCAACAACCCTCGCTACAGTCGCCCAATCCAGATTCTCTGGCATGGTGG
CAGGCGCAGCTTGATGATATTCCTCCGGCGCCTGCGTTGCCGCTGCGCTGCTTGCCTCAGGAGGTTGAAACACCGCGCTT
CGCCCGCCTGAACGGCGCACTGGACAGCACGCGCTGGCATCGGCTGAAAAAACGGGCGGCTGACGCCCATCTCACCCCGT
CGGCCGTACTGTTGTCGGTGTGGTCAACGGTTCTCTCTGCATGGAGTGCGCAGCCTGACTTCACGCTTAACCTTACGCTT
TTCGACAGGCGACCGCTGCACCCGCAAATCAACCAGATTCTGGGCGATTTCACCTCGCTGATGCTGCTGAGCTGGCATCC
CGGCGAAAGCTGGCTGCACAGCGCGCAGTCACTACAGCAGCAGCTGAGCCAGAACCTCAACCACCGCGATGTGTCAGCCA
TCCGCGTGATGCGTCAACTGGCGCAACGGCAAAACGTGCCAGCCGTTCCGATGCCCGTCGTCTTTACCAGCGCGCTGGGC
TTTGAGCAGGATAACTTCCTCGCCCGGCGTAATCTGCTCAAACCGGTCTGGGGCATCTCCCAGACGCCGCAGGTCTGGCT
CGATCACCAGATTTATGAATCCGAAGGCGAACTGCGCTTTAACTGGGATTTTGTCGCCGCGCTGTTTCCTGCCGGGCAGG
TGGAGCGCCAGTTTGAACAGTATTGCGCATTGCTAAACCGAATGGCCGAGGATGAAAGCGGCTGGCAACTGCCGCTCGCC
GCGCTGGTGCCTCCCGTTAAACACGCAGGGCAATGCGCAGAGCGCTCACCGCGCGTATGCCCTGAGCACTCTCAGCCACA
CATTGCGGCGGACGAGAGCACCGTCAGCCTGATTTGCGACGCCTTCCGCGAGGTGGTTGGCGAGTCTGTCACGCCCGCAG
AAAACTTCTTTGAGGCGGGCGCAACGTCGCTGAATCTGGTGCAACTGCACGTTTTGTTACAACGTCACGAATTTTCCACC
CTGACGTTGCTTGACCTCTTCACCCACCCTTCTCCTGCTGCCCTGGCCGATTATCTGGCCGGCGTCGCCACGGTGGAGAA
AACACAACGACCTCGCCCTGTTCGCCGTCGTCAGCGGCGGATATAG
>PathEcoli~~~irp2~~~gi:218699459 High-molecular-weight nonribosomal peptide/polyketide synthetase 2
GTGCCATCAGGAGGAAGAATGATTTCTGGCGCACCATCTCAGGATTCGCTGTTACCGGACAACCGCCACGCGGCTGATTA
CCAACAATTACGCGAGCGGCTCATACAGGAACTGAATTTAACGCCGCAGCAGTTACATGAAGAGAGCAACCTGATCCAGG
CCGGCCTGGATTCCATAAGATTGATGAGATGGTTACACTGGTTTCGTAAAAATGGCTACCGCCTTACCCTTCGCGAGCTG
TATGCCGCCCCCACGCTGGCGGCATGGAACCAGTTAATGCTCAGCCGGTCGCCGGAGAACGCGGAAGAAGAAACGCCGCC
CGACGAATCATCCTGGCCGAACATGACCGAAAGTACCCCCTTCCCATTGACGCCAGTACAGCACGCCTACCTGACGGGCC
GCATGCCGGGGCAGACGCTTGGCGGCGTGGGTTGCCACCTGTATCAGGAGTTTGAAGGCCATTGTCTGACGGCGTCGCAG
CTGGAGCAGGCCATCACGACCTTGCTGCAACGCCACCCAATGCTGCATATCGCCTTTCGCCCCGACGGGCAGCAGGTCTG
GCTACCGCAACCTTACTGGAACGGCGTCACCGTTCATGATTTACGCCATAACGACGCTGAAAGCCGCCAGGCCTATCTGG
ACGCACTGCGCCAGCGCCTGAGCCACCGTCTTTTACGCGTGGAAATCGGCGAAACGTTTGATTTTCAGCTGACGCTCTTG
CCGGACAATCGCCACCGCCTCCATGTCAATATTGACCTGCTGATTATGGATGCCTCCAGCTTTACGCTTTTCTTCGATGA
GCTTAACGCCCTGCTGGCCGGAGAATCGCTGCCGGCTATCGACACCCGCTATGATTTCCGCTCGTATTTGCTGCACCAGC
AGAAGATCAATCAACCACTGAGAGACGTCGCGCGCGCTTACTGGCTGGCGAAAGCATCGACGCTTCCCCCCGCGCCCGTC
TTGCCGCTGGCCTGCGAACCCGCCACGCTACGTGAAGTCCGTAATACCCGACGCCGCATGATTGTCCCGGCAACACGCTG
GCACGCCTTTAGCAACCGGGCCGGCGAGTATGGCGTGACGCCGACAATGGCACTGGCGACCTGTTTTTCTGCCGTGCTGG
CTCGCTGGGACGGCCTGACGCGTCTGCTGCTTAACATCACCTTATTCGACCGCCAGCCGCTGCACCCGGCGGTTGGCGCG
ATGCTTGCCGACTTCACCAATATTCTTCTGCTGGATACCGCCTGCGATGGCGATACCGTCAGCAACCTGGCGCGTAAAAA
CCAGCTCACGTTTACGGAGGACTGGGAGCATCGCCACTGGTCCGGCGTCGAATTACTCCGTGAACTCAAACGCCAGCAGC
GCTACCCCCACGGCGCCCCGGTGGTATTTACCAGCAATCTGGGGCGTTCCCTCTACAGCAACCGCGCAGAATCGCCGTTG
GGCGAGCCGGAATGGGGCATCTCGCAAACGCCGCAGGTCTGGATAGATCATCTGGCGTTCGAGCATCACGGCGAGGTCTG
GCTACAATGGGACAGCAACGACGCGCTGTTCCCTCCGGCGTTAGTCGAAACATTGTTCGACGCCTACTGCCAGTTGATTA
ACCAACTCTGCGATGACGAAAGCGCCTGGCAAAAGCCGTTCGCAGATATGATGCCCGCCAGCCAGCGCGCGATACGCGAA
CGGGTCAACGCCACCGGCGCACCCATTCCCGAAGGCTTGCTGCATGAAGGCATTTTCCGTATCGCTCTGCAACAGCCGCA
GGCGCTGGCGGTAACGGACATGCGTTATCAGTGGAATTATCATGAGCTGACAGACTATGCCCGCCGTTGCGCGGGCAGGT
TAATCGAGTGCGGGGTTCAGCCCGGCGATAATGTGGCTATCACGATGTCGAAAGGCGCAGGACAACTTGTTGCGGTTCTG
GCCGTCCTGCTGGCCGGGGCGGTTTACGTTCCAGTTTCGCTGGATCAGCCTGCCGCACGGCGCGAGAAAATCTACGCTGA
CGCCAGCGTCCGGCTGGTGCTCATTTGTCAGCACGACGCCAGCGCCGGGTCAGACGATATTCCCGCCCTTGCCTGGCAGC
AGGCCATTGAGGCGGAGCCGATCGCCAACCCGGTAGTACGCGCCCCCACGCAACCGGCCTACATTATCTACACCTCCGGC
TCTACCGGTACGCCGAAAGGGGTAGTCATTTCTCACCGGGGAGCGCTTAACACCTGTTGCGATATCAATACCCGCTATCA
GGTTGGCCCGCATGACAAGGTGCTGGCCCTCTCCGCCCTACATTTTGATTTATCGGTTTACGACATTTTTGGCGTACTGC
GCGCGGGCGGCGCGCTGGTGATGGTGATGGAAAATCAACGGCGCGATCCTCACGCATGGTGTGAGCTGATCCAGCGCCAT
CAGGTCACGCTCTGGAACAGCGTCCCGGCGCTGTTCGATATGCTGCTGACCTGGTGTGAAGGTTTCGCCGACGCCACGCC
GGAAAACCTGCGCGCAGTGATGCTTTCCGGCGACTGGATCGGGCTTGACCTCCCCGCCCGTTATCGGGCCTTCCGGCCAC
AAGGACAATTTATCGCGATGGGCGGCGCCACCGAGGCGTCTATCTGGTCTAACGCCTGCGAAATTCACGACGTCCCTGCC
CACTGGCGCTCCATCCCTTACGGTTTTCCGCTGACCAACCAACGCTACCGGGTGGTGGATGAACAGGGCCGGGACTGCCC
TGACTGGGTGCCGGGTGAATTATGGATTGGCGGCATTGGGGTCGCGGAAGGCTATTTCAACGATCCCCTGCGTAGCGAGC
AGCAATTTTTGACGCTCCCGGACGAGCGCTGGTATCGCACCGGCGATCTCGGCTGCTACTGGCCAGATGGCACAATCGAG
TTCCTCGGTCGTCGCGACAAGCAGGTCAAAGTCGGAGGATATCGCATCGAGCTGGGCGAAATCGAAAGCGCGCTCAGCCA
GCTGGCGGGGGTGAAACAAGCAACCGTTCTGGCGATCGGCGAAAAAGAAAAAACGCTGGCGGCATACGTTGTTCCTCAGG
GCGAGGCTTTTTGCGTTACCGATCATCGGAACCCGGCACTGCCGCAGGCGTGGCACACCCTTGCGGGAACGTTGCCCTGT
TGCGCCATCTCGCCAGAGATCTCCGCAGAACAGGTAGCCGATTTCCTTCAGCATCGCCTGCTAAAACTGAAGCCGGGTCA
CACCGCTGGCGCCGATCCTCTCCCCCTGATGAACTCACTCGCTATCCAGCCGCGCTGGCAGGCCGTGGTGGAACGCTGGT
TAGCATTTCTGGTGACACAACGGCGACTGAAGCCCGCTGCTGAAGGTTATCAGGTCTGCGCTGGTGAAGAACGCGAGGAT
GAGCACCCGCACTTCAGCGGACATGATTTAACGTTATCGCAAATTCTTCGCGGTGCCCGTAACGAACTGTCGTTACTGAA
CGACGCGCAGTGGTCGCCGGAAAGCCTGGCCTTTAACCATCCGGCCAGCGCCCCGTATATTCAGGAACTGGCGACAATTT
GCCAACAGCTTGCACAGCGCTTACAGCGCCCGGTACGCCTGCTTGAGGTGGGAACCCGCACTGGCCGCGCCGCAGAATCG
CTGTTAGCACAGCTCAACGCCGGACAGATTGAGTATGTCGGGCTTGAGCAGAGCCAGGAGATGCTGCTGAGCGCCCGGCA
GAGGCTCGCCCCCTGGCCTGGCGCCCGTCTGTCCCTCTGGAATGCAGACACGCTGGCGGCGCACGCTCACTCGGCGGACA
TTATCTGGCTTAATAACGCCCTGCATCGTCTGCTGCCGGAAGATCCCGGGCTCCTTGCGACATTACAACAGCTTGCCGTT
CCCGGCGCGCTGCTCTACGTGATGGAGTTTCGCCAGTTAACGCCGTCCGCCCTACTCAGCACGCTCCTGTTAACCAATGG
GCAGCCGGAGGCCTTGCTGCATAACAGCGCCGACTGGGCGGCATTATTTAGCGCGGCCGGCTTCAACTGTCAGCATGGCG
ATGAGGTCGCGGGGTTACAACGCTTCCTCGTACAATGTCCTGACAGGCAGGTGCGCCGCGATCCCCGTCAACTTCAGGCC
GCCCTCGCCGGGCGTCTGCCGGGGTGGATGGTGCCGCAACGGATCGTCTTCCTCGACGCCTTACCGCTGACGGCTAACGG
GAAAATTGACTACCAGGCGCTGAAGCGTCGTCATACCCCTGAAGCGGAAAACCCGGCCGAAGCGGATTTACCCCAGGGCG
ACATTGAAAAACAGGTTGCCGCCCTCTGGCAGCAACTCTTATCAACTGGCAATGTCACCAGAGAAACCGACTTCTTCCAG
CAAGGCGGCGATAGCCTGCTGGCGACCCGTCTGACCGGGCAACTTCATCAGGCAGGTTATGAAGCGCAATTAAGCGACCT
GTTTAATCATCCCCGGCTGGCGGATTTTGCCGCCACGCTGCGGAAAACCGACGTCCCGGTCGAACAACCATTCGTCCACT
CCCCTGAAGATCGCTACCAGCCCTTTGCGCTTACCGACGTGCAGCAGGCTTACCTGGTGGGGCGTCAGCCGGGCTTTGCC
CTGGGCGGCGTCGGCTCACATTTCTTTGTTGAATTTGAAATTGCCGATCTGGATCTCACCCGGCTGGAGACGGTCTGGAA
CCGATTAATCGCCCGCCACGATATGCTACGCGCCGTCGTGCGTGATGGACAGCAACAGGTGCTCGAACAGACGCCTCGCT
GGGTAATACCCGCACACATCCTCCATACGCCTGAAGAGGCGTTGCAGGTGCGCGAAAAACTGGCCCATCAGGTACTCAAC
CCCGAAGTCTGGCCGGTATTCGATCTCCAGGTCGGTTACGTTGACGGGATGCCCGCCCGCCTGTGGCTGTGTCTGGATAA
CCTGTTACTTGACGGGCTGAGCATGCAGATTCTGTTGGCGGAGCTGGAACATGGCTACCAATATCCGCAACAGTTGCCTC
CGCCGCTACCCGTCACCTACAGGGATTACCTGCAACAACCCGCGATCCAGTCGCTTAACGCAGATTCTCTGGCATGGTGG
CAGGCGCAACTTGATGATATTCCTCCGGCGCCTGCGTTGCCGCTGCGCTGCTTGCCTCAGGAGGTTGAAACACCGCGCTT
CGCCCGCCTGAACGGCGCGCTGGACAGCACGCGCTGGCATCGGCTGAAAAAACGGGCGGCTGACGCCCATCTCACCCCGT
CGGCCGTACTGTTGTCGGTGTGGTCAACGGTTCTCTCTGCATGGAGTGCACAGCCTGAGTTCACGCTTAACCTTACGCTT
TTCGACAGGCGACCGCTGCACCCGCAAATCAACCAGATTCTGGGCGATTTCACCTCGCTGATGCTGCTGAGCTGGCATCC
CGGCGAAAGCTGGCTGCACAGCGCGCAGTCACTACAGCAGCGGCTGAGCCAGAACCTCAACCACCGCGATGTGTCAGCCA
TCCGCGTGATGCGTCAACTGGCGCAACGGCAAAACGTGCCTGCCGTTCCGATGCCCGTCGTCTTTACCAGCGCACTGGGC
TTTGAGCAGGATAACTTCCTCGCCCGGCGTAATCTGCTCAAACCGGTCTGGGGCATCTCCCAGACGCCGCAGGTCTGGCT
CGATCACCAGATTTATGAATCCGAAGGCGAACTGCGCTTTAACTGGGATTTTGTCGCCGCGCTGTTTCCTGCCGGGCAGG
TGGAGCGCCAGTTTGAACAGTATTGCGCATTGCTAAACCGAATGGCCGAGGATGAAAGCGGCTGGCAACTGCCGCTCGCC
GCGCTGGTGCCTCCCGTTAAACACGCAGGGCAATGCGCAGAGCGCTCACCGCGCGTATGCCCTGAGCACTCTCAGCCACA
CATTGCGGCGGACGAGAGCACCGTCAGCCTGATTTGCGACGCCTTCCGCGAGGTGGTTGGCGAGTCTGTCACGCCCGCAG
AAAACTTCTTTGAGGCGGGCGCAACGTCGCTGAATCTGGTGCAACTGCACGTTTTGTTACAACGTCACGAATTTTCCACC
CTGACGTTGCTTGACCTCTTCACCCACCCTTCTCCTGCTGCCCTGGCCGATTATCTGGCCGGCGTCGCCACGGTGGAGAA
AACAAAACGACCTCGCCCTGTTCGCCGTCGTCAGCGGCGGATATAG
>PathEcoli~~~irp2~~~gi:218705472 High-molecular-weight nonribosomal peptide/polyketide synthetase 2
GTGCCATCAGGAGGAAGAATGATTTCTGGCGCACCATCTCAGGATTCGCTGTTACCGGACAACCGCCACGCGGCTGATTA
CCAACAATTACGCGAGCGGCTCATACAGGAACTGAATTTAACGCCGCAGCAGTTACATGAAGAGAGCAACCTGATCCAGG
CCGGCCTGGATTCCATAAGATTGATGAGATGGTTACACTGGTTTCGTAAAAATGGCTACCGCCTTACCCTTCGCGAGCTG
TATGCCGCCCCCACGCTGGCGGCATGGAACCAGTTAATGCTCAGCCGGTCGCCTGAGAACGCGGAAGAAGAAACGCCGCC
CGACGAATCATCCTGGCCGAACATGACCGAAAGTACCCCCTTCCCATTGACGCCAGTACAGCACGCCTACCTGACGGGCC
GCATGCCGGGGCAGACGCTTGGCGGCGTGGGTTGCCACCTGTATCAGGAGTTTGAAGGCCATTGTCTGACGGCGTCGCAG
TTGGAGCAGGCCATCACGACCTTGCTGCAACGCCACCCAATGCTGCATATCGCCTTTCGCCCCGACGGGCAGCAGGTCTG
GCTACCGCAACCTTACTGGAACGGCGTCACCGTTCATGATTTACGCCATAACGACGCTGAAAGCCGCCAGGCCTATCTGG
ACGCACTGCGCCAGCGCCTGAGCCACCGTCTTTTACGCGTGGAAATCGGCGAAACGTTTGATTTTCAGCTGACGCTCTTG
CCGGACAATCGCCACCGCCTCCATGTCAATATTGACCTGCTGATTATGGATGCCTCCAGCTTTACGCTTTTCTTCGATGA
GCTTAACGCCCTGCTGGCCGGAGAATCGCTGCCGGCTATCGACACCCGCTATGATTTCCGCTCGTATTTGCTGCACCAGC
AGAAGATCAATCAAACACTGAGAGACGACGCGCGCGCTTACTGGCTGGCGAAAGCATCGACGCTTCCCCCCGCGCCCGTC
TTGCCGCTGGCCTGCGAACCCGCCACGCTACGTGAAGTCCGTAATACCCGACGCCGCATGATTGTCCCGGCAACACGCTG
GCACGCCTTTAGCAACCGGGCCGGCGAGTATGGCGTGACGCCGACAATGGCGCTGGCGACCTGTTTTTCTGCCGTGCTGG
CTCGCTGGGGCGGCCTGACGCGTCTGCTGCTTAACATCACCTTATTCGACCGCCAGCCGCTGCACCCGGCGGTTGGCGCG
ATGCTTGCCGACTTCACCAATATTCTTCTGCTGGATACCGCCTGCGATGGCGATACCGTCAGCAACCTGGCGCGTAAAAA
CCAGCTCACGTTTACGGAGGACTGGGAGCATCGCCACTGGTCCGGCGTCGAATTACTCCGTGAACTCAAACGCCAGCAGC
GCTACCCCCACGGCGCCCCGGTGGTATTTACCAGCAATCTGGGGCGTTCCCTCTACAGCAGCCGCGCAGAATCGCCGTTG
GGCGAGCCGGAATGGGGCATCTCGCAAACGCCGCAGGTCTGGATAGATCATCTGGCGTTCGAGCATCACGGCGAGGTCTG
GCTACAATGGGACAGCAACGACGCGCTGTTCCCTCCGGCGTTAGTCGAAACATTGTTCGACGCCTACTGCCAGTTGATTA
ACCAACTCTGCGATGACGAAAGCGCCTGGCAAAAGCCGTTCGCAGATATGATGCCCGCCAGCCAGCGCGCGATACGCGAA
CGGGTCAACGCCACCGGCGCCCCCATTCCCGAAGGCTTGCTGCATGAAGGCATTTTCCGTATCGCTCTGCAACAGCCGCA
GGCGCTGGCGGTAACGGACATGCGTTATCAGTGGAATTATCATGAGCTGACAGACTATGCCCGCCGTTGCGCGGGCAGGT
TAATCGAGTGCGGGGTTCAGCCCGGCGATAATGTGGCTATCACGATGTCGAAAGGCGCAGGACAACTTGTTGCGGTTCTG
GCCGTCCTGCTGGCCGGGGCGGTTTACGTTCCGGTTTCGCTGGATCAGCCTGCCGCACGGCGCGAGAAAATCTACGCTGA
CGCCAGCGTCCGGCTGGTGCTCATTTGTCAGCACGACACCAGCGCCGGGTCAGACGATATTCCCGTCCTTGCCTGGCAGC
AGGCCATTGAGGCGGAGCCGATCGCCAACCCGGTAGTACGCGCCCCCACGCAACCGGCCTACATTATCTACACCTCCGGC
TCTACCGGTACGCCGAAAGGGGTAGTCATTTCTCACCGGGGAGCGCTTAACACCTGTTGCGATATCAATACCCGCTATCA
GGTTGGCCCGCATGACAGGGTGCTGGCCCTCTCCGCCCTACATTTTGATTTATCGGTTTACGACATTTTTGGCGTACTGC
GCGCGGGCGGCGCGCTGGTGATGGTGATGGAAAATCAACGGCGCGATCCTCACGCATGGTGTGAGCTGATCCAGCGCCAT
CAGGTCACGCTCTGGAACAGCGTCCCGGCGCTGTTCGATATGCTGCTGACCTGGTGTGAAGGTTTCGCCGACGCCACGCC
GGAAAACCTGCGCGCAGTGATGCTTTCCGGCGACTGGATCGGGCTTGACCTCCCCGCCCGTTATCGGGCCTTCCGGCCAC
AAGGACAATTTATCGCGATGGGCGGCGCCACCGAGGCGTCTATCTGGTCTAACGCCTGCGAAATTCACGACGTCCCCGCC
CACTGGCGCTCCATCCCTTACGGTTTTCCGCTAACCAACCAACGCTACCGGGTGGTGGATGAACAGGGCCGGGACTGCCC
TGACTGGGTGCCGGGTGAATTATGGATTGGCGGCATTGGGGTCGCGGAAGGCTATTTCAACGATCCCCTGCGTAGCGAGC
AGCAATTTTTGACGCTCCCGGACGAGCGCTGGTATCGCACCGGCGATCTCGGCTGCTACTGGCCAGATGGCACAATCGAG
TTCCTCGGTCGTCGCGACAAGCAGGTCAAAGTCGGAGGATATCGCATCGAGCTGGGCGAAATCGAAAGCGCGCTCAGCCA
GCTGGCGGGGGTGAAACAAGCAACCGTTCTGGCGATCGGCGAAAAAGAAAAAACGCTGGCGGCATACGTTGTTCCTCAGG
GCGAGGCTTTTTGCGTTACCGATCATCGGAACCCGGCACTGCCGCAGGCGTGGCACACGCTTGCGGGAACGTTGCCCTGT
TGCGCCATCTCGCCAGAGATCTCCGCAGAACAGGTAGCCGATTTCCTTCAGCATCGCCTGCTAAAACTGAAGCCGGGTCA
CACCGCTGGCGCCGATCCTCTCCCCCTGATGAACTCACTCGCTATCCAGCCGCGCTGGCAGGCCGTGGTGGAACTCTGGT
TAGCATTTCTGGTGACACAACGGCGACTGAAGCCCGCTGCTGAAGGTTATCAGGTCTGCGCTGGTGAAGAACACGAGGAT
GAGCACCCGCACTTCAGCGGACATGATTTAACGTTATCACAAATTCTTCGCGGTGCCCGTAACGAACTGTCGTTACTGAA
CGACGCGCAGTGGTCGCCGGAAAGCCTGGCCTTTAACCATCCGGCCAGCGCCCCGTATATTCAGGAACTGGCGACAATTT
GCCAACAGCTTGCACAGCGCTTACAGCGCCCGGTACGCCTGCTTGATGTGGGAACCCGCACTGGCCGCGCCGCAGAATCG
CTGTTAGCACAGCTCAACGCCGGACAGATTGAGTATGTCGGGCTTGAGCAGAGCCAGGAGATGCTGCTGAGCGCCCGGCA
GAGGCTCGCCCCCTGGCCTGGCGCCCGTCTGTCCCTCTGGAATGCAGACACGCTGGCGGCGCACGCTCACTCGGCGGACA
TTATCTGGCTTAATAACGCCCTGCATCGTCTGCTGCCGGAAGATCCCGGGCTCCTTGCGACATTACAACAGCTTGCCGTT
CCCGGCGCGCTGCTCTACGTGATGGAGTTTCGCCAGTTAACGCCGTCCGCCCTGCTCAGCACGCTCCTGTTAACCAATGG
GCAGCCGGAGGCCTTGCTGCATAACAGCGCCGACTGGGCGGCATTATTTAGCGCGGCCGCCTTCAACTGTCAGCATGGCG
ATGAGGTCGCGGGGTTACAACGCTTCCTCGTACAATGTCCTGACAGGCAGGTGCGCCGCGATCCCCGTCAACTTCAGGCC
GCCCTCGCCGGACGTCTGCCGGGGTGGATGGTGCCGCAACGGATCGTCTTCCTCGACGCCTTACCGCTGACGGCTAACGG
GAAAATTGACTACCAGGCGCTGAAGCGTCGTCATACCCCTGAAGCGGAAAACCCGGCCGAAGCGGATTTACCCCAGGGCG
ACATTGAAAAACAGGTTGCCGCCCTCTGGCAGCAACTCTTATCAACTGGCAATGTCACCAGAGAAACCGACTTCTTCCAG
CAAGGCGGCGATAGCCTGCTGGCGACCCGTCTGACCGGGCAACTTCATCAGGCAGGTTATGAAGCGCAATTAAGCGACCT
GTTTAATCATCCCCGGCTGGCGGATTTTGCCGCCACGCTGCGGAAAACCGACGTCCCGGTCGAACAACCATTCGTCCACT
CCCCTGAAGAACGCTACCAGCCCTTTGCGCTTACCGACGTGCAGCAGGCTTACCTGGTGGGGCGTCAGCCGGGCTTTGCC
CTGGGCGGCGTCGGCTCACATTTCTTTGTTGAATTTGAAATTGCCGATCTGGACCTCACCCGGCTGGAGACGGTCTGGAA
CCGATTAATCGCCCGCCACGATATGCTGCGCGCCATCGTGCGTGATGGACAGCAACAGGTGCTCGAACAGACGCCCCCCT
GGGTGATACCCACACACACCCTCCATACGCCTGAAGAGGCGTTGCGGGTGCGCGAAAAACTGGCGCATCAGGTACTCAAC
CCCGAAGTGTGGCCGGTATTCGATCTCCAGGTCGGATACGTGGACGGGATGCCTGCCCGCCTGTGGCTGTGTCTGGATAA
CCTGTTGCTTGACGGTCTGAGCATGCAGATCCTGCTGGCGGAGCTGGAGCACGGCTACCGCTACCCGCAACAGCTGCTTC
CGCCGCTGCCCGTCACCTTCAGGGATTATCTGCAACAACCCTCGCTACAGTCGCCCAATCCAGATTCTCTGGCATGGTGG
CAGGCGCAGCTTGATGATATTCCTCCGGCGCCTGCGTTGCCGCTGCGCTGCTTGCCTCAGGAGGTTGAAACACCGCGCTT
CGCCCGCCTGAACGGCGCGCTGGACAGCACGCGCTGGCATCGGCTGAAAAAACGGGCGGCTGACGCCCATCTCACCCCGT
CGGCCGTACTGTTGTCGGTGTGGTCAACGGTTCTCTCTGCATGGAGTGCACAGCCTGAGTTCACGCTTAACCTTACGCTT
TTCGACAGGCGACCGCTGCACCCGCAAATCAACCAGATTCTGGGCGATTTCACCTCGCTGATGCTGCTGAGCTGGCATCC
CGGCGAAAGCTGGCTGCACAGCGCGCAGTCACTACAGCAGCGGCTGAGCCAGAACCTCAACCACCGCGATGTGTCAGCCA
TCCGCGTGATGCGTCAACTGGCGCAACGGCAAAACGTGCCTGCCGTTCCGATGCCCGTCGTCTTTACCAGCGCGCTGGGC
TTTGAGCAGGATAACTTCCTCGCCCGGCGTAATCTGCTCAAACCGGTCTGGGGCATCTCCCAGACGCCGCAGGTCTGGCT
CGATCACCAGATTTATGAATCCGAAGGCGAACTGCGCTTTAACTGGGATTTTGTCGCCGCGCTGTTTCCTGCCGGGCAGG
TGGAGCGCCAGTTTGAACAGCATTGCGCATTGCTAAACCGAATGGCCGAGGATGAAAGCGGCTGGCAACTGCCGCTCGCC
GCGCTGGTGCCTCCCGTTAAACACGCAGGGCAATGCGCAGAGCGCTCACCGCGCGTATGCCCTGAGCACTCTCAGCCACA
CATTGCGGCGGACGAGAGCACCGTCAGCCTGATTTGCGACGCCTTCCGCGAGGTGGTTGGCGAGTCTGTCACGCCCGCAG
AAAACTTCTTTGAGGCGGGCGCAACGTCGCTGAATCTGGTGCAACTGCACGTTTTGTTACAACGTCACGAATTTTCCACC
CTGACGTTGCTTGACCTCTTCACCCACCCTTCTCCTGCTGCCCTGGCCGATTATCTGGCCGGCGTCGCCACGGTGGAGAA
AACAAAACGACCTCGCCCTGTTCGCCGTCGTCAGCGGCGGATATAG
>PathEcoli~~~irp2~~~gi:222156713 peptide synthetase-like protein
GTGCCATCAGGAGGAAGAATGATTTCTGGCGCACCATCTCAGGATTCGCTGTTACCGGACAACCGCCACGCGGCTGATTA
CCAACAATTACGCGAGCGGCTCATACAGGAACTGAATTTAACGCCGCAGCAGTTACATGAAGAGAGCAACCTGATCCAGG
CCGGCCTGGATTCCATAAGATTGATGAGATGGTTACACTGGTTTCGTAAAAATGGCTACCGCCTTACCCTTCGCGAGCTG
TATGCCGCCCCCACGCTGGCGGCATGGAACCAGTTAATGCTCAGCCGGTCGCCGGAGAACGCGGAAGAAGAAACGCCGCC
CGACGAATCATCCTGGCCGAACATGACCGAAAGTACCCCCTTCCCATTGACGCCAGTACAGCACGCCTACCTGACGGGCC
GCATGCCGGGGCAGACGCTTGGCGGCGTGGGTTGCCACCTGTATCAGGAGTTTGAAGGCCATTGTCTGACGGCGTCGCAG
CTGGAGCAGGCCATCACGACCTTGCTGCAACGCCACCCAATGCTGCATATCGCCTTTCGCCCCGACGGGCAGCAGGTCTG
GCTACCGCAACCTTACTGGAACGGCGTCACCGTTCATGATTTACGCCATAACGACGCTGAAAGCCGCCAGGCCTATCTGG
ACGCACTGCGCCAGCGCCTGAGCCACCGTCTTTTACGCGTGGAAATCGGCGAAACGTTTGATTTTCAGCTGACGCTCTTG
CCGGACAATCGCCACCGCCTCCATGTCAATATTGACCTGCTGATTATGGATGCCTCCAGCTTTACGCTTTTCTTCGATGA
GCTTAACGCCCTGCTGGCCGGAGAATCGCTGCCGGCTATCGACACCCGCTATGATTTCCGCTCGTATTTGCTGCACCAGC
AGAAGATCAATCAACCACTGAGAGACGACGCGCGCGCTTACTGGCTGGCGAAAGCATCGACGCTTCCCCCCGCGCCCGTC
TTGCCGCTGGCCTGCGAACCCGCCACGCTACGTGAAGTCCGTAATACCCGACGCCGCATGATTGTCCCGGCAACACGCTG
GCACGCCTTTAGCAACCGGGCCGGCGAGTATGGCGTGACGCCGACAATGGCACTGGCGACCTGTTTTTCTGCCGTGCTGG
CTCGCTGGGGCGGCCTGACGCGTCTGCTGCTTAACATCACCTTATTCGACCGCCAGCCGCTGCACCCGGCGGTTGGCGCG
ATGCTTGCCGACTTCACCAATATTCTTCTGCTGGATACCGCCTGCGATGGCGATACCGTCAGCAACCTGGCGCGTAAAAA
CCAGCTCACGTTTACGGAGGACTGGGAGCATCGCCACTGGTCCGGCGTCGAATTACTCCGTGAACTCAAACGCCAGCAGC
GCTACCCCCACGGCGCCCCGGTGGTATTTACCAGCAATCTGGGGCGTTCCCTCTACAGCAGCCGCGCAGAATCGCCGTTG
GGCGAGCCGGAATGGGGCATCTCGCAAACGCCGCAGGTCTGGATAGATCATCTGGCGTTCGAGCATCACGGCGAGGTCTG
GCTACAATGGGACAGCAACGACGCGCTGTTCCCTCCGGCGTTAGTCGAAACATTGTTCGACGCCTACTGCCAGTTGATTA
ACCAACTCTGCGATGACGAAAGCGCCTGGCAAAAGCCGTTCGCAGATATGATGCCCGCCAGCCAGCGCGCGATACGCGAA
CGGGTCAACGCCACCGGCGCCCCCATTCCCGAAGGCTTGCTGCATGAAGGCATTTTCCGTATCGCTCTGCAACAGCCGCA
GGCGCTGGCGGTAACGGACATGCGTTATCAGTGGAATTATCATGAGCTGACAGACTATGCCCGCCGTTGCGCGGGCAGGT
TAATCGAGTGCGGGGTTCAGCCCGGCGATAATGTGGCTATCACGATGTCGAAAGGCGCAGGACAACTTGTTGCGGTTCTG
GCCGTCCTGCTGGCCGGGGCGGTTTACGTTCCGGTTTCGCTGGATCAGCCTGCCGCACGGCGCGAGAAAATCTACGCTGA
CGCCAGCGTCCGGCTGGTGCTCATTTGTCAGCACGACGCCAGCGCCGGGTCAGACGATATTCCCGTCCTTGCCTGGCAGC
AGGCCATTGAGGCGGAGCCGATCGCCAACCCGGTAGTACGCGCCCCCACGCAACCGGCCTACATTATCTACACCTCCGGC
TCTACCGGTACGCCGAAAGGGGTAGTCATTTCTCACCGGGGAGCGCTTAACACCTGTTGCGATATCAATACCCGCTATCA
GGTTGGCCCGCATGACAAGGTGCTGGCCCTCTCCGCCCTACATTTTGATTTATCGGTTTACGACATTTTTGGCGTACTGC
GCGCGGGCGGCGCGCTGGTGATGGTGATGGAAAATCAACGGCGCGATCCTCACGCATGGTGTGAGCTGATCCAGCGCCAT
CAGGTCACGCTCTGGAACAGCGTCCCGGCGCTGTTCGATATGCTGCTGACCTGGTGTGAAGGTTTCGCCGACGCCACGCC
GGAAAACCTGCGCGCAGTGATGCTTTCCGGCGACTGGATCGGGCTTGACCTCCCCGCCCGTTATCGGGCCTTCCGGCCAC
AAGGACAATTTATCGCGATGGGCGGCGCCACCGAGGCGTCTATCTGGTCTAACGCCTGCGAAATTCACGACGTCCCTGCC
CACTGGCGCTCCATCCCTTACGGTTTTCCGCTAACCAACCAACGCTACCGGGTGGTGGATGAACAGGGCCGGGACTGCCC
TGACTGGGTGCCGGGTGAATTATGGATTGGCGGCATTGGGGTCGCGGAAGGCTATTTCAACGATCCCCTGCGTAGCGAGC
AGCAATTTTTGACGCTCCCGGACGAGCGCTGGTATCGCACCGGCGATCTCGGCTGCTACTGGCCAGATGGCACAATCGAG
TTCCTCGGTCGTCGCGACAAGCAGGTCAAAGTCGGAGGATATCGCATCGAGCTGGGCGAAATCGAAAGCGCGCTCAGCCA
GCTGGCGGGGGTGAAACAAGCAACCGTTCTGGCGATCGGCGAAAAAGAAAAAACGCTGGCGGCATACGTTGTTCCTCAGG
GCGAGGCTTTTTGCGTTACCGATCATCGGAACCCGGCACTGCCGCAGGCGTGGCACACGCTTGCGGGAACGTTGCCCTGT
TGCGCCATCTCGCCAGAGATCTCCGCAGAACAGGTAGCCGATTTCCTTCAGCATCGCCTGCTAAAACTGAAGCCGGGTCA
CACCGCTGGCGCCGATCCTCTCCCCCTGATGAACTCACTCGCTATCCAGCCGCGCTGGCAGGCCGTGGTGGAACGCTGGT
TAGCATTTCTGGTGACACAACGGCGACTGAAGCCCGCTGCTGAAGGTTATCAGGTCTGCGCTGGTGAAGAACGCGAGGAT
GAGCACCCGCACTTCAGCGGACATGATTTAACGTTATCGCAAATTCTTCGTGGTGCCCGTAACGAACTGTCGTTACTGAA
CGACGCGCAGTGGTCGCCGGAAAGCCTGGCCTTTAACCATCCGGCCAGCGCCCCGTATATTCAGGAACTGGCGACAATTT
GCCAACAGCTTGCACAGCGCTTACAGCGCCCGGTGCGCCTGCTTGAGGTGGGAACCCGCACTGGCCGCGCCGCAGAATCG
CTGTTAGCACAGCTCAACGCCGGACAGATTGAGTATGTCGGGCTTGAGCAGAGCCAGGAGATGCTGCTGAGCGCCCGGCA
GAGGCTCGTCCCCTGGCCTGGCGCCCGTCTGTCCCTCTGGAATGCAGACACGCTGGCGGCGCACGCTCACTCGGCGGACA
TTATCTGGCTTAATAACGCCCTGCATCGTCTGCTGCCGGAAGATCCCGGGCTCCTTGCGACATTACAACAGCTTGCCGTT
CCCGGCGCGCTGCTCTACGTGATGGAGTTTCGCCAGTTAACGCCGTCCGCCCTACTCAGCACGCTCCTGTTAACCAATGG
GCAGCCGGAGGCCTTGCTGCATAACAGCGCCGACTGGGCGGCATTATTTAGCGCGGCCGCCTTCAACTGTCAGCATGGCG
ATGAGGTCGCGGGGTTACAACGCTTCCTCGTACAATGTCCTGACAGGCAGGTGCGCCGCGATCCCCGTCAACTTCAGGCC
GCCCTCGCCGGGCGTCTGCCGGGGTGGATGGTGCCGCAACGGATCGTCTTCCTCGACGCCTTACCGCTGACGGCTAACGG
GAAAATTGACTACCAGGCGCTGAAGCGTCGTCATACCCCTGAAGCGGAAAACCCGGCCGAAGCGGATTTACCCCAGGGCG
ACATTGAAAAACAGGTTGCCGCCCTCTGGCAGCAACTCTTATCAACTGGCAATGTCACCAGAGAAACCGACTTCTTCCAG
CAAGGCGGCGATAGCCTGCTGGCGACCCGTCTGACCGGGCAACTTCATCAGGCAGGTTATGAAGCGCAATTAAGCGACCT
GTTTAATCATCCCCGGCTGGCGGATTTTGCCGCCACGCTGCGGAAAACCGACGTCCCGGTCGAACAACCATTCGTCCACT
CCCCTGAAGATCGCTACCAGCCCTTTGCGCTTACCGACGTGCAGCAGGCTTACCTGGTGGGGCGTCAGCCGGGCTTTGCC
CTGGGCGGCGTCGGCTCACATTTCTTTGTTGAATTTGAAATTGCCGATCTGGATCTCACCCGGTTGGAGACGGTCTGGAA
CCGATTAATCGCCCGCCACGATATGCTACGCGCCGTCGTGCGTGATGGACAGCAACAGGTGCTCGCACAGACGCCTCGCT
GGGTAATACCCGCACACATCCTCCATACGCCTGAAGAGGCGTTGCAGGTGCGCGAAAAACTGGCGCATCAGGTACTCAAC
CCCGAAGTGTGGCCGGTATTCGATCTCCAGGTCGGATACGTGGACGGGATGCCTGCCCGCCTGTGGCTGTGTCTGGATAA
CCTGTTGCTTGACGGTCTGAGCATGCAGATCCTGCTGGCGGAGCTGGAGCACGGCTACCGCTACCCGCAACAGCTGCTTC
CGCCGCTGCCCGTCACCTTCAGGGATTATCTGCAACAACCCTCGCTACAGTCGCCCAATCCAGATTCTCTGGCATGGTGG
CAGGCGCAGCTTGATGATATTCCTCCGGCGCCTGCGTTGCCGCTGCGCTGCTTGCCTCAGGAGGTTGAAACACCGCGCTT
CGCCCGCCTGAACGGCGCACTGGACAGCACGCGCTGGCATCGGCTGAAAAAACGGGCGGCTGACGCCCATCTCACCCCGT
CGGCCGTACTGTTGTCGGTGTGGTCAACGGTTCTCTCTGCATGGAGTGCACAGCCTGAGTTCACGCTTAACCTTACGCTT
TTCGACAGGCGACCGCTGCACCCGCAAATCAACCAGATTCTGGGCGATTTCACCTCGCTGATGCTGCTGAGCTGGCATCC
CGGCGAAAGCTGGCTGCACAGCGCGCAGTCACTACAGCAGCGGCTGAGCCAGAACCTCAACCACCGCGATGTGTCAGCCA
TCCGCGTGATGCGTCAACTGGCGCAACGGCAAAACGTGCCTGCCGTTCCGATGCCCGTCGTCTTTACCAGCGCACTGGGC
TTTGAGCAGGATAACTTCCTCGCCCGGCGTAATCTGCTCAAACCGGTCTGGGGCATCTCCCAGACGCCGCAGGTCTGGCT
CGATCACCAGATTTATGAATCCGAAGGCGAACTGCGCTTTAACTGGGATTTTGTCGCCGCGCTGTTTCCTGCCGGGCAGG
TGGAGCGCCAGTTTGAACAGTATTGCGCATTGCTAAACCGAATGGCCGAGGATGAAAGCGGCTGGCAACTGCCGCTCGCC
GCGCTGGTGCCTCCCGTTAAACACGCAGGGCAATGCGCAGAGCGCTCACCGCGCGTATGCCCTGAGCACTCTCAGCCACA
CATTGCGGCGGACGAGAGCACCGTCAGCCTGATTTGCGACGCCTTCCGCGAGGTGGTTGGCGAGTCTGTCACGCCCGCAG
AAAACTTCTTTGAGGCGGGCGCAACGTCGCTGAATCTGGTGCAACTGCACGTTTTGTTACAACGTCACGAATTTTCCACC
CTGACGTTGCTTGACCTCTTCACCCACCCTTCTCCTGCTGCCCTGGCCGATTATCTGGCCGGCGTCGCCACGGTGGAGAA
AACAAAACGACCTCGCCCTGTTCGCCGTCGTCAGCGGCGGATATAG
>PathEcoli~~~irp2~~~gi:386599812 non-ribosomal peptide synthetase
ATGATTTCTGGCGCACCATCTCAGGATTCGCTGTTACCGGACAACCGCCACGCGGCTGATTACCAACAATTACGCGAGCG
GCTCATACAGGAACTGAATTTAACGCCGCAGCAGTTACATGAAGAGAGCAACCTGATCCAGGCCGGCCTGGATTCCATAA
GATTGATGAGATGGTTACACTGGTTTCGTAAAAATGGCTACCGCCTTACCCTTCGCGAGCTGTATGCCGCCCCCACGCTG
GCGGCATGGAACCAGTTAATGCTCAGCCGGTCGCCGGAGAACGCGGAAGAAGAAACGCCGCCCGACGAATCATCCTGGCC
GAACATGACCGAAAGTACGCCCTTCCCATTGACGCCAGTACAGCACGCCTACCTGACGGGCCGCATGCCGGGGCAGACGC
TTGGCGGCGTGGGTTGCCACCTGTATCAGGAGTTTGAAGGCCATTGTCTGACGGCGTCGCAGCTGGAGCAGGCCATCACG
ACCTTGCTGCAACGCCACCCAATGCTGCATATCGCCTTTCGCCCCGACGGGCAGCAGGTCTGGCTACCGCAACCTTACTG
GAACGGCGTCACCGTTCATGATTTACGCCATAACGACGCTGAAAGCCGCCAGGCCTATCTGGACGCACTGCGCCAGCGCC
TGAGCCACCGTCTTTTACGCGTGGAAATCGGCGAAACGTTTGATTTTCAGCTGACGCTCTTGCCGGACAATCGCCACCGC
CTCCATGTCAATATTGACCTGCTGATTATGGATGCCTCCAGCTTTACGCTTTTCTTCGATGAGCTTAACGCCCTGCTGGC
CGGAGAATCGCTGCCGGCTATCGACACCCGCTATGATTTCCGCTCGTATTTGCTGCACCAGCAGAAGATCAATCAACCAC
TGAGAGACGACGCTCGCGCTTACTGGCTGGCGAAAGCATCGACGCTTCCCCCCGCGCCCGTCTTGCCGCTGGCCTGCGAA
CCCGCCACGCTACGTGAAGTCCGTAATACCCGACGCCGCATGATTGTCCCGGCAACACGCTGGCACGCCTTTAGCAACCG
GGCCGGCGAGTATGGCGTGACGCCGACAATGGCACTGGCGACCTGTTTTTCTGCCGTGCTGGCTCGCTGGGGCGGCCTGA
CGCGTCTGCTGCTTAACATCACCTTATTCGACCGCCAGCCGCTGCACCCGGCGGTTGGCGCGATGCTTGCCGACTTCACC
AATATTCTTCTGCTGGATACCGCCTGCGATGGCGATACCGTCAGCAACCTGGCGCGTAAAAACCAGCTCACGTTTACGGA
GGACTGGGAGCATCGCCACTGGTCCGGCGTCGAATTACTCCGTGAACTCAAACGCCAGCAGCGCTACCCCCACGGCGCCC
CGGTGGTATTTACCAGCAATCTGGGGCGTTCCCTCTACAGCAGCCGCGCAGAATCGCCGTTGGGCGAGCCGGAATGGGGC
ATCTCGCAAACGCCGCAGGTCTGGATAGATCATCTGGCGTTCGAGCATCACGGCGAGGTCTGGCTACAATGGGACAGCAA
CGACGCGCTGTTCCCTCCGGCGTTAGTCGAAACATTGTTCGACGCCTACTGCCAGTTGATTAACCAACTCTGCGATGACG
AAAGCGCCTGGCAAAAGCCGTTCGCAGATATGATGCCCGCCAGCCAGCGCGCGATACGCGAACGGGTCAACGCCACCGGC
GCCCCCATTCCCGAAGGCTTGCTGCATGAAGGCATTTTCCGTATCGCTCTGCAACAGCCGCAGGCGCTGGCGGTAACGGA
CATGCGTTATCAGTGGAATTATCATGAGCTGACAGACTATGCCCGCCGTTGCGCGGGCAGGTTAATCGAGTGCGGGGTTC
AGCCCGGCGATAATGTGGCTATCACGATGTCGAAAGGCGCAGGACAACTTGTTGCGGTTCTGGCCGTCCTGCTGGCCGGG
GCGGTTTACGTTCCGGTTTCGCTGGATCAGCCTGCCGCACGGCGCGAGAAAATCTACGCTGACGCCAGCGTCCGGCTGGT
GCTCATTTGTCAGCACGACGCCAGCGCCGGGTCAGACGATATTCCCGTCCTTGCCTGGCAGCAGGCCATTGAGGCGGAGC
CGATCGCCAACCCGGTAGTACGCGCCCCCACGCAACCGGCCTACATTATCTACACCTCCGGCTCTACCGGTACGCCGAAA
GGGGTAGTCATTTCTCACCGGGGAGCGCTTAACACCTGTTGCGATATCAATACCCGCTATCAGGTTGGCCCGCATGACAG
GGTGCTGGCCCTCTCCGCCCTACATTTTGATTTATCGGTTTACGACATTTTTGGCGTACTGCGCGCGGGCGGCGCGCTGG
TGATGGTGATGGAAAATCAACGGCGCGATCCTCACGCATGGTGTGAGCTGATCCAGCGCCATCAGGTCACGCTCTGGAAC
AGCGTCCCGGCGCTGTTCGATATGCTGCTGACCTGGTGTGAAGGTTTCGCCGACGCCACGCCGGAAAACCTGCGCGCAGT
GATGCTTTCCGGCGACTGGATCGGGCTTGACCTCCCCGCCCGTTATCGGGCCTTCCGGCCACAAGGACAATTTATCGCGA
TGGGCGGCGCCACCGAGGCGTCTATCTGGTCTAACGCCTGCGAAATTCACGACGTCCCCGCCCACTGGCGCTCCATCCCT
TACGGTTTTCCGCTAACCAACCAACGCTACCGGGTGGTGGATGAACAGGGCCGGGACTGCCCTGACTGGGTGCCGGGTGA
ATTATGGATTGGCGGCATTGGGGTCGCGGAAGGCTATTTCAACGATCCCCTGCGTAGCGAGCAGCAATTTTTGACGCTCC
CGGACGAGCGCTGGTATCGCACCGGCGATCTCGGCTGCTACTGGCCAGATGGCACAATCGAGTTCCTCGGTCGTCGCGAC
AAGCAGGTCAAAGTCGGAGGATATCGCATCGAGCTGGGCGAAATCGAAAGCGCGCTCAGCCAGCTGGCGGGGGTGAAACA
AGCAACCGTTCTGGCGATCGGCGAAAAAGAAAAAACGCTGGCGGCATACGTTGTTCCTCAGGGCGAGGCTTTTTGCGTTA
CCGATCATCGGAACCCGGCACTGCCGCAGGCGTGGCACACGCTTGCGGGAACGTTGCCCTGTTGCGCCATCTCGCCAGAG
ATCTCCGCAGAACAGGTAGCCGATTTCCTTCAGCATCGCCTGCTAAAACTGAAGCCGGGTCACACCGCTGGCGCCGATCC
TCTCCCCCTGATGAACTCACTCGCTATCCAGCCGCGCTGGCAGGCCGTGGTGGAACGCTGGTTAGCATTTCTGGTGACAC
AACGGCGACTGAAGCCCGCTGCTGAAGGTTATCAGGTCTGCGCTGGTGAAGAACGCGAGGATGAGCACCCGCACTTCAGC
GGACATGATTTAACGTTATCGCAAATTCTTCGCGGTGCCCGTAACGAACTGTCGTTACTGAACGACGCGCAGTGGTCGCC
GGAAAGCCTGGCCTTTAACCATCCGGCCAGCGCCCCGTATATTCAGGAACTGGCGACAATTTGCCAACAGCTTGCACAGC
GCTTACAGCGCCCGGTACGCCTGCTTGAGGTGGGAACCCGCACTGGCCGCGCCGCAGAATCGCTGTTAGCACAGCTCAAC
GCCGGACAGATTGAGTATGTCGGGCTTGAGCAGAGCCAGGAGATGCTGCTGAGCGCCCGGCAGAGGCTCGCCCCCTGGCC
TGGCGCCCGTCTGTCCCTCTGGAATGCAGACACGCTGGCGACGCACGCTCACTCGGCGGACATTATCTGGCTTAATAACG
CCCTGCATCGTCTGCTGCCGGAAGATCCCGGGCTCCTTGCGACATTACAACAGCTTGCCGTTCCCGGCGCGCTGCTCTAC
GTGATGGAGTTTCGCCAGTTAACGCCGTCCGCCCTACTCAGCACGCTCCTGTTAACCAATGGGCAGCCGGAGGCCTTGCT
GCATAACAGCGCCGACTGGGCGGCATTATTTAGCGCGGCCGGCTTCAACTGTCAGCATGGCGATGAGGTCGCGGGGTTAC
AACGCTTCCTCGTACAATGTCCTGACAGGCAGGTGCGCCGCGATCCCCGTCAACTTCAGGCCGCCCTCGCCGGGCGTCTG
CCGGGGTGGATGGTGCCGCAACGGATCGTATTCCTCGACGCCTTACCGCTGACGGCTAACGGGAAAATTGACTACCAGGC
GCTGAAGCGTCGTCATACCCCTGAAGCGGAAAACCCGGCCGAAGCGGATTTACCCCAGGGCGACATTGAAAAACAGGTTG
CCGCCCTCTGGCAGCAACTCTTATCAACTGGCAATGTCACCAGAGAAACCGACTTCTTCCAGCAAGGCGGCGATAGCCTG
CTGGCGACCCGTCTGACCGGGCAACTTCATCAGGCAGGTTATGAAGCGCAATTAAGCGACCTGTTTAATCATCCCCGGCT
GGCGGATTTTGCCGCCACGCTGCGGAAAACCGACGTCCCGGTCGAACAACCATTCGTCCACTCCCCTGAAGATCGCTACC
AGCCCTTTGCGCTTACCGACGTGCAGCAGGCTTACCTGGTGGGGCGTCAGCCGGGCTTTGCCCTGGGCGGCGTCGGCTCA
CATTTCTTTGTTGAATTTGAAATTGCCGATCTGGACCTCACCCGGCTGGAGACGGTCTGGAACCGATTAATCGCCCGCCA
CGATATGCTGCGCGCCATCGTGCGTGATGGACAGCAACAGGTGCTCGAACAGACGCCCCCTTGGGTGATACCCGCACACA
CCCTCCATACGCCTGAAGAGGCGTTGCGGGTGCGCGAAAAACTGGCGCATCAGGTACTCAACCCCGAAGTGTGGCCGGTA
TTCGATCTCCAGGTCGGATACGTGGACGGGATGCCTGCCCGCCTGTGGCTGTGTCTGGATAACCTGTTGCTTGACGGTCT
GAGCATGCAGATCCTGCTGGCGGAGCTGGAGCACGGCTACCGCTACCCGCAACAGCTGCTTCCGCCGCTGCCCGTCACCT
TCAGGGATTATCTGCAACAACCCTCGCTACAGTCGCCCAATCCAGATTCTCTGGCATGGTGGCAGGCGCAGCTTGATGAT
ATTCCTCCGGCGCCTGCGTTGCCGCTGCGCTGCTTGCCTCAGGAGGTTGAAACACCGCGCTTCGCCCGCCTGAACGGCGC
ACTGGACAGCACGCGCTGGCATCGGCTGAAAAAACGGGCGGCTGACGCCCATCTCACCCCGTCGGCCGTACTGTTGTCGG
TGTGGTCAACGGTTCTCTCTGCATGGAGTGCACAGCCTGAGTTCACGCTTAACCTTACGCTTTTCGACAGGCGACCGCTG
CACCCGCAAATCAACCAGATTCTGGGCGATTTCACCTCGCTGATGCTGCTGAGCTGGCATCCCGGCGAAAGCTGGCTGCA
CAGCGCGCAGTCACTACAGCAGCGGCTGAGCCAGAACCTCAACCACCGCGATGTGTCAGCCATCCGCGTGATGCGTCAAC
TGGCGCAACGGCAAAACGTGCCTGCCGTTCCGATGCCCGTCGTCTTTACCAGCGCACTGGGCTTTGAGCAGGATAACTTC
CTCGCCCGGCGTAATCTGCTCAAACCGGTCTGGGGCATCTCCCAGACGCCGCAGGTCTGGCTCGATCACCAGATTTATGA
ATCCGAAGGCGAACTGCGCTTTAACTGGGATTTTGTCGCCGCGCTGTTTCCTGCCGGGCAGGTGGAGCGCCAGTTTGAAC
AGTATTGCGCATTGCTAAACCGAATGGCCGAGGATGAAAGCGGCTGGCAACTGCCGCTCGCCGCGCTGGTGCCTCCCGTT
AAACACGCAGGGCAATGCGCAGAGCGCTCACCGCGCGTATGCCCTGAGCACTCTCAGCCACACATTGCGGCGGACGAGAG
CACCGTCAGCCTGATTTGCGACGCCTTCCGCGAGGTGGTTGGCGAGTCTGTCACGCCCGCAGAAAACTTCTTTGAGGCGG
GCGCAACGTCGCTGAATCTGGTGCAACTGCACGTTTTGTTACAACGTCACGAATTTTCCACCCTGACGTTGCTTGACCTC
TTCACCCACCCTTCTCCTGCTGCCCTGGCCGATTATCTGGCCGGCGTCGCCACGGTGGAGAAAACAAAACGACCTCGCCC
TGTTCGCCGTCGTCAGCGGCGGATATAG
>PathEcoli~~~irp2~~~gi:386604060 High-molecular-weight nonribosomal peptide/polyketide synthetase 2 (HMWP2)
TTGGCGGCGTGGGTTGCCACCTGTATCCTGTATCAGGAGTTTGAAGGCCATTGTCTGACGGCGTCGCAGCTGGAGCAGGC
CATCACGACCTTGCTGCAACGCCACCCAATGCTGCATATCGCCTTTCGCCCCGACGGGCAGCAGGTCTGGCTACCGCAAC
CTTACTGGAACGGCGTCACCGTTCATGATTTACGCCATAACGACGCTGAAAGCCGCCAGGCCTATCTGGACGCACTGCGC
CAGCGCCTGAGCCACCGTCTTTTACGCGTGGAAATCGGCGAAACGTTTGATTTTCAGCTGACGCTCTTGCCGGACAATCG
CCACCGCCTCCATGTCAATATTGACCTGCTGATTATGGATGCCTCCAGCTTTACGCTTTTCTTCGATGAGCTTAACGCCC
TGCTGGCCGGAGAATCGCTGCCGGCTATCGACACCCGCTATGATTTCCGCTCGTATTTGCTGCACCAGCAGAAGATCAAT
CAACCACTGAGAGACGACGCTCGCGCTTACTGGCTGGCGAAAGCATCGACGCTTCCCCCCGCGCCCGTCTTGCCGCTGGC
CTGCGAACCCGCCACGCTACGTGAAGTCCGTAATACCCGACGCCGCATGATTGTCCCGGCAACACGCTGGCACGCCTTTA
GCAACCGGGCCGGCGAGTATGGCGTGACGCCGACAATGGCACTGGCGACCTGTTTTTCTGCCGTGCTGGCTCGCTGGGGC
GGCCTGACGCGTCTGCTGCTTAACATCACCTTATTCGACCGCCAGCCGCTGCACCCGGCGGTTGGCGCGATGCTTGCCGA
CTTCACCAATATTCTTCTGCTGGATACCGCCTGCGATGGCGATACCGTCAGCAACCTAGCGCGTAAAAACCAGCTCACGT
TTACGGAGGACTGGGAGCATCGCCACTGGTCCGGCGTCGAATTACTCCGTGAACTCAAACGCCAGCAGCGCTACCCCCAC
GGCGCCCCGGTGGTATTTACCAGCAATCTGGGGCGTTCCCTCTACAGCAGCCGCGCAGAATCGCCGTTGGGCGAGCCGGA
ATGGGGCATCTCGCAAACGCCGCAGGTCTGGATAGATCATCTGGCGTTCGAGCATCACGGCGAGGTCTGGCTACAATGGG
ACAGCAACGACGCGCTGTTCCCTCCGGCGTTAGTCGAAACATTGTTCGACGCCTACTGCCAGTTGATTAACCAACTCTGC
GATGACGAAAGCGCCTGGCAAAAGCCGTTCGCAGATATGATGCCCGCCAGCCAGCGCGCGATACGCGAACGGGTCAACGC
CACCGGCGCCCCCATTCCCGAAGGCTTGCTGCATGAAGGCATTTTCCGTATCGCTCTGCAACAGCCGCAGGCGCTGGCGG
TAACGGACATGCGTTATCAGTGGAATTATCATGAGCTGACAGACTATGCCCGCCGTTGCGCGGGCAGGTTAATCGAGTGC
GGGGTTCAGCCCGGCGATAATGTGGCTATCACGATGTCGAAAGGCGCAGGACAACTTGTTGCGGTTCTGGCCGTCCTGCT
GGCCGGGGCGGTTTACGTTCCGGTTTCGCTGGATCAGCCTGCCGCACGGCGCGAGAAAATCTACGCTGACGCCAGCGTCC
GGCTGGTGCTCATTTGTCAGCACGACGCCAGCGCCGGGTCAGACGATATTCCCGTCCTTGCCTGGCAGCAGGCCATTGAG
GCGGAGCCGATCGCCAACCCGGTAGTACGCGCCCCCACGCAACCGGCCTACATTATCTACACCTCCGGCTCTACCGGTAC
GCCGAAAGGGGTAGTCATTTCTCACCGGGGAGCGCTTAACACCTGTTGCGATATCAATACCCGCTATCAGGTTGGCCCGC
ATGACAGGGTGCTGGCCCTCTCCGCCCTACATTTTGATTTATCGGTTTACGACATTTTTGGCGTACTGCGCGCGGGCGGC
GCGCTGGTGATGGTGATGGAAAATCAACGGCGCGATCCTCACGCATGGTGTGAGCTGATCCAGCGCCATCAGGTCACGCT
CTGGAACAGCGTCCCGGCGCTGTTCGATATGCTGCTGACCTGGTGTGAAGGTTTCGCCGACGCCACGCCGGAAAACCTGC
GCGCAGTGATGCTTTCCGGCGACTGGATCGGGCTTGACCTCCCCGCCCGTTATCGGGCCTTCCGGCCACAAGGACAATTT
ATCGCGATGGGCGGCGCCACCGAGGCGTCTATCTGGTCTAACGCCTGCGAAATTCACGACGTCCCCGCCCACTGGCGCTC
CATCCCTTACGGTTTTCCGCTAACCAACCAACGCTACCGGGTGGTGGATGAACAGGGCCGGGACTGCCCTGACTGGGTGC
CGGGTGAATTATGGATTGGCGGCATTGGGGTCGCGGAAGGCTATTTCAACGATCCCCTGCGTAGCGAGCAGCAATTTTTG
ACGCTCCCGGACGAGCGCTGGTATCGCACCGGCGATCTCGGCTGCTACTGGCCAGATGGCACAATCGAGTTCCTCGGTCG
TCGCGACAAGCAGGTCAAAGTCGGAGGATATCGCATCGAGCTGGGCGAAATCGAAAGCGCGCTCAGCCAGCTGGCGGGGG
TGAAACAAGCAACCGTTCTGGCGATCGGCGAAAAAGAAAAAACGCTGGCGGCATACGTTGTTCCTCAGGGCGAGGCTTTT
TGCGTTACCGATCATCGGAACCCGGCACTGCCGCAGGCGTGGCACACGCTTGCGGGAACGTTGCCCTGTTGCGCCATCTC
GCCAGAGATCTCCGCAGAACAGGTAGCCGATTTCCTTCAGCATCGCCTGCTAAAACTGAAGCCGGGTCACACCGCTGGCG
CCGATCCTCTCCCCCTGATGAACTCACTCGCTATCCAGCCGCGCTGGCAGGCCGTGGTGGAACGCTGGTTAGCATTTCTG
GTGACACAACGGCGACTGAAGCCCGCTGCTGAAGGTTATCAGGTCTGCGCTGGTGAAGAACGCGAGGATGAGCACCCGCA
CTTCAGCGGACATGATTTAACGTTATCGCAAATTCTTCGCGGTGCCCGTAACGAACTGTCGTTACTGAACGACGCGCAGT
GGTCGCCGGAAAGCCTGGCCTTTAACCATCCGGCCAGCGCCCCGTATATTCAGGAACTGGCGACAATTTGCCAACAGCTT
GCACAGCGCTTACAGCGCCCGGTACGCCTGCTTGAGGTGGGAACCCGCACTGGCCGCGCCGCAGAATCGCTGTTAGCACA
GCTCAACGCCGGACAGATTGAGTATGTCGGGCTTGAGCAGAGCCAGGAGATGCTGCTGAGCGCCCGGCAGAGGCTCGCCC
CCTGGCCTGGCGCCCGTCTGTCCCTCTGGAATGCAGACACGCTGGCGACGCACGCTCACTCGGCGGACATTATCTGGCTT
AATAACGCCCTGCATCGTCTGCTGCCGGAAGATCCCGGGCTCCTTGCGACATTACAACAGCTTGCCGTTCCCGGCGCGCT
GCTCTACGTGATGGAGTTTCGCCAGTTAACGCCGTCCGCCCTACTCAGCACGCTCCTGTTAACCAATGGGCAGCCGGAGG
CCTTGCTGCATAACAGCGCCGACTGGGCGGCATTATTTAGCGCGGCCGGCTTCAACTGTCAGCATGGCGATGAGGTCGCG
GGGTTACAACGCTTCCTCGTACAATGTCCTGACAGGCAGGTGCGCCGCGATCCCCGTCAACTTCAGGCCGCCCTCGCCGG
GCGTCTGCCGGGGTGGATGGTGCCGCAACGGATCGTATTCCTCGACGCCTTACCGCTGACGGCTAACGGGAAAATTGACT
ACCAGGCGCTGAAGCGTCGTCATACCCCTGAAGCGGAAAACCCGGCCGAAGCGGATTTACCCCAGGGCGACATTGAAAAA
CAGGTTGCCGCCCTCTGGCAGCAACTCTTATCAACTGGCAATGTCACCAGAGAAACCGACTTCTTCCAGCAAGGCGGCGA
TAGCCTGCTGGCGACCCGTCTGACCGGGCAACTTCATCAGGCAGGTTATGAAGCGCAATTAAGCGACCTGTTTAATCATC
CCCGGCTGGCGGATTTTGCCGCCACGCTGCGGAAAACCGACGTCCCGGTCGAACAACCATTCGTCCACTCCCCTGAAGAT
CGCTACCAGCCCTTTGCGCTTACCGACGTGCAGCAGGCTTACCTGGTGGGGCGTCAGCCGGGCTTTGCCCTGGGCGGCGT
CGGCTCACATTTCTTTGTTGAATTTGAAATTGCCGATCTGGACCTCACCCGGCTGGAGACGGTCTGGAACCGATTAATCG
CCCGCCACGATATGCTGCGCGCCATCGTGCGTGATGGACAGCAACAGGTGCTCGAACAGACGCCCCCTTGGGTGATACCC
GCACACACCCTCCATACGCCTGAAGAGGCGTTGCGGGTGCGCGAAAAACTGGCGCATCAGGTACTCAACCCCGAAGTGTG
GCCGGTATTCGATCTCCAGGTCGGATACGTGGACGGGATGCCTGCCCGCCTGTGGCTGTGTCTGGATAACCTGTTGCTTG
ACGGTCTGAGCATGCAGATCCTGCTGGCGGAGCTGGAGCACGGCTACCGCTACCCGCAACAGCTGCTTCCGCCGCTGCCC
GTCACCTTCAGGGATTATCTGCAACAACCCTCGCTACAGTCGCCCAATCCAGATTCTCTGGCATGGTGGCAGGCGCAGCT
TGATGATATTCCTCCGGCGCCTGCGTTGCCGCTGCGCTGCTTGCCTCAGGAGGTTGAAACACCGCGCTTCGCCCGCCTGA
ACGGCGCACTGGACAGCACGCGCTGGCATCGGCTGAAAAAACGGGCGGCTGACGCCCATCTCACCCCGTCGGCCGTACTG
TTGTCGGTGTGGTCAACGGTTCTCTCTGCATGGAGTGCACAGCCTGAGTTCACGCTTAACCTTACGCTTTTCGACAGGCG
ACCGCTGCACCCGCAAATCAACCAGATTCTGGGCGATTTCACCTCGCTGATGCTGCTGAGCTGGCATCCCGGCGAAAGCT
GGCTGCACAGCGCGCAGTCACTACAGCAGCGGCTGAGCCAGAACCTCAACCACCGCGATGTGTCAGCCATCCGCGTGATG
CGTCAACTGGCGCAACGGCAAAACGTGCCTGCCGTTCCGATGCCCGTCGTCTTTACCAGCGCACTGGGCTTTGAGCAGGA
TAACTTCCTCGCCCGGCGTAATCTGCTCAAACCGGTCTGGGGCATCTCCCAGACGCCGCAGGTCTGGCTCGATCACCAGA
TTTATGAATCCGAAGGCGAACTGCGCTTTAACTGGGATTTTGTCGCCGCGCTGTTTCCTGCCGGGCAGGTGGAGCGCCAG
TTTGAACAGTATTGCGCATTGCTAAACCGAATGGCCGAGGATGAAAGCGGCTGGCAACTGCCGCTCGCCGCGCTGGTGCC
TCCCGTTAAACACGCAGGGCAATGCGCAGAGCGCTCACCGCGCGTATGCCCTGAGCACTCTCAGCCACACATTGCGGCGG
ACGAGAGCACCGTCAGCCTGATTTGCGACGCCTTCCGCGAGGTGGTTGGCGAGTCTGTCACGCCCGCAGAAAACTTCTTT
GAGGCGGGCGCAACGTCGCTGAATCTGGTGCAACTGCACGTTTTGTTACAACGTCACGAATTTTCCACCCTGACGTTGCT
TGACCTCTTCACCCACCCTTCTCCTGCTGCCCTGGCCGATTATCTGGCCGGCGTCGCCACGGTGGAGAAAACAAAACGAC
CTCGCCCTGTTCGCCGTCGTCAGCGGCGGATATAG
>PathEcoli~~~irp2~~~gi:386619566 putative peptide synthetase
ATGATTTCTGGCGCACCATCTCAGGATTCGCTGTTACCGGACAACCGCCACGCGGCTGATTACCAACAATTACGCGAGCG
GCTCATACAGGAACTGAATTTAACGCCGCAGCAGTTACATGAAGAGAGCAACCTGATCCAGGCCGGCCTGGATTCCATAA
GATTGATGAGATGGTTACACTGGTTTCGTAAAAATGGCTACCGCCTTACCCTTCGCGAGCTGTATGCCGCCCCCACGCTG
GCGGCATGGAACCAGTTAATGCTCAGCCGGTCGCCGGAGAACGCGGAAGAAGAAACGCCGCCCGACGAATCATCCTGGCC
GAACATGACCGAAAGTACCCCCTTCCCATTGACGCCAGTACAGCACGCCTACCTGACGGGCCGCATGCCGGGGCAGACGC
TTGGCGGCGTGGGTTGCCACCTGTATCAGGAGTTTGAAGGCCATTGTCTGACGGCGTCGCAGCTGGAGCAGGCCATCACG
ACCTTGCTGCAACGCCACCCAATGCTGCATATCGCCTTTCGCCCCGACGGGCAGCAGGTCTGGCTACCGCAACCTTACTG
GAACGGCGTCACCGTTCATGATTTACGCCATAACGACGCTGAAAGCCGCCAGGCCTATCTGGACGCACTGCGCCAGCGCC
TGAGCCACCGTCTTTTACGCGTGGAAATCGGCGAAACGTTTGATTTTCAGCTGACGCTCTTGCCGGACAATCGCCACCGC
CTCCATGTCAATATTGACCTGCTGATTATGGATGCCTCCAGCTTTACGCTTTTCTTCGATGAGCTTAACGCCCTGCTGGC
CGGAGAATCGCTGCCGGCTATCGACACCCGCTATGATTTCCGCTCGTATTTGCTGCACCAGCAGAAGATCAATCAACCAC
TGAGAGACGACGCGCGCGCTTACTGGCTGGCGAAAGCATCGACGCTTCCCCCCGCGCCCGTCTTGCCGCTGGCCTGCGAA
CCCGCCACGCTACGTGAAGTCCGTAATACCCGACGCCGCATGATTGTCCCGGCAACACGCTGGCACGCCTTTAGCAACCG
GGCCGGCGAGTATGGCGTGACGCCGACAATGGCACTGGCGACCTGTTTTTCTGCCGTGCTGGCTCGCTGGGGCGGCCTGA
CGCGTCTGCTGCTTAACATCACCTTATTCGACCGCCAGCCGCTGCACCCGGCGGTTGGCGCGATGCTTGCCGACTTCACC
AATATTCTTCTGCTGGATACCGCCTGCGATGGCGATACCGTCAGCAACCTGGCGCGTAAAAACCAGCTCACGTTTACGGA
GGACTGGGAGCATCGCCACTGGTCCGGCGTCGAATTACTCCGTGAACTCAAACGCCAGCAGCGCTACCCCCACGGCGCCC
CGGTGGTATTTACCAGCAATCTGGGGCGTTCCCTCTACAGCAGCCGCGCAGAATCGCCGTTGGGCGAGCCGGAATGGGGC
ATCTCGCAAACGCCGCAGGTCTGGATAGATCATCTGGCGTTCGAGCATCACGGCGAGGTCTGGCTACAATGGGACAGCAA
CGACGCGCTGTTCCCTCCGGCGTTAGTCGAAACATTGTTCGATACCTACTGCCAGTTGATTAACCAACTCTGCGATGACG
AAAGCGCCTGGCAAAAGCCGTTCGCAGATATGATGCCCGCCAGCCAGCGCGCGATACGCGAACGGGTCAACGCCACCGGC
GCCCCCATTCCCGAAGGCTTGCTGCATGAAGGCATTTTCCGTATCGCTCTGCAACAGCCGCAGGCGCTGGCGGTAACGGA
CATGCGTTATCAGTGGAATTATCATGAGCTGACAGACTATGCCCGCCGTTGCGCGGGCAGGTTAATCGAGTGCGGGGTTC
AGCCCGGCGATAATGTGGCTATCACGATGTCGAAAGGTGCAGGACAACTTGTTGCGGTTCTGGCCGTCCTGCTGGCTGGG
GCGGTTTACGTTCCGGTTTCGCTGGATCAGCCTGCCGCACGGCGCGAGAAAATCTACGCTGACGCCAGCGTCCGGCTGGT
GCTCATTTGTCAGCACGACGCCAGCGCCGGGTCAGACGATATTCCCGTCCTTGCCTGGCAGCAGGCCATTGAGGCGGAGC
CGATCGCCAACCCGGTAGTACGCGCCCCCACGCAACCGGCCTACATTATCTACACCTCCGGCTCTACCGGTACGCCGAAA
GGGGTAGTCATTTCTCACCGGGGAGCGCTTAACACCTGTTGCGATATCAATACCCGCTATCAGGTTGGCCCGCATGACAG
GGTGCTGGCCCTCTCCGCCCTACATTTTGATTTATCGGTTTACGACATTTTTGGCGTACTGCGCGCGGGCGGCGCGCTGG
TGATGGTGATGGAAAATCAACGGCGCGATCCTCACGCATGGTGTGAGCTGATCCAGCGCCATCAGGTCACGCTCTGGAAC
AGCGTCCCGGCGCTGTTCGATATGCTGCTGACCTGGTGTGAAGGTTTCGCCGACGCCACGCCGGAAAACCTGCGCGCAGT
GATGCTTTCCGGCGACTGGATCGGGCTTGACCTCCCCGCCCGTTATCGGGCCTTCCGGCCACAAGGACAATTTATCGCGA
TGGGCGGTGCCACCGAGGCGTCTATCTGGTCTAACGCCTGCGAAATTCACGACGTCCCCGCCCACTGGCGCTCCATCCCT
TACGGTTTTCCGCTAACCAACCAACGCTACCGGGTGGTGGATGAACAGGGCCGGGACTGCCCTGACTGGGTGCCGGGTGA
ATTATGGATTGGCGGCATTGGGGTCGCGGAAGGCTATTTCAACGATCCCCTGCGTAGCGAGCAGCAATTTTTGACGCTCC
CGGACGAGCGCTGGTATCGCACCGGCGATCTCGGCTGCTACTGGCCAGATGGCACAATCGAGTTCCTCGGTCGTCGCGAC
AAGCAGGTCAAAGTCGGAGGATATCGCATCGAGCTGGGCGAAATCGAAAGCGCGCTCAGCCAGCTGGCGGGGGTGAAACA
AGCAACCGTTCTGGCGATCGGCGAAAAAGAAAAAACGCTGGCGGCATACGTTGTTCCTCAGGGCGAGGCTTTTTGCGTTA
CCGATCATCGGAACCCGGCACTGCCGCAGGCGTGGCACACGCTTGCGGGAACGTTGCCCTGTTGCGCCATCTCGCCAGAG
ATCTCCGCAGAACAGGTAGCCGATTTCCTTCAGCATCGCCTGCTAAAACTGAAGCCGGGTCACACCGCTGGCGCCGATCC
TCTCCCCCTGATGAACTCACTCGCTATCCAGCCGCGCTGGCAGGCCGTGGTGGAACGCTGGTTAGCATTTCTGGTGACAC
AACGGCGACTGAAGCCCGCTGCTGAAGGTTATCAGGTCTGCGCTGGTGAAGAACGCGAGGATGAGCACCCGCACTTCAGC
GGACATGATTTAACGTTATCGCAAATTCTTCGCGGTGCCCGTAACGAACTGTCGTTACTGAACGACGCGCAGTGGTCGCC
GGAAAGCCTGGCCTTTAACCATCCGGCCAGCGCCCCGTATATTCAGGAACTGGCGACAATTTGCCAACAGCTTGCACAGC
GCTTACAGCGCCCGGTGCGCCTGCTTGAGGTGGGAACCCGCACTGGCCGCGCCGCAGAATCGCTGTTAGCACAGCTCAAC
GCCGGACAGATTGAGTATGTCGGGCTTGAGCAGAGCCAGGAGATGCTGCTGAGCGCCCGGCAGAGGCTCGCCCCCTGGCC
TGGCGCCCGTCTGTCCCTCTGGAATGCAGACACGCTGGCGGCGCACGCTCACTCGGCGGACATTATCTGGCTTAATAACG
CCCTGCATCGTCTGCTGCCGGAAGATCCCGGGCTCCTTGCGACATTACAACAGCTTGCCGTTCCCGGCGCGCTGCTCTAC
GTGATGGAGTTTCGCCAGTTAACGCCGTCCGCCCTACTCAGCACGCTCCTGTTAACCAATGGGCAGCCGGAGGCCTTGCT
GCATAACAGCGCCGACTGGGCGGCATTATTTAGCGCGGCCGGCTTCAACTGTCAGCATGGCGATGAGGTCGCGGGGTTAC
AACGCTTCCTCGTACAATGTCCTGACAGGCAGGTGCGCCGCGATCCCCGTCAACTTCAGGCCGCCCTCGCCGGGCGTCTG
CCGGGGTGGATGGTGCCGCAACGGATCGTCTTCCTCGACGCCTTACCGCTGACGGCTAACGGGAAAATTGACTACCAGGC
GCTGAAGCGTCGTCATACCCCTGAAGCGGAAAACCCGGCCGAAGCGGATTTACCCCAGGGCGACATTGAAAAACAGGTTG
CCGCCCTCTGGCAGCAACTCTTATCAACTGGCAATGTCACCAGAGAAACCGACTTCTTCCAGCAAGGCGGCGATAGCCTG
CTGGCGACCCGTCTGACCGGGCAACTTCATCAGGCAGGTTATGAAGCGCAATTAAGCGACCTGTTTAATCATCCCCGGCT
GGCGGATTTTGCCGCCACGCTGCGGAAAACCGACGTCCCGGTCGAACAACCATTCGTCCACTCCCCTGAAGATCGCTACC
AGCCCTTTGCGCTTACCGACGTGCAGCAGGCTTACCTAGTGGGGCGTCAGCCGGGCTTTGCCCTGGGCGGCGTCGGCTCA
CATTTCTTTGTTGAATTTGAAATTGCCGATCTGGATCTCACCCGGTTGGAGACGGTCTGGAACCGATTAATCGCCCGCCA
CGATATGCTACGCGCCGTCGTGCGTGATGGACAGCAACAGGTGCTCGAACAGACGCCTCGCTGGGTAATACCCGCACACA
TCCTCCATACGCCTGAAGAGGCGTTGCAGGTGCGCGAAAAACTGGCCCATCAGGTACTCAACCCCGAAGTCTGGCCGGTA
TTCGATCTCCAGGTCGGTTACGTTGACGGGATGCCCGCCCGCCTGTGGCTGTGTCTGGATAACCTGTTACTTGACGGGCT
GAGCATGCAGATTCTGTTGGCGGAGCTGGAGCACGGCTACCGCTACCCGCAACAGCTGCTTCCGCCGCTGCCCGTCACCT
TCAGGGATTATCTGCAACAACCCTCGCTACAGTCGCCCAATCCAGATTCTCTGGCATGGTGGCAGGCGCAGCTTGATGAT
ATTCCTCCGGCGCCTGCGTTGCCGCTGCGCTGCTTGCCTCAGGAGGTTGAAACACCGCGCTTCGCCCGCCTGAACGGCGC
ACTGGACAGCACGCGCTGGCATCGGCTGAAAAAACGGGCGGCTGACGCCCATCTCACCCCGTCGGCCGTACTGTTGTCGG
TGTGGTCAACGGTTCTCTCTGCATGGAGTGCACAGCCTGAGTTCACGCTTAACCTTACGCTTTTCGACAGGCGACCGCTG
CACCCGCAAATCAACCAGATTCTGGGCGATTTCACCTCGCTGATGCTGCTGAGCTGGCATCCCGGCGAAAGCTGGCTGCA
CAGCGCGCAGTCACTACAGCAGCGGCTGAGCCAGAACCTCAACCACCGCGATGTGTCAGCCATCCGCGTGATGCGTCAAC
TGGCGCAACGGCAAAACGTGCCAGCCGTTCCGATGCCCGTCGTCTTTACCAGCGCGCTGGGCTTTGAGCAGGATAACTTC
CTCGCCCGGCGTAATCTGCTCAAACCGGTCTGGGGCATCTCCCAGACGCCGCAGGTCTGGCTCGATCACCAGATTTATGA
ATCCGAAGGCGAACTGCGCTTTAACTGGGATTTTGTCGCCGCGCTGTTTCCTGCCGGGCAGGTGGAGCGCCAGTTTGAAC
AGTATTGCGCATTGCTAAACCGAATGGCCGAGGATGAAAGCGGCTGGCAACTGCCGCTCGCCGCGCTGGTGCCTCCCGTT
AAACACGCAGGGCAATGCGCAGAGCGCTCACCGCGCGTATGCCCTGAGCACTCTCAGCCACACATTGCGGCGGACGAGAG
CACCGTCAGCCTGATTTGCGACGCCTTCCGCGAGGTGGTTGGCGAGTCTGTCACGCCCGCAGAAAACTTCTTTGAGGCGG
GCGCAACGTCGCTGAATCTGGTGCAACTGCACGTTTTGTTACAACGTCACGAATTTTCCACCCTGACGTTGCTTGACCTC
TTCACCCACCCTTCTCCTGCTGCCCTGGCCGATTATCTGGCCGGCGTCGCCACGGTGGAGAAAACAAAACGACCTCGCCC
TGTTCGCCGTCGTCAGCGGCGGATATAG
>PathEcoli~~~irp2~~~gi:386624597 High-molecular-weight nonribosomal peptide/polyketide synthetase 2
GTGCCATCAGGAGGAAGAATGATTTCTGGCGCACCATCTCAGGATTCGCTGTTACCGGACAACCGCCACGCGGCTGATTA
CCAACAATTACGCGAGCGGCTCATACAGGAACTGAATTTAACGCCGCAGCAGTTACATGAAGAGAGCAACCTGATCCAGG
CCGGCCTGGATTCCATAAGATTGATGAGATGGTTACACTGGTTTCGTAAAAATGGCTACCGCCTTACCCTTCGCGAGCTG
TATGCCGCCCCCACGCTGGCGGCATGGAACCAGTTAATGCTCAGCCGGTCGCCGGAGAACGCGGAAGAAGAAACGCCGCC
CGACGAATCATCCTGGCCGAACATGACCGAAAGTACCCCCTTCCCATTGACGCCAGTACAGCACGCCTACCTGACGGGCC
GCATGCCGGGGCAGACGCTTGGCGGCGTGGGTTGCCACCTGTATCAGGAGTTTGAAGGCCATTGTCTGACGGCGTCGCAG
CTGGAGCAGGCCATCACGACCTTGCTGCAACGCCACCCAATGCTGCATATCGCCTTTCGCCCCGACGGGCAGCAGGTCTG
GCTACCGCAACCTTACTGGAACGGCGTCACCGTTCATGATTTACGCCATAACGACGCTGAAAGCCGCCAGGCCTATCTGG
ACGCACTGCGCCAGCGCCTGAGCCACCGTCTTTTACGCGTGGAAATCGGCGAAACGTTTGATTTTCAGCTGACGCTCTTG
CCGGACAATCGCCACCGCCTCCATGTCAATATTGACCTGCTGATTATGGATGCCTCCAGCTTTACGCTTTTCTTCGATGA
GCTTAACGCCCTGCTGGCCGGAGAATCGCTGCCGGCTATCGACACCCGCTATGATTTCCGCTCGTATTTGCTGCACCAGC
AGAAGATCAATCAACCACTGAGAGACGTCGCGCGCGCTTACTGGCTGGCGAAAGCATCGACGCTTCCCCCCGCGCCCGTC
TTGCCGCTGGCCTGCGAACCCGCCACGCTACGTGAAGTCCGTAATACCCGACGCCGCATGATTGTCCCGGCAACACGCTG
GCACGCCTTTAGCAACCGGGCCGGCGAGTATGGCGTGACGCCGACAATGGCACTGGCGACCTGTTTTTCTGCCGTGCTGG
CTCGCTGGGACGGCCTGACGCGTCTGCTGCTTAACATCACCTTATTCGACCGCCAGCCGCTGCACCCGGCGGTTGGCGCG
ATGCTTGCCGACTTCACCAATATTCTTCTGCTGGATACCGCCTGCGATGGCGATACCGTCAGCAACCTGGCGCGTAAAAA
CCAGCTCACGTTTACGGAGGACTGGGAGCATCGCCACTGGTCCGGCGTCGAATTACTCCGTGAACTCAAACGCCAGCAGC
GCTACCCCCACGGCGCCCCGGTGGTATTTACCAGCAATCTGGGGCGTTCCCTCTACAGCAACCGCGCAGAATCGCCGTTG
GGCGAGCCGGAATGGGGCATCTCGCAAACGCCGCAGGTCTGGATAGATCATCTGGCGTTCGAGCATCACGGCGAGGTCTG
GCTACAATGGGACAGCAACGACGCGCTGTTCCCTCCGGCGTTAGTCGAAACATTGTTCGACGCCTACTGCCAGTTGATTA
ACCAACTCTGCGATGACGAAAGCGCCTGGCAAAAGCCGTTCGCAGATATGATGCCCGCCAGCCAGCGCGCGATACGCGAA
CGGGTCAACGCCACCGGCGCACCCATTCCCGAAGGCTTGCTGCATGAAGGCATTTTCCGTATCGCTCTGCAACAGCCGCA
GGCGCTGGCGGTAACGGACATGCGTTATCAGTGGAATTATCATGAGCTGACAGACTATGCCCGCCGTTGCGCGGGCAGGT
TAATCGAGTGCGGGGTTCAGCCCGGCGATAATGTGGCTATCACGATGTCGAAAGGCGCAGGACAACTTGTTGCGGTTCTG
GCCGTCCTGCTGGCCGGGGCGGTTTACGTTCCAGTTTCGCTGGATCAGCCTGCCGCACGGCGCGAGAAAATCTACGCTGA
CGCCAGCGTCCGGCTGGTGCTCATTTGTCAGCACGACGCCAGCGCCGGGTCAGACGATATTCCCGCCCTTGCCTGGCAGC
AGGCCATTGAGGCGGAGCCGATCGCCAACCCGGTAGTACGCGCCCCCACGCAACCGGCCTACATTATCTACACCTCCGGC
TCTACCGGTACGCCGAAAGGGGTAGTCATTTCTCACCGGGGAGCGCTTAACACCTGTTGCGATATCAATACCCGCTATCA
GGTTGGCCCGCATGACAAGGTGCTGGCCCTCTCCGCCCTACATTTTGATTTATCGGTTTACGACATTTTTGGCGTACTGC
GCGCGGGCGGCGCGCTGGTGATGGTGATGGAAAATCAACGGCGCGATCCTCACGCATGGTGTGAGCTGATCCAGCGCCAT
CAGGTCACGCTCTGGAACAGCGTCCCGGCGCTGTTCGATATGCTGCTGACCTGGTGTGAAGGTTTCGCCGACGCCACGCC
GGAAAACCTGCGCGCAGTGATGCTTTCCGGCGACTGGATCGGGCTTGACCTCCCCGCCCGTTATCGGGCCTTCCGGCCAC
AAGGACAATTTATCGCGATGGGCGGCGCCACCGAGGCGTCTATCTGGTCTAACGCCTGCGAAATTCACGACGTCCCTGCC
CACTGGCGCTCCATCCCTTACGGTTTTCCGCTAACCAACCAACGCTACCGGGTGGTGGATGAACAGGGCCGGGACTGCCC
TGACTGGGTGCCGGGTGAATTATGGATTGGCGGCATTGGGGTCGCGGAAGGCTATTTCAACGATCCCCTGCGTAGCGAGC
AGCAATTTTTGACGCTCCCGGACGAGCGCTGGTATCGCACCGGCGATCTCGGCTGCTACTGGCCAGATGGCACAATCGAG
TTCCTCGGTCGTCGCGACAAGCAGGTCAAAGTCGGAGGATATCGCATCGAGCTGGGCGAAATCGAAAGCGCGCTCAGCCA
GCTGGCGGGGGTGAAACAAGCAACCGTTCTGGCGATCGGCGAAAAAGAAAAAACGCTGGCGGCATACGTTGTTCCTCAGG
GCGAGGCTTTTTGCGTTACCGATCATCGGAACCCGGCACTGCCGCAGGCGTGGCACACGCTTGCGGGAACGTTGCCCTGT
TGCGCCATCTCGCCAGAGATCTCCGCAGAACAGGTAGCCGATTTCCTTCAGCATCGCCTGCTAAAACTGAAGCCGGGTCA
CACCGCTGGCGCCGATCCTCTCCCCCTGATGAACTCACTCGCTATCCAGCCGCGCTGGCAGGCCGTGGTGGAACGCTGGT
TAGCATTTCTGGTGACACAACGGCGACTGAAGCCCGCTGCTGAAGGTTATCAGGTCTGCGCTGGTGAAGAACGCGAGGAT
GAGCACCCGCACTTCAGCGGACATGATTTAACGTTATCGCAAATTCTTCGCGGTGCCCGTAACGAACTGTCGTTACTGAA
CGACGCGCAGTGGTCGCCGGAAAGCCTGGCCTTTAACCATCCGGCCAGCGCCCCGTATATTCAGGAACTGGCGACAATTT
GCCAACAGCTTGCACAGCGCTTACAGCGCCCGGTACGCCTGCTTGAGGTGGGAACCCGCACTGGCCGCGCCGCAGAATCG
CTGTTAGCACAGCTCAACGCCGGACAGATTGAGTATGTCGGGCTTGAGCAGAGCCAGGAGATGCTGCTGAGCGCCCGGCA
GAGGCTCGCCCCCTGGCCTGGCGCCCGTCTGTCCCTCTGGAATGCAGACACGCTGGCGGCGCACGCTCACTCGGCGGACA
TTATCTGGCTTAATAACGCCCTGCATCGTCTGCTGCCGGAAGATCCCGGGCTCCTTGCGACATTACAACAGCTTGCCGTT
CCCGGCGCGCTGCTCTACGTGATGGAGTTTCGCCAGTTAACGCCGTCCGCCCTACTCAGCACGCTCCTGTTAACCAATGG
GCAGCCGGAGGCCTTGCTGCATAACAGCGCCGACTGGGCGGCATTATTTAGCGCGGCCGGCTTCAACTGTCAGCATGGCG
ATGAGGTCGCGGGGTTACAACGCTTCCTCGTACAATGTCCTGACAGGCAGGTGCGCCGCGATCCCCGTCAACTTCAGGCC
GCCCTCGCCGGGCGTCTGCCGGGGTGGATGGTGCCGCAACGGATCGTCTTCCTCGACGCCTTACCGCTGACGGCTAACGG
GAAAATTGACTACCAGGCGCTGAAGCGTCGTCATACCCCTGAAGCGGAAAACCCGGCCGAAGCGGATTTACCCCAGGGCG
ACATTGAAAAACAGGTTGCCGCCCTCTGGCAGCAACTCTTATCAACTGGCAATGTCACCAGAGAAACCGACTTCTTCCAG
CAAGGCGGCGATAGCCTGCTGGCGACCCGTCTGACCGGGCAACTTCATCAGGCAGGTTATGAAGCGCAATTAAGCGACCT
GTTTAATCATCCCCGGCTGGCGGATTTTGCCGCCACGCTGCGGAAAACCGACGTCCCGGTCGAACAACCATTCGTCCACT
CCCCTGAAGATCGCTACCAGCCCTTTGCGCTTACCGACGTGCAGCAGGCTTACCTGGTGGGGCGTCAGCCGGGCTTTGCC
CTGGGCGGCGTCGGCTCACATTTCTTTGTTGAATTTGAAATTGCCGATCTGGATCTCACCCGGCTGGAGACGGTCTGGAA
CCGATTAATCGCCCGCCACGATATGCTACGCGCCGTCGTGCGTGATGGACAGCAACAGGTGCTCGAACAGACGCCTCGCT
GGGTAATACCCGCACACATCCTCCATACGCCTGAAGAGGCGTTGCAGGTGCGCGAAAAACTGGCCCATCAGGTACTCAAC
CCCGAAGTCTGGCCGGTATTCGATCTCCAGGTCGGTTACGTTGACGGGATGCCCGCCCGCCTGTGGCTGTGTCTGGATAA
CCTGTTACTTGACGGGCTGAGCATGCAGATTCTGTTGGCGGAGCTGGAACATGGCTACCAATATCCGCAACAGTTGCCTC
CGCCGCTACCCGTCACCTACAGGGATTACCTGCAACAACCCGCGATCCAGTCGCTTAACGCAGATTCTCTGGCATGGTGG
CAGGCGCAACTTGATGATATTCCTCCGGCGCCTGCGTTGCCGCTGCGCTGCTTGCCTCAGGAGGTTGAAACACCGCGCTT
CGCCCGCCTGAACGGCGCGCTGGACAGCACGCGCTGGCATCGGCTGAAAAAACGGGCGGCTGACGCCCATCTCACCCCGT
CGGCCGTACTGTTGTCGGTGTGGTCAACGGTTCTCTCTGCATGGAGTGCACAGCCTGAGTTCACGCTTAACCTTACGCTT
TTCGACAGGCGACCGCTGCACCCGCAAATCAACCAGATTCTGGGCGATTTCACCTCGCTGATGCTGCTGAGCTGGCATCC
CGGCGAAAGCTGGCTGCACAGCGCGCAGTCACTACAGCAGCGGCTGAGCCAGAACCTCAACCACCGCGATGTGTCAGCCA
TCCGCGTGATGCGTCAACTGGCGCAACGGCAAAACGTGCCTGCCGTTCCGATGCCCGTCGTCTTTACCAGCGCACTGGGC
TTTGAGCAGGATAACTTCCTCGCCCGGCGTAATCTGCTCAAACCGGTCTGGGGCATCTCCCAGACGCCGCAGGTCTGGCT
CGATCACCAGATTTATGAATCCGAAGGCGAACTGCGCTTTAACTGGGATTTTGTCGCCGCGCTGTTTCCTGCCGGGCAGG
TGGAGCGCCAGTTTGAACAGTATTGCGCATTGCTAAACCGAATGGCCGAGGATGAAAGCGGCTGGCAACTGCCGCTCGCC
GCGCTGGTGCCTCCCGTTAAACACGCAGGGCAATGCGCAGAGCGCTCACCGCGCGTATGCCCTGAGCACTCTCAGCCACA
CATTGCGGCGGACGAGAGCACCGTCAGCCTGATTTGCGACGCCTTCCGCGAGGTGGTTGGCGAGTCTGTCACGCCCGCAG
AAAACTTCTTTGAGGCGGGCGCAACGTCGCTGAATCTGGTGCAACTGCACGTTTTGTTACAACGTCACGAATTTTCCACC
CTGACGTTGCTTGACCTCTTCACCCACCCTTCTCCTGCTGCCCTGGCCGATTATCTGGCCGGCGTCGCCACGGTGGAGAA
AACAAAACGACCTCGCCCTGTTCGCCGTCGTCAGCGGCGGATATAG
>PathEcoli~~~irp2~~~gi:386629711 phenyloxazoline synthase MbtB
GTGCCATCAGGAGGAAGAATGATTTCTGGCGCACCATCTCAGGATTCGCTGTTACCGGACAACCGCCACGCGGCTGATTA
CCAACAATTACGCGAGCGGCTCATACAGGAACTGAATTTAACGCCGCAGCAGTTACATGAAGAGAGCAACCTGATCCAGG
CCGGCCTGGATTCCATAAGATTGATGAGATGGTTACACTGGTTTCGTAAAAATGGCTACCGCCTTACCCTTCGCGAGCTG
TATGCCGCCCCCACGCTGGCGGCATGGAACCAGTTAATGCTCAGCCGGTCGCCGGAGAACGCGGAAGAAGAAACGCCGCC
CGACGAATCATCCTGGCCGAACATGACCGAAAGTACCCCCTTCCCATTGACGCCAGTACAGCACGCCTACCTGACGGGCC
GCATGCCGGGGCAGACGCTTGGCGGCGTGGGTTGCCACCTGTATCAGGAGTTTGAAGGCCATTGTCTGACGGCGTCGCAG
CTGGAGCAGGCCATCACGACCTTGCTGCAACGCCACCCAATGCTGCATATCGCCTTTCGCCCCGACGGGCAGCAGGTCTG
GCTACCGCAACCTTACTGGAACGGCGTCACCGTTCATGATTTACGCCATAACGACGCTGAAAGCCGCCAGGCCTATCTGG
ACGCACTGCGCCAGCGCCTGAGCCACCGTCTTTTACGCGTGGAAATCGGCGAAACGTTTGATTTTCAGCTGACGCTCTTG
CCGGACAATCGCCACCGCCTCCATGTCAATATTGACCTGCTGATTATGGATGCCTCCAGCTTTACGCTTTTCTTCGATGA
GCTTAACGCCCTGCTGGCCGGAGAATCGCTGCCGGCTATCGACACCCGCTATGATTTCCGCTCGTATTTGCTGCACCAAC
AGAAGATCAATCAACCACTGAGAGACGACGCGCGCGCTTACTGGCTGGCGAAAGCATCGACGCTTCCCCCCGCGCCCGTC
TTGCCGCTGGCCTGCGAACCCGCCACGCTATGTGAAGTCCGTAATACCCGACGCCGCATGATTGTTCCGGCAACACGCTG
GCACGCCTTTAGCAACCGGGCCGGCGAGTATGGCGTGACGCCGACAATGGCGCTGGCGACCTGTTTTTCTGCCGTGCTGG
CTCGCTGGGGCGGCCTGACGCGTCTGCTGCTTAACATCACCTTATTCGACCGCCAGCCGCTGCACCCGGCGGTTGGCGCG
ATGCTTGCCGACTTCACCAATATTCTTCTGCTGGACACCGCCTGCGATGGCGATACCGTCAGCAACCTGGCGCGTAAAAA
CCAGCTCACGTTTACGGAGGACTGGGAGCATCGCCACTGGTCCGGCGTCGAATTACTCCGTGAACTCAAACGCCAGCAGC
GCTACCCCCACGGCGCCCCGGTGGTATTTACCAGCAATCTGGGGCGTTCCCTCTACAGCAGCCGCGCAGAATCGCCGTTG
GGCGAGCCGGAATGGGGCATCTCGCAAACGCCGCAGGTCTGGATAGATCATCTGGCGTTCGAGCATCACGGCGAGGTCTG
GCTACAATGGGACAGCAACGACGCGCTGTTCCCTCCGGCGTTAGTCGAAACATTGTTCGACGCCTACTGCCAGTTGATTA
ACCAACTCTGCGATGACGAAAGCGCCTGGCAAAAGCCGTTCGCAGATATGATGCCCGCCAGCCAGCGCGCGATACGCGAA
CGGGTCAACGCCACCGGTGCCCCCATTCCCGAAGGCTTGCTGCATGAAGGCATTTTCCGTATCGCTCTGCAACAGCCGCA
GGCGCTGGCGGTAACGGACATGCGTTATCAGTGGAATTATCATGAGCTGACAGACTATGCCCGCCGTTGCGCGGGCAGGT
TAATCGAGTGCGGGGTTCAGCCCGGCGATAATGTGGCTATCACGATGTCGAAAGGCGCAGGACAACTTGTTGCGGTTCTG
GCCGTCCTGCTGGCCGGGGCGGTTTACGTTCCGGTTTCGCTGGATCAGCCTGCCGCACGGCGCGAGAAAATCTACGCTGA
CGCCAGCGTCCGGCTGGTGCTCATTTGTCAGCACGACGCCAGCGCCGGGTCAGACGATATTCCCGCCCTTGCCTGGCAGC
AGGCCATTGAGGCGGAGCCGATCGCCAACCCGGTAGTACGCGCCCCCACGCAACCGGCCTACATTATCTACACCTCCGGC
TCTACCGGTACGCCGAAAGGGGTAGTCATTTCTCACCGGGGAGCGCTTAACACCTGTTGCGATATCAATACCCGCTATCA
GGTTGGCCCGCATGACAGGGTGCTGGCCCTCTCCGCCCTACATTTTGATTTATCGGTTTACGACATTTTTGGCGTACTGC
GCGCGGGCGGCGCGCTGGTGATGGTGATGGAAAATCAACGGCGCGATCCTCACGCATGGTGTGAGCTGATCCAGCGCCAT
CAGGTCACGCTCTGGAACAGCGTCCCGGCGCTGTTCGATATGCTGCTGACCTGGTGTGAAGGTTTCGCCGACGCCACGCC
GGAAAACCTGCGCGCAGTGATGCTTTCCGGCGACTGGATCGGGCTTGACCTCCCCGCCCGTTATCGGGCCTTCCGGCCAC
AAGGACAATTTATCGCGATGGGCGGCGCCACCGAGGCGTCTATCTGGTCTAACGCCTGCGAAATTCACGACGTCCCCGCC
CACTGGCGCTCCATCCCTTACGGTTTTCCGCTAACCAACCAACGCTACCGGGTGGTGGATGAACAGGGCCGGGACTGCCC
TGACTGGGTGCCGGGTGAATTATGGATTGGCGGCATTGGGGTCGCGGAAGGCTATTTCAACGATCCCCTGCGTAGCGAGC
AGCAATTTTTGACGCTCCCGGACGAGCGCTGGTATCGCACCGGCGATCTCGGCTGCTACTGGCCAGATGGCACAATCGAG
TTCCTCGGTCGTCGCGACAAGCAGGTCAAAGTCGGAGGATATCGCATCGAGCTGGGCGAAATCGAAAGCGCGCTCAGCCA
GCTGGCGGGGGTGAAACAAGCAACCGTTCTGGCGATCGGCGAAAAAGAAAAAACGCTGGCGGCATACGTTGTTCCTCAGG
GCGAGGCTTTTTGCGTTACCGATCATCGGAACCCGGCACTGCCGCAGGCGTGGCACACGCTTGCGGGAACGTTGCCCTGT
TGCGCCATCTCGCCAGAGATCTCCGCAGAACAGGTAGCCGATTTCCTTCAGCATCGCCTGCTAAAACTGAAGCCGGGTCA
CACCGCTGGCGCCGATCCTCTCCCCCTGATGAACTCACTCGCTATCCAGCCGCGCTGGCAGGCCGTGGTGGAACGCTGGT
TAGCATTTCTGGTGACACAACGGCGACTGAAGCCCGCTGCTGAAGGTTATCAGGTCTGCGCTGGTGAAGAACGCGAGGAT
GAGCACCCGCACTTCAGCGGACATGATTTAACGTTATCGCAAATTCTTCGCGGTGCCCGTAACGAACTGTCGTTACTGAA
CGACGCGCAGTGGTCCCCGGAAAGCCTGGCCTTTAACCATCCGGCCAGCGCCCCGTATATTCAGGAACTGGCGACAATTT
GCCAACAGCTTGCACAGCGCTTACAGCGCCCGGTACGCCTGCTTGAGGTGGGAACCCGCACTGGCCGCGCCGCAGAATCG
CTGTTAGCACAGCTCAACGCCGGACAGATTGAGTATGTCGGGCTTGAGCAGAGCCAGGAGATGCTGCTGAGCGCCCGGCA
GAGGCTCGCCCCCTGGCCTGGCGCCCGTCTGTCCCTCTGGAATGCAGACACGCTGGCGGCGCACGCTCACTCGGCGGACA
TTATCTGGCTTAATAACGCCCTGCATCGTCTGCTGCCGGAAGATCCCGGGCTCCTTGCGACATTACAACAGCTTGCCGTT
CCCGGCGCGCTGCTCTACGTGATGGAGTTTCGCCAGTTAACGCCGTCCGCCCTACTCAGCACGCTCCTGTTAACCAATGG
GCAGCCGGAGGCCTTGCTGCATAACAGCGCCGACTGGGCGGCATTATTTAGCGCGGCCGGCTTCAACTGTCAGCATGGCG
ATGAGGTCGCGGGGTTACAACGCTTCCTCGTACAATGTCCTGACAGGCAGGTGCGCCGCGATCCCCGTCAACTTCAGGCC
GCCCTCGCCGGGCGTCTGCCGGGGTGGATGGTGCCGCAACGGATCGTCTTCCTCGACGCCTTACCGCTGACGGCTAACGG
GAAAATTGACTACCAGGCGCTGAAGCGTCGTCATACCCCTGAAGCGGAAAACCCGGCCGAAGCGGATTTACCCCAGGGCG
ACATTGAAAAACAGGTTGCCGCCCTCTGGCAGCAACTCTTATCAACTGGCAATGTCACCAGAGAAACCGACTTCTTCCAG
CAAGGCGGCGATAGCCTGCTGGCGACCCGTCTGACCGGGCAACTTCATCAGGCAGGTTATGAAGCGCAATTAAGCGACCT
GTTTAATCATCCCCGGCTGGCGGATTTTGCCGCCACGCTGCGGAAAACCGACGTCCCGGTCGAACAACCATTCGTCCACT
CCCCTGAAGATCGCTACCAGCCCTTTGCGCTTACCGACGTGCAGCAGGCTTACCTGGTGGGGCGTCAGCCGGGCTTTGCC
CTGGGCGGCGTCGGCTCACATTTCTTTGTTGAATTTGAAATTGCCGATCTGGATCTCACCCGGTTGGAGACGGTCTGGAA
CCGATTAATCGCCCGCCACGATATGCTACGCGCCGTCGTGCGTGATGGACAGCAACAGGTGCTCGAACAGACGCCTCGCT
GGGTAATACCCGCACACATCCTCCATACGCCTGAAGAGGCGTTGCAGGTGCGCGAAAAACTGGCCCATCAGGTACTCAAC
CCCGAAGTCTGGCCGGTATTCGATCTCCAGGTCGGTTACGTTGACGGGATGCCCGCCCGCCTGTGGCTGTGTCTGGATAA
CCTGTTACTTGACGGGCTGAGCATGCAGATTCTGTTGGCGGAGCTGGAACATGGCTACCAATATCCGCAACAGTTGCCTC
CGCCGCTACCCGTCACCTACAGGGATTACCTGCAACAACCCGCGATCCAGTCGCTTAACGCAGATTCTCTGGCATGGTGG
CAGGCGCAACTTGATGATATTCCTCCGGCTCCTGCATTGCCGCTACGTTCGCTACGTTGCATGCCTCAGGACGTCGAAAC
ACCGCGCTTCGCCCGCCTGAACGGCGCGCTGGACAGCACGCGCTGGCATCGGCTGAAAAAACGGGCGGCTGACGCCCATC
TCACCCCGTCGGCCGTACTGTTGTCGGTGTGGTCAACGGTTCTCTCTGCATGGAGTGCACAGCCTGAGTTCACGCTTAAC
CTTACGCTTTTCGACAGGCGACCGCTGCACCCGCAAATCAACCAGATTCTGGGCGATTTCACCTCGCTGATGCTGCTGAG
CTGGCATCCCGGCGAAAGCTGGCTGCACAGCGCGCAGTCACTACAGCAGCGGCTGAGCCAGAACCTCAACCACCGCGATG
TGTCAGCCATCCGCGTGATGCGTCAACTGGCGCAACGGCAAAACGTGCCTGCCGTTCCGATGCCCGTCGTCTTTACCAGC
GCGCTGGGCTTTGAGCAGGATAACTTCCTCGCCCGGCGTAATCTGCTCAAACCGGTCTGGGGCATCTCCCAGACGCCGCA
GGTCTGGCTCGATCACCAGGTTTATGAATCCGAAGGCGAACTGCGCTTTAACTGGGATTTTGTCGCCGCGCTGTTTCCTG
CCGGGCAGGTGGAACGTCAGTTTGAGCAGTATTGCACCTTGCTAAACCGAATGACCGAGGATGAAAACAGCTGGCATTTG
CCACTCGCCGCGCTGGTGCCTCCCGTTAAGCAGGCGGAGCAAGGTACAGAGCGCACATCGCGCGTATGCCCTGAGCACTC
TCAGTCACACATTGCGGCGGACGAGAGCACCGTCAGCCTGATTTGCGACGCCTTCCGCGAGGTGGTTGGCGAGTCTGTCA
CGCCCGCACAAAACTTCTTTGAGGCGGGCGCAACGTCGCTGAATCTGGTGCAACTGCACGTTTTGTTACAACGTCACGAA
TTTTCGACTCTGACGTTACTTGACCTCTTTACCCACCCTTCTCCTGCAGCCCTGGCCGCTTATCTGACCAGTGTCGCCAC
GGTGGAGAAAACCAAACGCTCTCGCCCTGTTCGCCGTCGTCAGCGGCGGATATAG
>PathEcoli~~~irp2~~~gi:386639499 yersiniabactin biosynthetic protein
ATGATTTCTGGCGCACCATCTCAGGATTCGCTGTTACCGGACAACCGCCACGCGGCTGATTACCAACAATTACGCGAGCG
GCTCATACAGGAACTGAATTTAACGCCGCAGCAGTTACATGAAGAGAGCAACCTGATCCAGGCCGGCCTGGATTCCATAA
GATTGATGAGATGGTTACACTGGTTTCGTAAAAATGGCTACCGCCTTACCCTTCGCGAGCTGTATGCCGCCCCCACGCTG
GCGGCATGGAACCAGTTAATGCTCAGCCGGTCGCCGGAGAACGCGGAAGAAGAAACGCCGCCCGACGAATCATCCTGGCC
GAACATGACCGAAAGTACCCCCTTCCCATTGACGCCAGTACAGCACGCCTACCTGACGGGCCGCATGCCGGGGCAGACGC
TTGGCGGCGTGGGTTGCCACCTGTATCAGGAGTTTGAAGGCCATTGTCTGACGGCGTCGCAGCTGGAGCAGGCCATCACG
ACCTTGCTGCAACGCCACCCAATGCTGCATATCGCCTTTCGCCCCGACGGGCAGCAGGTCTGGCTACCGCAACCTTACTG
GAACGGCGTCACCGTTCATGATTTACGCCATAACGACGCTGAAAGCCGCCAGGCCTATCTGGACGCACTGCGCCAGCGCC
TGAGCCACCGTCTTTTACGCGTGGAAATCGGCGAAACGTTTGATTTTCAGCTGACGCTCTTGCCGGACAATCGCCACCGC
CTCCATGTCAATATTGACCTGCTGATTATGGATGCCTCCAGCTTTACGCTTTTCTTCGATGAGCTTAACGCCCTGCTGGC
CGGAGAATCGCTGCCGGCTATCGACACCCGCTATGATTTCCGCTCGTATTTGCTGCACCAACAGAAGATCAATCAACCAC
TGAGAGACGACGCGCGCGCTTACTGGCTGGCGAAAGCATCGACGCTTCCCCCCGCGCCCGTCTTGCCGCTGGCCTGCGAA
CCCGCCACGCTACGTGAAGTCCGTAATACCCGACGCCGCATGATTGTTCCGGCAACACGCTGGCACGCCTTTAGCAACCG
GGCCGGCGAGTATGGCGTGACGCCGACAATGGCGCTGGCGACCTGTTTTTCTGCCGTGCTGGCTCGCTGGGGCGGCCTGA
CGCGTCTGCTGCTTAACATCACCTTATTCGACCGCCAGCCGCTGCACCCGGCGGTTGGCGCGATGCTTGCCGACTTCACC
AATATTCTTCTGCTGGACACCACCTGCGATGGCGATACCGTCAGCAACCTGGCGCGTAAAAACCAGCTCACGTTTACGGA
GGACTGGGAGCATCGCCACTGGTCCGGCGTCGAATTACTGCGTGAACTCAAACGCCAGCAGCGCTACCCCCACGGCGCCC
CGGTGGTATTTACCAGCAATCTGGGGCGTTCCCTCTACAGCAGCCGCGCAGAATCGCCGTTGGGCGAGCCGGAATGGGGC
ATCTCGCAAACGCCGCAGGTCTGGATAGATCATCTGGCGTTCGAGCATCACGGCGAGGTCTGGCTACAATGGGACAGCAA
CGACGCGCTGTTCCCTCCGGCGTTAGTCGAAACATTGTTCGACGCCTACTGCCAGTTGATTAACCAACTCTGCGATGACG
AAAGCGCCTGGCAAAAGCCGTTCGCAGATATGATGCCCGCCAGCCAGCGCGCGATACGCGAACGGGTCAACGCCACCGGC
GCCCCCATTCCCGAAGGCTTGCTGCATGAAGGCATTTTCCGTATCGCTCTGCAACAGCCACAGGCGCTGGCGGTAACGGA
CATGCGTTATCAGTGGAATTATCATGAGCTGACAGACTATGCCCGCCGTTGCGCGGGCAGGTTAATCGAGTGCGGGGTTC
AGCCCGGCGATAATGTGGCTATCACGATGTCGAAAGGCGCAGGACAACTTGTTGCGGTTCTGGCCGTCCTGCTGGCCGGG
GCGGTTTACGTTCCGGTTTCGCTGGATCAGCCTGCCGCACGGCGCGAGAAAATCTACGCTGACGCCAGCGTCCGGCTGGT
GCTCATTTGTCAGCACGACGCCAGCGCCGGGTCAGACGATATTCCCGTCCTTGCCTGGCAGCAGGCCATTGAGGCGGAGC
CGATCGCCAACCCGGTAGTACGCGCCCCCACGCAACCGGCCTACATTATCTACACCTCCGGCTCTACCGGTACGCCGAAA
GGGGTAGTCATTTCTCACCGGGGAGCGCTTAACACCTGTTGCGATATCAATACCCGCTATCAGGTTGGCCCGCATGACAG
GGTGCTGGCCCTCTCCGCCCTACATTTTGATTTATCGGTTTACGACATTTTTGGCGTACTGCGCGCGGGCGGCGCGCTGG
TGATGGTGATGGAAAATCAACGGCGCGATCCTCACGCATGGTGTGAGCTGATCCAGCGCCATCAGGTCACGCTCTGGAAC
AGCGTCCCGGCGCTGTTCGATATGCTGCTGACCTGGTGTGAAGGTTTCGCCGACGCCACGCCGGAAAACCTGCGCGCAGT
GATGCTTTCCGGCGACTGGATCGGGCTTGACCTCCCCGCCCGTTATCGGGCCTTCCGGCCACAAGGACAATTTATCGCGA
TGGGCGGTGCCACCGAGGCGTCTATCTGGTCTAACGCCTGCGAAATTCACGACGTCCCCGCCCACTGGCGCTCCATCCCT
TACGGTTTTCCGCTAACCAACCAACGCTACCGGGTGGTGGATGAACAGGGCCGGGACTGCCCTGACTGGGTGCCGGGTGA
ATTATGGATTGGCGGCATTGGGGTCGCGGAAGGCTATTTCAACGATCCCCTGCGTAGCGAGCAGCAATTTTTGACGCTCC
CGGACGAGCGCTGGTATCGCACCGGCGATCTCGGCTGCTACTGGCCAGATGGCACAATCGAGTTCCTCGGTCGTCGCGAC
AAGCAGGTCAAAGTCGGAGGATATCGCATCGAGCTGGGCGAAATCGAAAGCGCGCTCAGCCAGCTGGCGGGGGTGAAACA
AGCAACCGTTCTGGCGATCGGCGAAAAAGAAAAAACGCTGGCGGCATACGTTGTTCCTCAGGGCGAGGCTTTTTGCGTTA
CCGATCATCGGAACCCGGCACTGCCGCAGGCGTGGCACACGCTTGCGGGAACGTTGCCCTGTTGCGCCATCTCGCCAGAG
ATCTCCGCAGAACAGGTAGCCGATTTCCTTCAGCATCGCCTGCTAAAACTGAAGCCGGGTCACACCGCTGGCGCCGATCC
TCTCCCCCTGATGAACTCACTCGCTATCCAGCCGCGCTGGCAGGCCGTGGTGGAACGCTGGTTAGCATTTCTGGTGACAC
AACGGCGACTGAAGCCCGCTGCTGAAGGTTATCAGGTCTGCGCTGGTGAAGAACGCGAGGATGAGCACCCGCACTTCAGC
GGACATGATTTAACGTTATCGCAAATTCTTCGCGGTGCCCGTAACGAACTGTCGTTACTGAACGACGCGCAGTGGTCGCC
GGAAAGCCTGGCCTTTAACCATCCGGCCAGCGCCCCGTATATTCAGGAACTGGCGACAATTTGCCAACAGCTTGCACAGC
GCTTACAGCGCCCGGTGCGCCTGCTTGAGGTGGGAACCCGCACTGGCCGCGCCGCAGAATCGCTGTTAGCACAGCTCAAC
GCCGGACAGATTGAGTATGTCGGGCTTGAGCAGAGCCAGGAGATGCTGCTGAGCGCCCGGCAGAGGCTCGCCCCCTGGCC
TGGCGCCCGTCTGTCCCTCTGGAATGCAGACACGCTGGCGGCGCACGCTCACTCGGCGGACATTATCTGGCTTAATAACG
CCCTGCATCGTCTGCTGCCGGAAGATCCCGGGCTCCTTGCGACATTACAACAGCTTGCCGTTCCCGGCGCGCTGCTCTAC
GTGATGGAGTTTCGCCAGTTAACGCCGTCCGCCCTACTCAGCACGCTCCTGTTAACCAATGGGCAGCCGGAGGCCTTGCT
GCATAACAGCGCCGACTGGGCGGCATTATTTAGCGCGGCCGCCTTCAACTGTCAGCATGGCGATGAGGTCGCGGGGTTAC
AACGCTTCCTCGTACAATGTCCTGACAGGCAGGTGCGCCGCGATCCCCGTCAACTTCAGGCCGCCCTCGCCGGGCGTCTG
CCGGGGTGGATGGTGCCGCAACGGATCGTCTTCCTCGACGCCTTACCGCTGACGGCTAACGGGAAAATTGACTACCAGGC
GCTGAAGCGTCGTCATACCCCTGAAGCGGAAAACCCGGCCGAAGCGGATTTACCCCAGGGCGACATTGAAAAACAGGTTG
CCGCCCTCTGGCAGCAACTCTTATCAACTGGCAATGTCACCAGAGAAACCGACTTCTTCCAGCAAGGCGGCGATAGCCTG
CTGGCGACCCGTCTGACCGGGCAACTTCATCAGGCAGGTTATGAAGCGCAATTAAGCGACCTGTTTAATCATCCCCGGCT
GGCGGATTTTGCCGCCACGCTGCGGAAAACCGACGTCCCGGTCGAACAACCATTCGTCCACTCCCCTGAAGATCGCTACC
AGCCCTTTGCGCTTACCGACGTGCAGCAGGCTTACCTGGTGGGGCGTCAGCCGGGCTTTGCCCTGGGCGGCGTCGGCTCA
CATTTCTTTGTTGAATTTGAAATTGCCGATCTGGATCTCACCCGGCTGGAGACGGTCTGGAACCGATTAATCGCCCGCCA
CGATATGCTACGCGCCGTCGTGCGTGATGGACAGCAACAGGTGCTCGAACAGACGCCTCGCTGGGTAATACCCGCACACA
TCCTCCATACGCCTGAAGAGGCGTTGCAGGTGCGCGAAAAACTGGCCCATCAGGTACTCAACCCCGAAGTCTGGCCGGTA
TTCGATCTCCAGGTCGGTTACGTTGACGGGATGCCCGCCCGCCTGTGGCTGTGTCTGGATAACCTGTTACTTGACGGGCT
GAGCATGCAGATTCTGTTGGCGGAGCTGGAACATGGCTACCAATATCCGCAACAGTTGCCTCCGCCGCTACCCGTCACCT
ACAGGGATTACCTGCAACAACCCGCGATCCAGTCGCTTAACGCAGATTCTCTGGCATGGTGGCAGGCGCAACTTGATGAT
ATTCCTCCGGCGCCTGCGTTGCCGCTGCGCTGCTTGCCTCAGGAGGTTGAAACACCGCGCTTCGCCCGCCTGAACGGCGC
GCTGGACAGCACGCGCTGGCATCGGCTGAAAAAACGGGCGGCTGACGCCCATCTCACCCCGTCGGCCGTACTGTTGTCGG
TGTGGTCAACGGTTCTCTCTGCATGGAGTGCACAGCCTGAGTTCACGCTTAACCTTACGCTTTTCGACAGGCGACCGCTG
CACCCGCAAATCAACCAGATTCTGGGCGATTTCACCTCGCTGATGCTGCTGAGCTGGCATCCCGGCGAAAGCTGGCTGCA
CAGCGCGCAGTCACTACAGCAGCGGCTGAGCCAGAACCTCAACCACCGCGATGTGTCAGCCATCCGCGTGATGCGTCAAC
TGGCGCAACGGCAAAACGTGCCTGCCGTTCCGATGCCCGTCGTCTTTACCAGCGCACTGGGCTTTGAGCAGGATAACTTC
CTCGCCCGGCGTAATCTGCTCAAACCGGTCTGGGGCATCTCCCAGACGCCGCAGGTCTGGCTCGATCACCAGATTTATGA
ATCCGAAGGCGAACTGCGCTTTAACTGGGATTTTGTCGCCGCGCTGTTTCCTGCCGGGCAGGTGGAGCGCCAGTTTGAAC
AGTATTGCGCATTGCTAAACCGAATGGCCGAGGATGAAAGCGGCTGGCAACTGCCGCTCGCCGCGCTGGTGCCTCCCGTT
AAACACGCAGGGCAATGCGCAGAGCGCTCACCGCGCGTATGCCCTGAGCACTCTCAGCCACACATTGCGGCGGACGAGAG
CACCGTCAGCCTGATTTGCGACGCCTTCCGCGAGGTGGTTGGCGAGTCTGTCACGCCCGCAGAAAACTTCTTTGAGGCGG
GCGCAACGTCGCTGAATCTGGTGCAACTGCACGTTTTGTTACAACGTCACGAATTTTCCACCCTGACGTTGCTTGACCTC
TTCACCCACCCTTCTCCTGCTGCCCTGGCCGATTATCTGGCCGGCGTCGCCACGGTGGAGAAAACAAAACGACCTCGCCC
TGTTCGCCGTCGTCAGCGGCGGATATAG
>PathEcoli~~~irp2~~~gi:387607663 non-ribosomal peptide synthase (yersiniabactin siderophore biosynthetic protein)
GTGCCATCAGGAGGAAGAATGATTTCTGGCGCACCATCTCAGGATTCGCTGTTACCGGACAACCGCCACGCGGCTGATTA
CCAACAATTACGCGAGCGGCTCATACAGGAACTGAATTTAACGCCGCAGCAGTTACATGAAGAGAGCAACCTGATCCAGG
CCGGCCTGGATTCCATAAGATTGATGAGATGGTTACACTGGTTTCGTAAAAATGGCTACCGCCTTACCCTTCGCGAGCTG
TATGCCGCCCCCACGCTGGCGGCATGGAACCAGTTAATGCTCAGCCGGTCGCCGGAGAACGCGGAAGAAGAAACGCCGCC
CGACGAATCATCCTGGCCGAACATGACCGAAAGTACCCCCTTCCCATTGACGCCAGTACAGCACGCCTACCTGACGGGCC
GCATGCCGGGGCAGACGCTTGGCGGCGTGGGTTGCCACCTGTATCAGGAGTTTGAAGGCCATTGTCTGACGGCGTCGCAG
CTGGAGCAGGCCATCACGACCTTGCTGCAACGCCACCCAATGCTGCATATCGCCTTTCGCCCCGACGGGCAGCAGGTCTG
GCTACCGCAACCTTACTGGAACGGCGTCACCGTTCATGATTTACGCCATAACGACGCTGAAAGCCGCCAGGCCTATCTGG
ACGCACTGCGCCAGCGCCTGAGCCACCGTCTTTTACGCGTGGAAATCGGCGAAACGTTTGATTTTCAGCTGACGCTCTTG
CCGGACAATCGCCACCGCCTCCATGTCAATATTGACCTGCTGATTATGGATGCCTCCAGCTTTACGCTTTTCTTCGATGA
GCTTAACGCCCTGCTGGCCGGAGAATCGCTGCCGGCTATCGACACCCGCTATGATTTCCGCTCGTATTTGCTGCACCAGC
AGAAGATCAATCAACCACTGAGAGACGACGCGCGCGCTTACTGGCTGGCGAAAGCATCGACGCTTCCCCCCGCGCCCGTC
TTGCCGCTGGCCTGCGAACCCGCCACGCTATGTGAAGTCCGTAATACCCGACGCCGCATGATTGTCCCGGCAACACGCTG
GCACGCCTTTAGCAACCGGGCCGGCGAGTATGGCGTGACGCCGACAATGGCACTGGCGACCTGTTTTTCTGCCGTGCTGG
CTCGCTGGGGCGGCCTGACGCGTCTGCTGCTTAACATCACCTTATTCGACCGCCAGCCGCTGCACCCGGCGGTTGGCGCG
ATGCTTGCCGACTTCACCAATATTCTTCTGCTGGATACCGCCTGCGATGGCGATACCGTCAGCAACCTGGCGCGTAAAAA
CCAGCTCACGTTTACGGAGGACTGGGAGCATCGCCACTGGTCCGGCGTCGAATTACTCCGTGAACTCAAACGCCAGCAGC
GCTACCCCCACGGCGCCCCGGTGGTATTTACCAGCAATCTGGGGCGTTCCCTCTACAGCAGCCGCGCAGAATCGCCGTTG
GGCGAGCCGGAATGGGGCATCTCGCAAACGCCGCAGGTCTGGATAGATCATCTGGCGTTCGAGCATCACGGCGAGGTCTG
GCTACAATGGGACAGCAACGACGCGCTGTTCCCTCCGGCGTTAGTCGAAACATTGTTCGACGCCTACTGCCAGTTGATTA
ACCAACTCTGCGATGACGAAAGCGCCTGGCAAAAGTCGTTCGCAGATATGATGCCCGCCAGCCAGCGCGCGATACGCGAA
CGGGTCAACGCCACCGGCGCCCCCATTCCCGAAGGCTTGCTGCATGAAGGCATTTTCCGTATCGCTCTGCAACAGCCGCA
GGCGCTGGCGGTAACGGACATGCGTTATCAGTGGAATTATCATGAGCTGACAGACTATGCCCGCCGTTGCGCGGGCAGGT
TAATCGAGTGCGGGGTTCAGCCCGGCGATAATGTGGCTATCACGATGTCGAAAGGCGCAGGACAACTTGTTGCGGTTCTG
GCCGTCCTGCTGGCCGGGGCGGTTTACGTTCCGGTTTCGCTGGATCAGCCTGCCGCACGGCGCGAGAAAATCTACGCTGA
CGCCAGCGTCCGGCTGGTGCTCATTTGTCAGCACGACGCCAGCGCCGGGTCAGACGATATTCCCGTCCTTGCCTGGCAGC
AGGCCATTGAGGCGGAGCCGATCGCCAACCCGGTAGTACGCGCCCCCACGCAACCGGCCTACATTATCTACACCTCCGGC
TCTACCGGTACGCCGAAAGGGGTAGTCATTTCTCACCGGGGAGCGCTTAACACCTGTTGCGATATCAATACCCGCTATCA
GGTTGGCCCGCATGACAGGGTGCTGGCCCTCTCCGCCCTACATTTTGATTTATCGGTTTACGACATTTTTGGCGTACTGC
GCGCGGGCGGCGCGCTGGTGATGGTGATGGAAAATCAACGGCGCGATCCTCACGCATGGTGTGAGCTGATCCAGCGCCAT
CAGGTCACGCTCTGGAACAGCGTCCCGGCGCTGTTCGATATGCTGCTGACCTGGTGTGAAGGTTTCGCCGACGCCACGCC
GGAAAACCTGCGCGCAGTGATGCTTTCCGGCGACTGGATCGGGCTTGACCTCCCCGCCCGTTATCGGGCCTTCCGGCCAC
AAGGACAATTTATCGCGATGGGCGGTGCCACCGAGGCGTCTATCTGGTCTAACGCCTGCGAAATTCACGACGTCCCCGCC
CACTGGCGCTCCATCCCTTACGGTTTTCCGCTAACCAACCAACGCTACCGGGTGGTGGATGAACAGGGCCGGGACTGCCC
TGACTGGGTGCCGGGTGAATTATGGATTGGCGGCATTGGGGTCGCGGAAGGCTATTTCAACGATCCCCTGCGTAGCGAGC
AGCAATTTTTGACGCTCCCGGACGAGCGCTGGTATCGCACCGGCGATCTCGGCTGCTACTGGCCAGATGGCACAATCGAG
TTCCTCGGTCGTCGCGACAAGCAGGTCAAAGTCGGAGGATATCGCATCGAGCTGGGCGAAATCGAAAGCGCGCTCAGCCA
GCTGGCGGGGGTGAAACAAGCAACCGTTCTGGCGATCGGCGAAAAAGAAAAAACGCTGGCGGCATACGTTGTTCCTCAGG
GCGAGGCTTTTTGCGTTACCGATCATCGGAACCCGGCACTGCCGCAGGCGTGGCACACGCTTGCGGGAACGTTGCCCTGT
TGCGCCATCTCGCCAGAGATCTCCGCAGAACAGGTAGCCGATTTCCTTCAGCATCGCCTGCTAAAACTGAAGCCGGGTCA
CACCGCTGGCGCCGATCCTCTCCCCCTGATGAACTCACTCGCTATCCAGCCGCGCTGGCAGGCCGTGGTGGAACGCTGGT
TAGCATTTCTGGTGACACAACGGCGACTGAAGCCCGCTGCTGAAGGTTATCAGGTCTGCGCTGGTGAAGAACGCGAGGAT
GAGCACCCGCACTTCAGCGGACATGATTTAACGTTATCGCAAATTCTTCGCGGTGCCCGTAACGAACTGTCGTTACTGAA
CGACGCGCAGTGGTCGCCAGAAAGCCTGGCCTTTAACCATCCGGCCAGCGCCCCGTATATTCAGGAACTGGCGACAATTT
GCCAACAGCTTGCACAGCGCTTACAGCGCCCGGTGCGCCTGCTTGAGGTGGGAACCCGCACTGGCCGCGCCGCAGAATCG
CTGTTAGCACAGCTCAACGCCGGACAGATTGAGTATGTCGGGCTTGAGCAGAGCCAGGAGATGCTGCTGAGCGCCCGGCA
GAGGCTCGCCCCCTGGCCTGGCGCCCGTCTGTCCCTCTGGAATGCAGACACGCTGGCGGCGCACGCTCACTCGGCGGACA
TTATCTGGCTTAATAACGCCCTGCATCGTCTGCTGCCGGAAGATCCCGGGCTCCTTGCGACATTACAACAGCTTGCCGTT
CCCGGCGCGCTGCTCTACGTGATGGAGTTTCGCCAGTTAACGCCGTCCGCCCTACTCAGCACGCTCCTGTTAACCAATGG
GCAGCCGGAGGCCTTGCTGCATAACAGCGCCGACTGGGCGGCATTATTTAGCGCGGCCGCCTTCAACTGTCAGCATGGCG
ATGAGGTCGCGGGGTTACAACGCTTCCTCGTACAATGTCCTGACAGGCAGGTGCGCCGCGATCCCCGTCAACTTCAGGCC
GCCCTCGCCGGGCGTCTGCCGGGGTGGATGGTGCCGCAACGGATCGTCTTCCTCGACGCCTTACCGCTGACGGCTAACGG
GAAAATTGACTACCAGGCGCTGAAGCGTCGTCATACCCCTGAAGCGGAAAACCCGGCCGAAGCGGATTTACCCCAGGGCG
ACATTGAAAAACAGGTTGCCGCCCTCTGGCAGCAACTCTTATCAACTGGCAATGTCACCAGAGAAACCGACTTCTTCCAG
CAAGGCGGCGATAGCCTGCTGGCGACCCGTCTGACCGGGCAACTTCATCAGGCAGGTTATGAAGCGCAATTAAGCGACCT
GTTTAATCATCCCCGGCTGGCGGATTTTGCCGCCACGCTGCGGAAAACCGACGTCCCGGTCGAACAACCATTCGTCCACT
CCCCTGAAGATCGCTACCAGCCCTTTGCGCTTACCGACGTGCAGCAGGCTTACCTGGTGGGGCGTCAGCCGGGCTTTGCC
CTGGGCGGCGTCGGCTCACATTTCTTTGTTGAATTTGAAATTGCCGATCTGGATCTCACCCGGTTGGAGACGGTCTGGAA
CCGATTAATCGCCCGCCACGATATGCTACGCGCCGTCGTGCGTGATGGACAGCAACAGGTGCTCGAACAGACGCCTCGCT
GGGTAATACCCGCACACATCCTCCATACGCCTGAAGAGGCGTTGCAGGTGCGCGAAAAACTGGCCCATCAGGTACTCAAC
CCCGAAGTCTGGCCGGTATTCGATCTCCAGGTCGGTTACGTTGACGGGATGCCCGCCCGCCTGTGGCTGTGTCTGGATAA
CCTGTTACTTGACGGGCTGAGCATGCAGATTCTGTTGGCGGAGCTGGAGCACGGCTACCGCTACCCGCAACAGCTGCTTC
CGCCGCTGCCCGTCACCTTCAGGGATTATCTGCAACAACCCTCGCTACAGTCGCCCAATCCAGATTCTCTGGCATGGTGG
CAGGCGCAGCTTGATGATATTCCTCCGGCGCCTGCGTTGCCGCTGCGCTGCTTGCCTCAGGAGGTTGAAACACCGCGCTT
CGCCCGCCTGAACGGCGCACTGGACAGCACGCGCTGGCATCGGCTGAAAAAACGGGCGGCTGACGCCCATCTCACCCCGT
CGGCCGTACTGTTGTCGGTGTGGTCAACGGTTCTCTCTGCATGGAGTGCACAGCCTGAGTTCACGCTTAACCTTACGCTT
TTCGACAGGCGACCGCTGCACCCGCAAATCAACCAGATTCTGGGCGATTTCACCTCGCTGATGCTGCTGAGCTGGCATCC
CGGCGAAAGCTGGCTGCACAGCGCGCAGTCACTACAGCAGCGGCTGAGCCAGAACCTCAACCACCGCGATGTGTCAGCCA
TCCGCGTGATGCGTCAACTGGCGCAACGGCAAAACGTGCCTGCCGTTCCGATGCCCGTCGTCTTTACCAGCGCACTGGGC
TTTGAGCAGGATAACTTCCTCGCCCGGCGTAATCTGCTCAAACCGGTCTGGGGCATCTCCCAGACGCCGCAGGTCTGGCT
CGATCACCAGATTTATGAATCCGAAGGCGAACTGCGCTTTAACTGGGATTTTGTCGCCGCGCTGTTTCCTGCCGGGCAGG
TGGAGCGCCAGTTTGAACAGTATTGCGCATTGCTAAACCGAATGGCCGAGGATGAAAGCGGCTGGCAACTGCCGCTCGCC
GCGCTGGTGCCTCCCGTTAAACACGCAGGGCAATGCGCAGAGCGCTCACCGCGCGTATGCCCTGAGCACTCTCAGCCACA
CATTGCGGCGGACGAGAGCACCGTCAGCCTGATTTGCGACGCCTTCCGCGAGGTGGTTGGCGAGTCTGTCACGCCCGCAG
AAAACTTCTTTGAGGCGGGCGCAACGTCGCTGAATCTGGTGCAACTGCACGTTTTGTTACAACGTCACGAATTTTCCACC
CTGACGTTGCTTGACCTCTTCACCCACCCTTCTCCTGCTGCCCTGGCCGATTATCTGGCCGGCGTCGCCACGGTGGAGAA
AACAAAACGACCTCGCCCTGTTCGCCGTCGTCAGCGGCGGATATAG
>PathEcoli~~~irp2~~~gi:387612531 non-ribosomal peptide synthase (yersiniabactin siderophore biosynthetic protein)
ATGATTTCTGGCGCACCATCTCAGGATTCGCTGTTACCGGACAACCGCCACGCGGCTGATTACCAACAATTACGCGAGCG
GCTCATACAGGAACTGAATTTAACGCCGCAGCAGTTACATGAAGAGAGCAACCTGATCCAGGCCGGCCTGGATTCCATAA
GATTGATGAGATGGTTACACTGGTTTCGTAAAAATGGCTACCGCCTTACCCTTCGCGAGCTGTATGCCGCCCCCACGCTG
GCGGCATGGAACCAGTTAATGCTCAGCCGGTCGCCGGAGAACGCGGAAGAAGAAACGCCGCCCGACGAATCATCCTGGCC
GAACATGACCGAAAGTACCCCCTTCCCATTGACGCCAGTACAGCACGCCTACCTGACGGGCCGCATGCCGGGGCAGACGC
TTGGCGGCGTGGGTTGCCACCTGTATCAGGAGTTTGAAGGCCATTGTCTGACGGCGTCGCAGCTGGAGCAGGCCATCACG
ACCTTGCTGCAACGCCACCCAATGCTGCATATCGCCTTTCGCCCCGACGGGCAGCAGGTCTGGCTACCGCAACCTTACTG
GAACGGCGTCACCGTTCATGATTTACGCCATAACGACGCTGAAAGCCGCCAGGCCTATCTGGACGCACTGCGCCAGCGCC
TGAGCCACCGTCTTTTACGCGTGGAAATCGGCGAAACGTTTGATTTTCAGCTGACGCTCTTGCCGGACAATCGCCACCGC
CTCCATGTCAATATTGACCTGCTGATTATGGATGCCTCCAGCTTTACGCTTTTCTTCGATGAGCTCAACGCCCTGCTGGC
CGGAGAATCGCTGCCGGCTATCGACACCCGCTATGATTTCCGCTCGTATTTGCTGCACCAGCAGAAGATCAATCAACCAC
TGAGAGACGACGCGCGCGCTTACTGGCTGGCGAAAGCATCGACGCTTCCCCCCGCGCCCGTCTTGCCGCTGGCCTGCGAA
CCCGCCACGCTACGTGAAGTCCGTAATACCCGACGCCGCATGATTGTCCCGGCAACACGCTGGCACGCCTTTAGCAACCG
GGCCGGCGAGTATGGCGTGACGCCGACAATGGCACTGGCGACCTGTTTTTCTGCCGTGCTGGCTCGCTGGGGCGGCCTGA
CGCGTCTGCTGCTTAACATCACCTTATTCGACCGCCAGCCGCTGCACCCGGCGGTTGACGCGATGCTTGCCGACTTCACC
AATATTCTTCTGCTGGATACCGCCTGCGATGGCGATACCGTCAGCAACCTGGCGCGTAAAAACCAGCTCACGTTTACGGA
GGACTGGGAGCATCGCCACTGGTCCGGCGTCGAATTACTCCGTGAACTCAAACGCCAGCAGCGCTACCCCCACGGCGCCC
CGGTGGTATTTACCAGCAATCTGGGGCGTTCCCTCTACAGCAGCCGCGCAGAATCGCCGTTGGGCGAGCCGGAATGGGGC
ATCTCGCAAACGCCGCAGGTCTGGATAGATCATCTGGCGTTCGAGCATCACGGCGAGGTCTGGCTACAATGGGACAGCAA
CGACGCGCTGTTCCCTCCGGCGTTAGTCGAAACATTGTTCGACGCCTACTGCCAGTTGATTAACCAACTCTGCGATGACG
AAAGCGCCTGGCAAAAGCCGTTCGCAGATATGATGCCCGCCAGCCAGCGCGCGATACGCGAACGGGTCAACGCCACCGGC
GCCCCCATTCCCGAAGGCTTGCTGCATGAAGGCATTTTCCGTATCGCTCTGCAACAGCCGCAGGCGCTGGCGGTAACGGA
CATGCGTTATCAGTGGAATTATCATGAGCTGACAGACTATGCCCGCCGTTGCGCGGGCAGGTTAATCGAGTGCGGGGTTC
AGCCCGGCGATAATGTGGCTATCACGATGTCGAAAGGCGCAGGACAACTTGTTGCGGTTCTGGCCGTCCTGCTGGCCGGG
GCGGTTTACGTTCCGGTTTCGCTGGATCAGCCTGCCGCACGGCGCGAGAAAATCTACGCTGACGCCAGCGTCCGGCTGGT
GCTCATTTGTCAGCACGACGCCAGCGCCGGGTCAGACGATATTCCCGTCCTTGCCTGGCAGCAGGCCATTGAGGCGGAGC
CGATCGCCAACCCGGTAGTACGCGCCCCCACGCAACCGGCCTACATTATCTACACCTCCGGCTCTACCGGTACGCCGAAA
GGGGTAGTCATTTCTCACCGGGGAGCGCTTAACACCTGTTGCGATATCAATACCCGCTATCAGGTTGGCCCGCATGACAG
GGTGCTGGCCCTCTCCGCCCTACATTTTGATTTATCGGTTTACGACATTTTTGGCGTACTGCGCGCGGGCGGCGCGCTGG
TGATGGTGATGGAAAATCAACGGCGCGATCCTCACGCATGGTGTGAGCTGATCCAGCGCCATCAGGTCACGCTCTGGAAC
AGCGTCCCGGCGCTGTTCGATATGCTGCTGACCTGGTGTGAAGGTTTCGCCGACGCCACGCCGGAAAACCTGCGCGCAGT
GATGCTTTCCGGCGACTGGATCGGGCTTGACCTCCCCGCCCGTTATCGGGCCTTCCGGCCACAAGGACAATTTATCGCGA
TGGGCGGCGCCACCGAGGCGTCTATCTGGTCTAACGCCTGCGAAATTCACGACGTCCCCGCCCACTGGCGCTCCATCCCT
TACGGTTTTCCGCTAACCAACCAACGCTACCGGGTGGTGGATGAACAGGGCCGGGACTGCCCTGACTGGGTGCCGGGTGA
ATTATGGATTGGCGGCATTGGGGTCGCGGAAGGCTATTTCAACGATCCCCTGCGTAGCGAGCAGCAATTTTTGACGCTCC
CGGACGAGCGCTGGTATCGCACCGGCGATCTCGGCTGCTACTGGCCAGATGGCACAATCGAGTTCCTCGGTCGTCGCGAC
AAGCAGGTCAAAGTCGGAGGATATCGCATCGAGCTGGGCGAAATCGAAAGCGCGCTCAGCCAGCTGGCGGGGGTGAAACA
AGCAACCGTTCTGGCGATCGGCGAAAAAGAAAAAACGCTGGCGGCATACGTTGTTCCTCAGGGCGAGGCTTTTTGCGTTA
CCGATCATCGGAACCCGGCACTGCCGCAGGCGTGGCACACGCTTGCGGGAACGTTGCCCTGTTGCGCCATCTCGCCAGAG
ATCTCCGCAGAACAGGTAGCCGATTTCCTTCAGCATCGCCTGCTAAAACTGAAGCCGGGTCACACCGCTGGCGCCGATCC
TCTCCCCCTGATGAACTCACTCGCTATCCAGCCGCGCTGGCAGGCCGTGGTGGAACGCTGGTTAGCATTTCTGGTGACAC
AACGGCGACTGAAGCCCGCTGCTGAAGGTTATCAGGTCTGCGCTGGTGAAGAACGCGAGGATGAGCACCCGCACTTCAGC
GGACATGATTTAACGTTATCGCAAATTCTTCGCGGTGCCCGTAACGAACTGTCGTTACTGAACGACGCGCAGTGGTCGCC
GGAAAGCCTGGCCTTTAACCATCCGGCCAGCGCCCCGTATATTCAGGAACTGGCGACAATTTGCCAACAGCTTGCACAGC
GCTTACAGCGCCCGGTACGCCTGCTTGAGGTGGGAACCCGCACTGGCCGCGCCGCAGAATCGCTGTTAGCACAGCTCAAC
GCCGGACAGATTGAGTATGTCGGGCTTGAGCAGAGCCAGGAGATGCTGCTGAGCGCCCGGCAGAGGCTCGCCCCCTGGCC
TGGCGCCCGTCTGTCCCTCTGGAATGCAGACACGCTGGCGACGCACGCTCACTCGGCGGACATTATCTGGCTTAATAACG
CCCTGCATCGTCTGCTGCCGGAAGATCCCGGGCTCCTTGCGACATTACAACAGCTTGCCGTTCCCGGCGCGCTGCTCTAC
GTGATGGAGTTTCGCCAGTTAACGCCGTCCGCCCTACTCAGCACGCTCCTGTTAACCAATGGGCAGCCGGAGGCCTTGCT
GCATAACAGCGCCGACTGGGCGGCATTATTTAGCGCGGCCGGCTTCAACTGTCAGCATGGCGATGAGGTCGCGGGGTTAC
AACGCTTCCTCGTACAATGTCCTGACAGGCAGGTGCGCCGCGATCCCCGTCAACTTCAGGCCGCCCTCGCCGGGCGTCTG
CCGGGGTGGATGGTGCCGCAACGGATCGTATTCCTCGACGCCTTACCGCTGATGGCTAACGGGAAAATTGACTACCAGGC
GCTGAAGCGTCGTCATACCCCTGAAGCGGAAAACCCGGCCGAAGCGGATTTACCCCAGGGCGACATTGAAAAACAGGTTG
CCGCCCTCTGGCAGCAACTCTTATCAACTGGCAATGTCACCAGAGAAACCGACTTCTTCCAGCAAGGCGGCGATAGCCTG
CTGGCGACCCGTCTGACCGGGCAACTTCATCAGGCAGGTTATGAAGCGCAATTAAGCGACCTGTTTAATCATCCCCGGCT
GGCGGATTTTGCCGCCACGCTGCGGAAAACCGACGTCCCGGTCGAACAACCATTCGTCCACTCCCCTGAAGATCGCTACC
AGCCCTTTGCGCTTACCGACGTGCAGCAGGCTTACCTGGTGGGGCGTCAGCCGGGCTTTGCCCTGGGCGGCGTCGGCTCA
CATTTCTTTGTTGAATTTGAAATTGCCGATCTGGACCTCACCCGGCTGGAGACGGTCTGGAACCGATTAATCGCCCGCCA
CGATATGCTGCGCGCCATCGTGCGTGATGGACAGCAACAGGTGCTCGAACAGACGCCCCCTTGGGTGATACCCGCACACA
CCCTCCATACGCCTGAAGAGGCGTTGCGGGTGCGCGAAAAACTGGCGCATCAGGTACTCAACCCCGAAGTGTGGCCGGTA
TTCGATCTCCAGGTCGGATACGTGGACGGGATGCCTGCCCGCCTGTGGCTGTGTCTGGATAACCTGTTGCTTGACGGTCT
GAGCATGCAGATCCTGCTGGCGGAGCTGGAGCACGGCTACCGCTACCCGCAACAGCTGCTTCCGCCGCTGCCCGTCACCT
TCAGGGATTATCTGCAACAACCCTCGCTACAGTCGCCCAATCCAGATTCTCTGGCATGGTGGCAGGCGCAGCTTGATGAT
ATTCCTCCGGCGCCTGCGTTGCCGCTGCGCTGCTTGCCTCAGGAGGTTGAAACACCGCGCTTCGCCCGCCTGAACGGCGC
ACTGGACAGCACGCGCTGGCATCGGCTGAAAAAACGGGCGGCTGACGCCCATCTCACCCCGTCGGCCGTACTGTTGTCGG
TGTGGTCAACGGTTCTCTCTGCATGGAGTGCACAGCCTGAGTTCACGCTTAACCTTACGCTTTTCGACAGGCGACCGCTG
CACCCGCAAATCAACCAGATTCTGGGCGATTTCACCTCGCTGATGCTGCTGAGCTGGCATCCCGGCGAAAGCTGGCTGCA
CAGCGCGCAGTCACTACAGCAGCGGCTGAGCCAGAACCTCAACCACCGCGATGTGTCAGCCATCCGCGTGATGCGTCAAC
TGGCGCAACGGCAAAACGTGCCTGCCGTTCCGATGCCCGTCGTCTTTACCAGCGCACTGGGCTTTGAGCAGGATAACTTC
CTCGCCCGGCGTAATCTGCTCAAACCGGTCTGGGGCATCTCCCAGACGCCGCAGGTCTGGCTCGATCACCAGATTTATGA
ATCCGAAGGCGAACTGCGCTTTAACTGGGATTTTGTCGCCGCGCTGTTTCCTGCCGGGCAGGTGGAGCGCCAGTTTGAAC
AGTATTGCGCATTGCTAAACCGAATGGCCGAGGATGAAAGCGGCTGGCAACTGCCGCTCGCCGCGCTGGTGCCTCCCGTT
AAACACGCAGGGCAATGCGCAGAGCGCTCACCGCGCGTATGCCCTGAGCACTCTCAGCCACACATTGCGGCGGACGAGAG
CACCGTCAGCCTGATTTGCGACGCCTTCCGCGAGGTGGTTGGCGAGTCTGTCACGCCCGCAGAAAACTTCTTTGAGGCGG
GCGCAACGTCGCTGAATCTGGTGCAACTGCACGTTTTGTTACAACGTCACGAATTTTCCACCCTGACGTTGCTTGACCTC
TTCACCCACCCTTCTCCTGCTGCCCTGGCCGATTATCTGGCCGGCGTCGCCACGGTGGAGAAAACAAAACGACCTCGCCC
TGTTCGCCGTCGTCAGCGGCGGATATAG
>PathEcoli~~~irp2~~~gi:387617311 yersiniabactin biosynthetic protein
ATGATTTCTGGCGCACCATCTCAGGATTCGCTGTTACCGGACAACCGCCACGCGGCTGATTACCAACAATTACGCGAGCG
GCTCATACAGGAACTGAATTTAACGCCGCAGCAGTTACATGAAGAGAGCAACCTGATCCAGGCCGGCCTGGATTCCATAA
GATTGATGAGATGGTTACACTGGTTTCGTAAAAATGGCTACCGCCTTACCCTTCGCGAGCTGTATGCCGCCCCCACGCTG
GCGGCATGGAACCAGTTAATGCTCAGCCGGTCGCCGGAGAACGCGGAAGAAGAAACGCCGCCCGACGAATCATCCTGGCC
GAACATGACCGAAAGTACCCCCTTCCCATTGACGCCAGTACAGCACGCCTACCTGACGGGCCGCATGCCGGGGCAGACGC
TTGGCGGCGTGGGTTGCCACCTGTATCAGGAGTTTGAAGGCCATTGTCTGACGGCGTCGCAGCTGGAGCAGGCCATCACG
ACCTTGCTGCAACGCCACCCAATGCTGCATATCGCCTTTCGCCCCGACGGGCAGCAGGTCTGGCTACCGCAACCTTACTG
GAACGGCGTCACCGTTCATGATTTACGCCATAACGACGCTGAAAGCCGCCAGGCCTATCTGGACGCACTGCGCCAGCGCC
TGAGCCACCGTCTTTTACGCGTGGAAATCGGCGAAACGTTTGATTTTCAGCTGACGCTCTTGCCGGACAATCGCCACCGC
CTCCATGTCAATATTGACCTGCTGATTATGGATGCCTCCAGCTTTACGCTTTTCTTCGATGAGCTTAACGCCCTGCTGGC
CGGAGAATCGCTGCCGGCTATCGACACCCGCTATGATTTCCGCTCGTATTTGCTGCACCAGCAGAAGATCAATCAACCAC
TGAGAGACGACGCGCGCGCTTACTGGCTGGCGAAAGCATCGACGCTTCCCCCCGCGCCCGTCTTGCCGCTGGCCTGCGAA
CCCGCCACGCTACGTGAAGTCCGTAATACCCGACGCCGCATGATTGTCCCGGCAACACGCTGGCACGCCTTTAGCAACCG
GGCCGGCGAGTATGGCGTGACGCCGACAATGGCACTGGCGACCTGTTTTTCTGCCGTGCTGGCTCGCTGGGGCGGCCTGA
CGCGTCTGCTGCTTAACATCACCTTATTCGACCGCCAGCCGCTGCACCCGGCGGTTGGCGCGATGCTTGCCGACTTCACC
AATATTCTTCTGCTGGATACCGCCTGCGATGGCGATACCGTCAGCAACCTGGCGCGTAAAAACCAGCTCACGTTTACGGA
GGACTGGGAGCATCGCCACTGGTCCGGCGTCGAATTACTCCGTGAACTCAAACGCCAGCAGCGCTACCCCCACGGCGCCC
CGGTGGTATTTACCAGCAATCTGGGGCGTTCCCTCTACAGCAGCCGCGCAGAATCGCCGTTGGGCGAGCCGGAATGGGGC
ATCTCGCAAACGCCGCAGGTCTGGATAGATCATCTGGCGTTCGAGCATCACGGCGAGGTCTGGCTACAATGGGACAGCAA
CGACGCGCTGTTCCCTCCGGCGTTAGTCGAAACATTGTTCGACGCCTACTGCCAGTTGATTAACCAACTCTGCGATGACG
AAAGCGCCTGGCAAAAGCCGTTCGCAGATATGATGCCCGCCAGCCAGCGCGCGATACGCGAACGGGTCAACGCCACCGGC
GCCCCCATTCCCGAAGGCTTGCTGCATGAAGGCATTTTCCGTATCGCTCTGCAACAGCCGCAGGCGCTGGCGGTAACGGA
CATGCGTTATCAGTGGAATTATCATGAGCTGACAGACTATGCCCGCCGTTGCGCGGGCAGGTTAATCGAGTGCGGGGTTC
AGCCCGGCGATAATGTGGCTATCACGATGTCGAAAGGCGCAGGACAACTTGTTGCGGTTCTGGCCGTCCTGCTGGCCGGG
GCGGTTTACGTTCCGGTTTCGCTGGATCAGCCTGCCGCACGGCGCGAGAAAATCTACGCTGACGCCAGCGTCCGGCTGGT
GCTCATTTGTCAGCACGACGCCAGCGCCGGGTCAGACGATATTCCCGTCCTTGCCTGGCAGCAGGCCATTGAGGCGGAGC
CGATCGCCAACCCGGTAGTACGCGCCCCCACGCAACCGGCCTACATTATCTACACCTCCGGCTCTACCGGTACGCCGAAA
GGGGTAGTCATTTCTCACCGGGGAGCGCTTAACACCTGTTGCGATATCAATACCCGCTATCAGGTTGGCCCGCATGACAA
GGTGCTGGCCCTCTCCGCCCTACATTTTGATTTATCGGTTTACGACATTTTTGGCGTACTGCGCGCGGGCGGCGCGCTGG
TGATGGTGATGGAAAATCAACGGCGCGATCCTCACGCATGGTGTGAGCTGATCCAGCGCCATCAGGTCACGCTCTGGAAC
AGCGTCCCGGCGCTGTTCGATATGCTGCTGACCTGGTGTGAAGGTTTCGCCGACGCCACGCCGGAAAACCTGCGCGCAGT
GATGCTTTCCGGCGACTGGATCGGGCTTGACCTCCCCGCCCGTTATCGGGCCTTCCGGCCACAAGGACAATTTATCGCGA
TGGGCGGCGCCACCGAGGCGTCTATCTGGTCTAACGCCTGCGAAATTCACGACGTCCCTGCCCACTGGCGCTCCATCCCT
TACGGTTTTCCGCTAACCAACCAACGCTACCGGGTGGTGGATGAACAGGGCCGGGACTGCCCTGACTGGGTGCCGGGTGA
ATTATGGATTGGCGGCATTGGGGTCGCGGAAGGCTATTTCAACGATCCCCTGCGTAGCGAGCAGCAATTTTTGACGCTCC
CGGACGAGCGCTGGTATCGCACCGGCGATCTCGGCTGCTACTGGCCAGATGGCACAATCGAGTTCCTCGGTCGTCGCGAC
AAGCAGGTCAAAGTCGGAGGATATCGCATCGAGCTGGGCGAAATCGAAAGCGCGCTCAGCCAGCTGGCGGGGGTGAAACA
AGCAACCGTTCTGGCGATCGGCGAAAAAGAAAAAACGCTGGCGGCATACGTTGTTCCTCAGGGCGAGGCTTTTTGCGTTA
CCGATCATCGGAACCCGGCACTGCCGCAGGCGTGGCACACGCTTGCGGGAACGTTGCCCTGTTGCGCCATCTCGCCAGAG
ATCTCCGCAGAACAGGTAGCCGATTTCCTTCAGCATCGCCTGCTAAAACTGAAGCCGGGTCACACCGCTGGCGCCGATCC
TCTCCCCCTGATGAACTCACTCGCTATCCAGCCGCGCTGGCAGGCCGTGGTGGAACGCTGGTTAGCATTTCTGGTGACAC
AACGGCGACTGAAGCCCGCTGCTGAAGGTTATCAGGTCTGCGCTGGTGAAGAACGCGAGGATGAGCACCCGCACTTCAGC
GGACATGATTTAACGTTATCGCAAATTCTTCGTGGTGCCCGTAACGAACTGTCGTTACTGAACGACGCGCAGTGGTCGCC
GGAAAGCCTGGCCTTTAACCATCCGGCCAGCGCCCCGTATATTCAGGAACTGGCGACAATTTGCCAACAGCTTGCACAGC
GCTTACAGCGCCCGGTGCGCCTGCTTGAGGTGGGAACCCGCACTGGCCGCGCCGCAGAATCGCTGTTAGCACAGCTCAAC
GCCGGACAGATTGAGTATGTCGGGCTTGAGCAGAGCCAGGAGATGCTGCTGAGCGCCCGGCAGAGGCTCGTCCCCTGGCC
TGGCGCCCGTCTGTCCCTCTGGAATGCAGACACGCTGGCGGCGCACGCTCACTCGGCGGACATTATCTGGCTTAATAACG
CCCTGCATCGTCTGCTGCCGGAAGATCCCGGGCTCCTTGCGACATTACAACAGCTTGCCGTTCCCGGCGCGCTGCTCTAC
GTGATGGAGTTTCGCCAGTTAACGCCGTCCGCCCTACTCAGCACGCTCCTGTTAACCAATGGGCAGCCGGAGGCCTTGCT
GCATAACAGCGCCGACTGGGCGGCATTATTTAGCGCGGCCGCCTTCAACTGTCAGCATGGCGATGAGGTCGCGGGGTTAC
AACGCTTCCTCGTACAATGTCCTGACAGGCAGGTGCGCCGCGATCCCCGTCAACTTCAGGCCGCCCTCGCCGGGCGTCTG
CCGGGGTGGATGGTGCCGCAACGGATCGTCTTCCTCGACGCCTTACCGCTGACGGCTAACGGGAAAATTGACTACCAGGC
GCTGAAGCGTCGTCATACCCCTGAAGCGGAAAACCCGGCCGAAGCGGATTTACCCCAGGGCGACATTGAAAAACAGGTTG
CCGCCCTCTGGCAGCAACTCTTATCAACTGGCAATGTCACCAGAGAAACCGACTTCTTCCAGCAAGGCGGCGATAGCCTG
CTGGCGACCCGTCTGACCGGGCAACTTCATCAGGCAGGTTATGAAGCGCAATTAAGCGACCTGTTTAATCATCCCCGGCT
GGCGGATTTTGCCGCCACGCTGCGGAAAACCGACGTCCCGGTCGAACAACCATTCGTCCACTCCCCTGAAGATCGCTACC
AGCCCTTTGCGCTTACCGACGTGCAGCAGGCTTACCTGGTGGGGCGTCAGCCGGGCTTTGCCCTGGGCGGCGTCGGCTCA
CATTTCTTTGTTGAATTTGAAATTGCCGATCTGGATCTCACCCGGTTGGAGACGGTCTGGAACCGATTAATCGCCCGCCA
CGATATGCTACGCGCCGTCGTGCGTGATGGACAGCAACAGGTGCTCGAACAGACGCCTCGCTGGGTAATACCCGCACACA
TCCTCCATACGCCTGAAGAGGCGTTGCAGGTGCGCGAAAAACTGGCGCATCAGGTACTCAACCCCGAAGTGTGGCCGGTA
TTCGATCTCCAGGTCGGATACGTGGACGGGATGCCTGCCCGCCTGTGGCTGTGTCTGGATAACCTGTTGCTTGACGGTCT
GAGCATGCAGATCCTGCTGGCGGAGCTGGAGCACGGCTACCGCTACCCGCAACAGCTGCTTCCGCCGCTGCCCGTCACCT
TCAGGGATTATCTGCAACAACCCTCGCTACAGTCGCCCAATCCAGATTCTCTGGCATGGTGGCAGGCGCAGCTTGATGAT
ATTCCTCCGGCGCCTGCGTTGCCGCTGCGCTGCTTGCCTCAGGAGGTTGAAACACCGCGCTTCGCCCGCCTGAACGGCGC
ACTGGACAGCACGCGCTGGCATCGGCTGAAAAAACGGGCGGCTGACGCCCATCTCACCCCGTCGGCCGTACTGTTGTCGG
TGTGGTCAACGGTTCTCTCTGCATGGAGTGCACAGCCTGAGTTCACGCTTAACCTTACGCTTTTCGACAGGCGACCGCTG
CACCCGCAAATCAACCAGATTCTGGGCGATTTCACCTCGCTGATGCTGCTGAGCTGGCATCCCGGCGAAAGCTGGCTGCA
CAGCGCGCAGTCACTACAGCAGCGGCTGAGCCAGAACCTCAACCACCGCGATGTGTCAGCCATCCGCGTGATGCGTCAAC
TGGCGCAACGGCAAAACGTGCCTGCCGTTCCGATGCCCGTCGTCTTTACCAGCGCACTGGGCTTTGAGCAGGATAACTTC
CTCGCCCGGCGTAATCTGCTCAAACCGGTCTGGGGCATCTCCCAGACGCCGCAGGTCTGGCTCGATCACCAGATTTATGA
ATCCGAAGGCGAACTGCGCTTTAACTGGGATTTTGTCGCCGCGCTGTTTCCTGCCGGGCAGGTGGAGCGCCAGTTTGAAC
AGTATTGCGCATTGCTAAACCGAATGGCCGAGGATGAAAGCGGCTGGCAACTGCCGCTCGCCGCGCTGGTGCCTCCCGTT
AAACACGCAGGGCAATGCGCAGAGCGCTCACCGCGCGTATGCCCTGAGCACTCTCAGCCACACATTGCGGCGGACGAGAG
CACCGTCAGCCTGATTTGCGACGCCTTCCGCGAGGTGGTTGGCGAGTCTGTCACGCCCGCAGAAAACTTCTTTGAGGCGG
GCGCAACGTCGCTGAATCTGGTGCAACTGCACGTTTTGTTACAACGTCACGAATTTTCCACCCTGACGTTGCTTGACCTC
TTCACCCACCCTTCTCCTGCTGCCCTGGCCGATTATCTGGCCGGCGTCGCCACGGTGGAGAAAACAAAACGACCTCGCCC
TGTTCGCCGTCGTCAGCGGCGGATATAG
>PathEcoli~~~irp2~~~gi:410482039 High-molecular-weight nonribosomal peptide/polyketide synthetase 2 (HMWP2)
ATGATTTCTGGCGCACCATTTCAGGATTCGCTGTTACCGGACAACCGCCACGCGGCTGATTACCAACAATTACGCGAGCG
GCTCATACAGGAACTGAATTTAACGCCGCAGCAGTTACATGAAGAGAGCAACCTGATCCAGGCCGGCCTGGATTCCATAA
GATTGATGAGATGGTTACACTGGTTTCGTAAAAATGGCTACCGCCTTACCCTTCGCGAGCTGTATGCCGCCCCCACGCTG
GCGGCATGGAACCAGTTAATGCTCAGCCGGTCGCCGGAGAACGCGGAAGAAGAAACGCCGCCCGACGAATCATCCTGGCC
GAACATGACCGAAAGTACCCCCTTCCCATTGACGCCAGTACAGCACGCCTACCTGACGGGCCGCATGCCGGGGCAGACGC
TTGGCGGCGTGGGTTGCCACCTGTATCAGGAGTTTGAAGGCCATTGTCTGACGGCGTCGCAGCTGGAGCAGGCCATCACG
ACCTTGCTGCAACGCCACCCAATGCTGCATATCGCCTTTCGCCCCGACGGGCAGCAGGTCTGGCTACCGCAACCTTACTG
GAACGGCGTCACCGTTCATGATTTACGCCATAACGACGCTGAAAGCCGCCAGGCCTATCTGGACGCACTGCGCCAGCGCC
TGAGCCACCGTCTTTTACGCGTGGAAATCGGCGAAACGTTTGATTTTCAGCTGACGCTCTTGCCGGACAATCGCCACCGC
CTCCATGTCAATATTGACCTGCTGATTATGGATGCCTCCAGCTTTACGCTTTTCTTCGATGAGCTTAACGCCCTGCTGGC
CGGAGAATCGCTGCCGGCTATCGACACCCGCTATGATTTCCGCTCGTATTTGCTGCACCAGCAGAAGATCAATCAACCAC
TGAGAGACGTCGCGCGCGCTTACTGGCTGGCGAAAGCATCGACGCTTCCCCCCGCGCCCGTCTTGCCGCTGGCCTGCGAA
CCCGCCACGCTACGTGAAGTCCGTAATACCCGACGCCGCATGATTGTCCCGGCAACACGCTGGCACGCCTTTAGCAACCG
GGCCGGCGAGTATGGCGTGACGCCGACAATGGCACTGGCGACCTGTTTTTCTGCCGTGCTGGCTCGCTGGGGCGGCCTGA
CGCGTCTGCTGCTTAACATCACCTTATTCGACCGCCAGCCGCTGCAACCGGCGGTTGGCGCGATGCTTGCCGACTTCACC
AATATTCTTCTGCTGGATACCGCCTGCGATGGCGATACCGTCAGCAACCTGGCGCGTAAAAACCAGCTCACGTTTACGGA
GGACTGGGAGCATCGCCACTGGTCCGGCGTCGAATTACTCCGTGAACTCAAACGCCAGCAGCGCTACCCCCACGGCGCCC
CGGTGGTATTTACCAGCAATCTGGGGCGTTCCCTCTACAGCAGCCGCGCAGAATCGCCGTTGGGCGAGCCGGAATGGGGC
ATCTCGCAAACGCCGCAGGTCTGGATAGATCATCTGGCGTTCGAGCATCACGGCGAGGTCTGGCTACAATGGGACAGCAA
CGACGCGCTGTTCCCTCCGGCGTTAGTCGAAACATTGTTCGACGCCTACTGCCAGTTGATTAACCAACTCTGCGATGACG
AAAGCGCCTGGCAAAAGCCGTTCGCAGATATGATGCCCGCCAGCCAGCGCGCGATACGCGAACGGGTCAACGCCACCGGC
GCCCCCATTCCCGAAGGCTTGCTGCATGAAGGCATTTTCCGTATCGCTCTGCAACAGCCGCAGGCGCTGGCGGTAACGGA
CATGCGTTATCAGTGGAATTATCATGAGCTGACAGACTATGCCCGCCGTTGCGCGGGCAGGTTAATCGAGTGCGGGGTTC
AGCCCGGCGATAATGTGGCTATCACGATGTCGAAAGGCGCAGGACAACTTGTTGCGGTTCTGGCCGTCCTGCTGGCCGGG
GCGGTTTACGTTCCGGTTTCGCTGGATCAGCCTGCCGCACGGCGCGAGAAAATCTACGCTGACGCCAGCGTCCGGCTGGT
GCTCATTTGTCAGCACGACGCCAGCGCCGGGTCAGACGATATTCCCGCCCTTGCCTGGCAGCAGGCCATTGAGGCGGAGC
CGATCGCCAACCCGGTAGTACGCGCCCCCACGCAACCGGCCTACATTATCTACACCTCCGGCTCTACCGGTACGCCGAAA
GGGGTAGTCATTTCTCACCGGGGAGCGCTTAACACCTGTTGCGATATCAATACCCGCTATCAGGTTGGCCCGCATGACAG
GGTGCTGGCCCTCTCCGCCCTACATTTTGATTTATCGGTTTACGACATTTTTGGCGTACTGCGCGCGGGCGGCGCGCTGG
TGATGGTGATGGAAAATCAACGGCGCGATCCTCACGCATGGTGTGAGCTGATCCAGCGCCATCAGGTCACGCTCTGGAAC
AGCGTCCCGGCGCTGTTCGATATGCTGCTGACCTGGTGTGAAGGTTTCGCCGACGCCACGCCGGAAAACCTGCGCGCAGT
GATGCTTTCCGGCGACTGGATCGGGCTTGACCTCCCCGCCCGTTATCGGGCCTTCCGGCCACAAGGACAATTTATCGCGA
TGGGCGGCGCCACCGAGGCGTCTATCTGGTCTAACGCCTGCGAAATTCACGACGTCCCCGCCCACTGGCGCTCCATCCCT
TACGGTTTTCCGCTAACCAACCAACGCTACCGGGTGGTGGATGAACAGGGCCGGGACTGCCCTGACTGGGTGCCGGGTGA
ATTATGGATTGGCGGCATTGGGGTCGCGGAAGGCTATTTCAACGATCCCCTGCGTAGCGAGCAGCAATTTTTGACGCTCC
CGGACGAGCGCTGGTATCGCACCGGCGATCTCGGCTGCTACTGGCCAGATGGCACAATCGAGTTCCTCGGTCGTCGCGAC
AAGCAGGTCAAAGTCGGAGGATATCGCATCGAGCTGGGCGAAATCGAAAGCGCGCTCAGCCAGCTGGTGGGGGTGAAACA
AGCAACCGTTCTGGCGATCGGCGAAAAAGAAAAAACGCTGGCGGCATACGTTGTTCCTCAGGGCGAGGCTTTTTGCGTTA
CCGATCATCGGAACCCGGCACTGCCGCAGGCGTGGCACACGCTTGCGGGAACGTTGCCCTGTTGCGCCATCTCGCCAGAG
ATCTCCGCAGAACAGGTAGCCGATTTCCTTCAGCATCGCCTGCTAAAACTGAAGCCGGGTCACACCGCTGGCGCCGATCC
TCTCCCCCTGATGAACTCACTCGCTATCCAGCCGCGCTGGCAGGCCGTGGTGGAACGCTGGTTAGCATTTCTGGTGACAC
AACGGCGACTGAAGCCCGCTGCTGAAGGTTATCAGGTCTGCGCTGGTGAAGAACGCGAGGATGAGCACCCGCACTTCAGC
GGACATGATTTAACGTTATCGCAAATTCTTCGCGGTGCCCGTAACGAACTGTCGTTACTGAACGACGCGCAGTGGTCGCC
GGAAAGCCTGGCCTTTAACCATCCGGCCAGTGCCCCGTATATTCAGGAACTGGCGACAATTTGCCAACAGCTTGCACAGC
GCTTACAGCGCCCGGTACGCCTGCTTGAGGTGGGAACCCGCACTGGCCGCACCGCAGAATCGCTGTTAGCACAGCTCAAC
GCCGGACAGATTGAGTATGTCGGGCTTGAGCAGAGCCAGGAGATGCTGCTGAGCGCCCGGCAGAGGCTCGCCCCCTGGCC
TGGCGCCCGTCTGTCCCTCTGGAATGCAGACACGCTGGCGGCGCACGCTCACTCGGCGGACATTATCTGGCTTAATAACG
CCCTGCATCGTCTGCTGCCGGAAGATCCCGGGCTCCTTGCGACATTACAACAGCTTGCCGTTCCCGGCGCGCTGCTCTAC
GTGATGGAGTTTCGCCAGTTAACGCCGTCCGCCCTACTCAGCACGCTCCTGTTAACCAATGGGCAGCCGGAGGCCTTGCT
GCATAACAGCGCCGACTGGGCGGCATTATTTAGCGCGGCCGGCTTCAACTGTCAGCATGGCGATGAGGTCGCGGGGTTAC
AACGCTTCCTCGTACAATGTCCTGACAGGCAGGTGCGCCGCGATCCCCGTCAACTTCAGGCCGCCCTCGCCGGGCGTCTG
CCGGGGTGGATGGTGCCGCAACGGATCGTCTTCCTCGACGCCTTACCGCTGACAGCTAACGGGAAAATTGACTACCAGGC
GCTGAAGCGTCGTCATACCCCTGAAGCGGAAAACCCGGCCGAAGCGGATTTACCCCAGGGCGACATTGAAAAACAGGTTG
CCGCCCTCTGGCAGCAACTCTTATCAACTGGCAATGTCACCAGAGAAACCGACTTCTTCCAGCAAGGCGGCGATAGCCTG
CTGGCGACCCGTCTGACCGGGCAACTTCATCAGGCAGGTTATGAAGCGCAATTAAGCGACCTGTTTAATCATCCCCGGCT
GGCGGATTTTGCCGCCACGCTGCGGAAAACCGACGTCCCGGTCGAACAACCATTCGTCCACTCCCTTGAAGATCGCTACC
AGCCCTTTGCGCTTACCGACGTGCAGCAGGCTTACCTGGTGGGGCGTCAGCCGGGCTTTGCCCTGGGCGGCGTCGGCTCA
CATTTCTTTGTTGAATTTGAAATTGCCGATCTGGACCTCACCCGGCTGGAGACGGTCTGGAACCGATTAATCGCCCGCCA
CGATATGCTGCGCGCCATCGTGCGTGATGGACAGCAACAGGTGCTCGAACAGACGCCCCCCTGGGTGATACCCGCACACA
CCCTCCATACGCCTGAAGAGGCGTTGCGGGTGCGCGAAAAACTGGCGCATCAGGTACTCAACCCCGAAGTGTGGCCGGTA
TTCGATCTCCAGGTCGGATACGTGGACGGGATGCCTGCCCGCCTGTGGCTGTGTCTGGATAACCTGTTGCTTGACGGTCT
GAGCATGCAGATCCTGCTGGCGGAGCTGGAGCACGGCTACCGCTACCCGCAACAGCTGCTTCCGCCGCTGCCCGTCACCT
TCAGGGATTATCTGCAACAACCCTCGCTACAGTCGCCCAATCCAGATTCTCTGGCATGGTGGCAGGCGCAGCTTGATGAT
ATTCCTCCGGCGCCTGCGTTGCCGCTGCGCTGCTTGCCTCAGGAGGTTGAAACACCGCGCTTCGCCCGCCTGAACGGCGC
ACTGGACAGCACGCGCTGGCATCGGCTGAAAAAACGGGCGGCTGACGCCCATCTCACCCCGTCGGCCGTACTGTTGTCGG
TGTGGTCAACGGTTCTCTCTGCATGGAGTGCGCAGCCTGACTTCACGCTTAACCTTACGCTTTTCGACAGGCGACCGCTG
CACCCGCAAATCAACCAGATTCTGGGCGATTTCACCTCGCTGATGCTGCTGAGCTGGCATCCCGGCGAAAGCTGGCTGCA
CAGCGCGCAGTCACTACAGCAGCGGCTGAGCCAGAACCTCAACCACCGCGATGTGTCAGCCATCCGCGTGATGCGTCAAC
TGGCGCAACGGCAAAACGTGCCAGCCGTTCCGATGCCCGTCGTCTTTACCAGCGCGCTGGGCTTTGAGCAGGATAACTTC
CTCGCCCGGCGTAATCTGCTCAAACCGGTCTGGGGCATCTCCCAGACGCCGCAGGTCTGGCTCGATCACCAGATTTATGA
ATCCGAAGGCGAACTGCGCTTTAACTGGGATTTTGTCGCCGCGCTGTTTCCTGCCGGGCAGGTGGAGCGCCAGTTTGAAC
AGTATTGCGCATTGCTAAACCGAATGGCCGAGGATGAAAGCGGCTGGCAACTGCCGCTCGCCGCGCTGGTGCCTCCCGTT
AAACACGCAGGGCAATGCGCAGAGCGCTCACCGCGCGTATGCCCTGAGCACTCTCAGCCACACATTGCGGCGGACGAGAG
CACCGTCAGCCTGATTTGCGACGCCTTCCGCGAGGTGGTTGGCGAGTCTGTCACGCCCGCAGAAAACTTCTTTGAGGCGG
GCGCAACGTCGCTGAATCTGGTGCAACTGCACGTTTTGTTACAACGTCACGAATTTTCCACCCTGACGTTGCTTGACCTC
TTCACCCACCCTTCTCCTGCTGCCCTGGCCGATTATCTGGCCGGCGTCGCCACGGTGGAGAAAACACAACGACCTCGCCC
TGTTCGCCGTCGTCAGCGGCGGATATAG
>PathEcoli~~~iss~~~WP_000738422.1 Increased serum survival lipoprotein Iss
ATGCAGGATAATAAGATGAAAAAAATGTTATTTTCTGCCGCTCTGGCAATGCTTATTACAGGATGTGCTCAACAAACGTT
TACTGTTGGAAACAAACCGACAGCAGTAACACCAAAGGAAACCATCACTCATCATTTCTTCGTTTCGGGAATTGGACAAG
AGAAAACTGTTGATGCAGCCAAAATTTGTGGCGGTGCAGAAAATGTTGTTAAAACAGAAACTCAGCAAACATTCGTAAAT
GGATTGCTCGGTTTTATCACTTTTGGCATCTATACTCCGCTGGAAGCCCGGGTATATTGCTCACAATAG
>PathEcoli~~~iucD~~~gi:26249459 L-lysine 6-monooxygenase IucD
ATGAAAAAAAGTGTCGATTTTATTGGTGTCGGGACAGGGCCATTTAATCTCAGTATTGCTGCATTGTCACATCAGATCGA
AGAACTGAACTGTCTCTTCTTTGACGAACATCCTCATTTTTCCTGGCATCCGGGTATGCTGGTACCGGATTGTCATATGC
AGACTGTCTTTCTGAAAGATCTGGTCAGTGCAGTTGCACCTACAAATCCCTACAGCTTTGTTAACTATCTGGTGAAGCAC
AAAAAGTTCTATCGCTTCCTTACAAGCAGACTACGTACAGTATCCCGTGAAGAGTTTTCTGACTATCTCCGCTGGGCTGC
TGAAGATATGAATAACCTGTATTTCAGTCATACCGTTGAAAATATTGATTTCGACAAAAAAAGTCGATTGTTTCTGGTTC
AGACCAGTCGGGGAGAATATTTTGCCCGCAATATCTGCCTTGGTACAGGAAAACAACCTTATTTACCACCCTGTGTGAAG
CATGTGACACAATCCTGTTTCCATGCCAGTGAAATGAATCTTCGTCGGCCGGACCTGAGTGGAAAACGGATAACTGTGGT
TGGTGGAGGACAGAGTGGTGCAGACCTGTTCCTTAATGCATTACGCGGGGAATGGGGAGAAGCGGCGGAAATAAACTGGG
TCTCACGGCGTAATAATTTTAACGCACTGGATGAGGCTGCTTTTGCTGATGAGTATTTTACACCTGAATATATTTCAGGC
TTCTCCGGACTGAAGGAAGATATTCGCCATCAGTTACTGGATGAGCAGAAAATGACATCGGATGGCATCACTGCCGATTC
TTTACTGACCATTTATCGTGAGTTGTACCACCGTTTTGAAGTTCTGAGAAAACCAAGAAATATCCGTCTGCTACCCAGCC
GCTCGGTAACAACTCTGGAAAGTAGTGGTCCGGGCTGGAAGTTATTGATGGAACATCATCTGGATCGGGGCAGAGAGAGC
CTGGAAAGTGATGTGGTGATTTTCGCCACAGGTTACCGTTCTGCATTGCCACAAATACTTCCCTCACTGATGCCCTTGAT
CACCATGCACGATAAGAACACCTTTAAAGTGCGTGATGACTTCACTCTGGAATGGAGTGGCCCGAAAGAAAATAACATCT
TTGCGGTCAACGCCAGCATGCAAACTCATGGCATCGCCGAACCCCAGCTCAGCCTGATGGCCTGGAGATCTGCACGTATT
CTTAATCGCGTACTGGGGCGTGATTTATTCGATCTCAGTATGCCGCCCGCACTGATTCAGTGGCGCAGCGGCAGCCGGAA
AAAACCGCAGCCGGAGGCTGCTGCTTTAACTCACTATACAACAAATATTCAGGAATAA
>PathEcoli~~~iucD~~~gi:88770303 IucD
ATGAAAAAAAGTGTCGATTTTATTGGTGTAGGGACAGGGCCATTTAATCTCAGCATTGCTGCGTTGTCACTTCAGATCGA
AGAACTGGACTGTCTCTTCTTTGATGAACATCCTCATTTTTCCTGGCATCCGGGTATGCTGGTACCGGATTGTCATATGC
AGACCGTCTTTCTGAAAGATCTGGTCAGTGCTGTTGCACCTACAAATCCCTACAGTTTTGTTAACTATCTGGTGAAGCAC
AAAAAGTTCTATCGCTTCCTTACAAGCAGACTACGTACAGTATCCCGTGAAGAGTTTTCTGACTACCTCCGCTGGGCTGC
TGAAGATATGAATAACCTGTATTTCAGTCATACCGTTGAAAACATTGATTTCGATAAAAAACGTCGATTGTTTCTGGTGC
AAACCAGCCAGGGAGAATATTTTGCCCGCAATATCTGCCTTGGTACAGGAAAACAACCTTATTTACCACCCTGTGTGAAG
CATATGACACAATCCTGTTTCCATGCCAGTGAAATGAATCTTCGTCGGCCGGACCTTAGTGGAAAACGGATAACCGTGGT
TGGTGGAGGACAGAGTGGTGCAGACCTGCTCCTTAATGCATTACGCGGGGAATGGGGAGAAGCGGCGGAAATAAACTGGG
TCTCCCGGCGTAATAATTTTAACGCACTGGATGAGGCTGCTTTTGCTGATGAGTATTTTACACCTGAATATATTTCAGGC
TTCTCCGGACTGGAGGAAGATATTCGCCATCAGTTACTGGATGAGCAGAAAATGACATCGGATGGCATCACTGCCGATTC
TTTACTGACCATTTATCGTGAGTTGTACCACCGTTTTGAAGTTCTGAGAAAACCAAGAAATATCCGTCTGCTACCCAGCC
GCTCGGTAACAACTCTGGAAAGTAGTGGTCCTGGCTGGAAGTTGCTGATGGAGCATCATCTGGATCAGGGCAGGGAGAGC
CTGGAAAGTGATGTGGTGATTTTCGCCACAGGTTACCGTTCTGCGTTGCCACAAATACTTCCCTCACTGATGCCCCTGAT
CACCATGCACGATAAGAACACCTTTAAAGTGCGTGATGACTTCACTCTGGAATGGAGTGGCCCGAAAGAGAACAACATCT
TCGTGGTCAACGCCAGTATGCAAACCCATGGCATCGCCGAACCCCAGCTCAGCCTGATGGCATGGAGATCTGCACGTATT
CTTAATCGCGTAATGGGACGTGATTTATTCGATCTCAGTATGCCGCCCGCCCTGATTCAGTGGCGCAGCAGCACCTAG
>PathEcoli~~~iucD~~~gi:218701709 L-lysine 6-monooxygenase
ATGAAAAAAAGTGTCGATTTTATTGGTGTAGGGACAGGGCCATTTAATCTCAGCATTGCTGCGTTGTCACATCAGATCGA
AGAACTGGACTGTCTCTTCTTTGATGAACATCCTCATTTTTCCTGGCATCCGGGTATGCTGGTACCGGATTGTCATATGC
AGACCGTCTTTCTGAAAGATCTGGTCAGTGCTGTTGCACCTACAAATCCCTACAGTTTTGTTAACTATCTGGTGAAGCAC
AAAAAGTTCTATCGCTTCCTTACAAGCAGACTACGTACAGTATCCCGTGAAGAGTTTTCTGACTACCTCCGCTGGGCTGC
TGAAGATATGAATAACCTGTATTTCAGTCATACCGTTGAAAACATTGATTTCGATAAAAAACGTCGATTGTTTCTGGTGC
AAACCAGCCAGGGAGAATATTTTGCCCGCAATATCTGCCTTGGTACAGGAAAACAACCTTATTTACCACCCTGTGTGAAG
CATATGACACAATCCTGTTTCCATGCCAGTGAAATGAATCTTCGTCGGCCGGACCTTAGTGGAAAACGGATAACCGTGGT
TGGTGGAGGACAGAGTGGTGCAGACCTGTTCCTTAATGCATTACGCGGGGAATGGGGAGAAGCGGCGGAAATAAACTGGG
TCTCCCGGCGTAATAATTTTAACGCACTGGATGAGGCTGCTTTTGCTGATGAGTATTTTACACCTGAATATATTTCAGGC
TTCTCCGGACTGGAGGAAGATATTCGCCATCAGTTACTGGATGAGCAGAAAATGACATCGGATGGCATCACTGCCGATTC
TTTACTGACCATTTATCGTGAGTTGTACCACCGTTTTGAAGTTCTGAGAAAACCAAGAAATATCCGTCTGCTACCCAGCC
GCTCGGTAACAACTCTGGAAAGTAGTGGTCCTGGCTGGAAGTTGCTGATGGAGCATCATCTGGATCAGGGCAGGGAGAGC
CTGGAAAGTGATGTGGTGATTTTCGCCACAGGTTACCGTTCTGCGTTGCCACAAATACTTCCCTCACTGATGCCCCTGAT
CACCATGCACGATAAGAACACCTTTAAAGTGCGTGATGACTTCACTCTGGAATGGAGTGGCCCGAAAGAGAACAACATCT
TCGTGGTCAACGCCAGTATGCAAACCCATGGCATCGCCGAACCCCAGCTCAGCCTGATGGCATGGAGATCTGCACGTATT
CTTAATCGCGTAATGGGACGTGATTTATTCGATCTCAGTATGCCGCCCGCCCTGATTCAGTGGCGCAGCGGCACCTAG
>PathEcoli~~~iucD~~~gi:260867383 siderophore biosynthesis protein
ATGAAAAAAAGTGTCGATTTTATTGGTGTCGGGACAGGGCCATTTAATCTCAGTATTGCTGCATTGTCACATCAGATCGA
AGAACTGAACTGTCTCTTCTTTGACGAACATCCTCATTTTTCCTGGCATCCGGGTATGCTGGTACCGGATTGTCATATGC
AGACTGTCTTTCTGAAAGATCTGGTCAGTGCAGTTGCACCTACAAATCCCTACAGCTTTGTTAACTATCTGGTGAAGCAC
AAAAAGTTCTATCGCTTCCTTACAAGCAGACTACGTACAGTATCCCGTGAAGAGTTTTCTGACTATCTCCGCTGGGCTGC
TGAAGATATGAATAACCTGTATTTCAGTCATACCGTTGAAAATATTGATTTCGACAAAAAAAGTCGATTGTTTCTGGTTC
AGACCAGTCGGGGAGAATATTTTGCCCGCAATATCTGCCTTGGTACAGGAAAACAACCTTATTTACCACCCTGTGTGAAG
CATGTGACACAATCCTGTTTCCATGCCTGTGAAATGAATCTTCGTCGGCCGGACCTGAGTGGAAAACGGATAACTGTGGT
TGGTGGAGGACAGAGTGGTGCAGACCTGTTCCTTAATGCATTACGCGGGGAATGGGGAGAAGCGGCGGAAATAAACTGGG
TCTCACGGCGTAATAATTTTAACGCACTGGATGAGGCTGCTTTTGCTGATGAGTATTTTACACCTGAATATATTTCAGGC
TTCTCCGGACTGAAGGAAGATATTCGCCATCAGTTACTGGATGAGCAGAAAATGACATCGGATGGCATCACTGCCGATTC
TTTACTGACCATTTATCGTGAGTTGTACCACCGTTTTGAAGTTCTGAGAAAACCAAGAAATATCCGTCTGCTACCCAGCC
GCTCGGTAACAACTCTGGAAAGTAGTGGTCCGGGCTGGAAGTTATTGATGGAACATCATCTGGATCGGGGCAGAGAGAGC
CTGGAAAGTGATGTGGTGATTTTCGCCACAGGTTACCGTTCTGCATTGCCACAAATACTTCCCTCACTGATGCCCTTGAT
CACCATGCACGATAAGAACACCTTTAAAGTGCGTGATGACTTCACTCTGGAATGGAGTGGCCCGAAAGAAAATAACATCT
TTGCGGTCAACGCCAGCATGCAAACTCATGGCATCGCCGAACCCCAGCTCAGCCTGATGGCCTGGAGATCTGCACGTATT
CTTAATCGCGTACTGGGGCGTGATTTATTCGATCTCAGTATGCCGCCCGCACTGATTCAGTGGCGCAGCGGCAGCCGGAA
AAAACCGCAGCCGGAGGCTGCTGCTTTAACTCACTATACAACAAATATTCAGGAATAA
>PathEcoli~~~iucD~~~gi:410484659 L-lysine 6-monooxygenase (Lysine N(6)-hydroxylase)
ATGAAAAAAAGTGTCGATTTTATTGGTGTCGGGACAGGGCCATTTAATCTCAGCATTGCTGCATTGTCACATCAGATCGA
AGAACTGAACTGTCTCTTCTTTGACGAACATCCTCATTTTTCCTGGCATCCGGGTATGCTGGTACCGGATTGTCATATGC
AGACCGTCTTTCTGAAAGATCTGGTCAGTGCAGTTGCACCTACAAATCCCTACAGCTTTGTTAACTATCTGGTGAAGCAC
AAAAAGTTCTATCGCTTCCTTACAAGCAGGCTACGTACAGTATCCCGTGAAGAGTTTTCTGACTATCTCCGCTGGGCTGC
TGAAGATATGAATAACCTGTATTTCAGTCATACCGTTGAAAATATTGATTTCGACAAAAAAAGTCGATTGTTTCTGGTTC
AGACCAGTCGGGGAGAATATTTTGCCCGCAATATCTGCCTTGGTACAGGAAAACAACCTTATTTACCACCCTGTGTGAAG
CATGTGACACAATCCTGTTTCCATGCCAGTGAAATGAATCTTCGTCGGCCGGACCTGAGTGGAAAACGGATAACCGTGGT
TGGTGGAGGACAGAGTGGTGCAGACCTGTTCCTTAATGCATTACGCGGGGAATGGGGAGAAGCGGCGGAAATAAACTGGG
TCTCACGGCGTAATAATTTTAACGCACTGGATGAGGCTGCTTTTGCTGATGAGTATTTTACACCTGAATATATTTCAGGC
TTCTCCGGACTGAAGGAAGATATTCGCCATCAGTTACTGGATGAGCAGAAAATGACATCGGATGGCATCACTGCCGATTC
TTTACTGACCATTTATCGTGAGTTGTACCACCGTTTTGAAGTTCTGAGAAAACCAAGAAATATCCGTCTGCTACCCAGTC
GCTCGGTAACAACTCTGGAAAGTAGTGGTCCGGGCTGGAGGTTATTGATGGAACATCATCTGGATCAGGGCAGAGAGAGC
CTGGAAAGTGATGTGGTGATTTTCGCCACAGGTTACCGTTCTGCATTGCCACAAATACTTCCCTCACTGATGCCCTTGAT
CACCATGCACGATAAGAACACCTTTAAAGTGCGTGATGACTTCACTCTGGAATGGAGTGGCCCGAAAGAAAATAACATCT
TTGCGGTCAACGCCAGCATGCAAACTCATGGCATCGCCGAACCCCAGCTCAGCCTGATGGCCTGGCGATCTGCACGTATT
CTTAATCGCGTACTGGGGCGTGATTTATTCGATCTCAGTATGCCGCCCGCACTGATTCAGTGGCGCAGCGGCAGCCGGAA
AAAACCGCAGCCGGAGGCTGCTTCTTTAACTCACTATACAGCAAATATTCAGGAATAA
>PathEcoli~~~iucD~~~WP_000750130.1 NADPH-dependent L-lysine N(6)-monooxygenase IucD. Flavoprotein monooxygenase required for N-hydroxylation of lysine. Involved in the biosynthesis of the siderophore aerobactin which is a chelator that mediates the high-affinity iron transport systems induced by the organism under iron-stressed conditions
ATGAAAAAAAGTGTCGATTTTATTGGTGTAGGGACAGGGCCATTTAATCTCAGCATTGCTGCGTTATCACATCAGATCGA
AGAACTGGACTGTCTCTTCTTTGATGAACATCCTCATTTTTCCTGGCATCCGGGTATGCTGGTACCGGATTGTCATATGC
AGACCGTCTTTCTGAAAGATCTGGTCAGTGCTGTTGCACCTACAAATCCCTACAGTTTTGTTAACTATCTGGTGAAGCAC
AAAAAGTTCTATCGCTTCCTTACAAGCAGACTACGTACAGTATCCCGTGAAGAGTTTTCTGACTACCTCCGCTGGGCTGC
TGAAGATATGAATAACCTGTATTTCAGTCATACCGTTGAAAACATTGATTTCGATAAAAAACGTCGATTGTTTCTGGTGC
AAACCAGCCAGGGAGAATATTTTGCCCGCAATATCTGCCTTGGTACAGGAAAACAACCTTATTTACCACCCTGTGTGAAG
CATATGACACAATCCTGTTTCCATGCCAGTGAAATGAATCTTCGTCGGCCGGACCTTAGTGGAAAACGGATAACCGTGGT
TGGTGGAGGACAGAGTGGTGCAGACCTGTTCCTTAATGCATTACGCGGGGAATGGGGAGAAGCGGCGGAAATAAACTGGG
TCTCCCGGCGTAATAATTTTAACGCACTGGATGAGGCTGCTTTTGCTGATGAGTATTTTACACCTGAATATATTTCAGGC
TTCTCCGGACTGGAGGAAGATATTCGCCATCAGTTACTGGATGAGCAGAAAATGACATCGGATGGCATCACTGCCGATTC
TTTACTGACCATTTATCGTGAGTTGTACCACCGTTTTGAAGTTCTGAGAAAACCAAGAAATATCCGTCTGCTACCCAGCC
GCTCGGTAACAACTCTGGAAAGTAGTGGTCCTGGCTGGAAGTTGCTGATGGAGCATCATCTGGATCAGGGCAGGGAGAGC
CTGGAAAGTGATGTGGTGATTTTCGCCACAGGTTACCGTTCTGCGTTGCCACAAATACTTCCCTCACTGATGCCCCTGAT
CACCATGCACGATAAGAACACCTTTAAAGTGCGTGATGACTTCACTCTGGAATGGAGTGGCCCGAAAGAGAACAACATCT
TCGTGGTCAACGCCAGTATGCAAACCCATGGCATCGCCGAACCCCAGCTCAGCCTGATGGCATGGAGATCTGCACGTATT
CTTAATCGTGTAATGGGACGTGATTTATTCGATCTCAGTATGCCGCCCGCCCTGATTCAGTGGCGCAGCGGCACCTAG
>PathEcoli~~~iutA~~~gi:26249458 ferric aerobactin receptor precusor IutA
GTGGCGCAGCGGCAGCCGGAAAAAACCGCAGCCGGAGGCTGCTGCTTTAACTCACTATACAACAAATATTCAGGAATAAC
GATGATGCGCAAAAAGTATATGCCCCGGGCTCTTGGTCCGCTGCTTCTTGTCGTGCTGTCACCAGCTGTCGCCCAGCAAA
ACGATGATAATGAGATCATAGTGTCTGCCAGCCGCAGCAATCGAACTGTAGCGGAGATGGCGCAAACCACCTGGGTTATC
GAAAATGCCGAACTGGAGCAGCAGATTCAGGGCGGTAAAGAGCTGAAAGACGCACTGGCTCAGTTAATCCCCGGCCTTGA
TGTCAGCAGCCAGAGCCGAACCAACTACGGTATGAACATGCGTGGCCGCCCGCTGGTTGTCCTGATTGACGGTGTGCGCC
TCAACTCTTCACGTTCCGACAGCCGACAACTGGACTCTGTCGATCCTTTTAATATCGACCATATTGAAGTGATCTCCGGC
GCGACGGCCCTGTACGGTGGCGGGAGTACCGGAGGGTTGATCAACATCGTGACCAAAAAAGGCCAGCCGGAAACCATGAT
GGAGTTTGAGGCTGGCACAAAAAGTGGCTTTAACAGCAGTAAAGATCACGATGAGCGCATTGCCGGTGCTGTCTCCGGCG
GAAATGACCATATCTCCGGACGTCTTTCCGTGGCATATCAGAAATTTGGCGGCTGGTTTGACGGTAACGGCGATGCCACC
CTGCTTGATAACACCCAGACCGGCCTGCAGCACTCCAATCGGCTGGACATCATGGGAACCGGTACGCTGAACATCGATGA
ATCCCGGCAGCTTCAACTGATAACGCAGTACTATAAAAGTCAGGGGGACGACAATTACGGGCTTAATCTCGGGAAAGGCT
TTTCCGCCATCAGCGGGAGCAGCACACCATACGTCAGTAAGGGGCTGAATTCTGACCGCATTCCCGGCACTGAGCGGCAT
TTGATCAGCCTGCAGTACTCTGACAGTGATTTCCTGAGACAGGAACTGGTCGGTCAGGTTTACTACCGCGATGAGTCGTT
GCGGTTCTACCCGTTCCCGACGGTAAATGCGAATAAACAGGCGACGGCTTTCTCCTCGTCACAGCAGGATACCGACCAGT
ACGGCATGAAACTGACTCTGAACAGCCAACTTATGGACGGCTGGCAAATCACCTGGGGGCTGGATGCTGAGCATGAGCGC
TTTACCTCCAACCAGATGTTCTTCGATCTGGCTCAGGCAAGTGCTTCCGGAGGGCTGAACAACCATAAGATTTACACCAC
CGGGCGCTATCCGTCATATGACATCACCAATCTGGCGGCCTTCCTGCAATCCAGCTATGACATTAATGATATTTTTACCG
TTAGCGGTGGCGTACGCTATCAGTATACTGAGAACAGGGTAGATGATTTCATCGACTACACGCAGCAACAGAAGATTGCT
GCCGGGAAGGCGATATCTGCCGACGCCATTCCTGGTGGTTCGGTAGATTACGATAACTTTCTGTTCAATGCTGGTCTGCT
GATGCACATCACCGAACGTCAGCAGGCATGGTTCAATTTTTCCCAGGGGGTGGCATTGCCGGATCCGGGGAAATATTATG
GTCGCGGCATCTATGGTGCAGCAGTGAACGGCCATCTTCCCCTGACAAAGAGCGTGAACGTCAGCGACAGTAAGCTGGAA
GGCGTGAAAGTCGATTCTTATGAACTGGGCTGGCGCTTTACCGGTGACAACCTGCGGACTCAAATCGCGGCATATTACTC
GCTTTCCAATAAGAGCGTGGAAAGGAATAAAGATCTGACCATCAGTGTGAAGGACGACAGGCGCCGTATTTACGGCGTGG
AAGGTGCGGTGGACTACCTGATCCCGGATACTGACTGGAGTACCGGTGTGAACTTCAATGTGCTGAAAACCGAGTCGAAA
GTGAACGGTCAATGGCAAAAATATGACGTGAAGGAATCAAGTCCATCGAAAGCGACAGCTTACATTAACTGGGCGCCGGA
ACCGTGGAGTCTGCGTGTACAGAGCACCACTTCTTTCGACGTAAGCGATGCAGAGGGTAACGATATTAATGGTTACACTA
CCGTCGATTTTATCAGTAGTTGGCAGCTTCCGGTGGGAACACTCAGCTTCAGCGTTGAGAACCTCTTCGACCGTGACTAT
ACCACTGTCTGGGGACAGCGTGCACCTCTGTACTACAGCCCGGGTTACGGCCCTGCTTCACTGTACGACTACAAAGGCCG
GGGCCGAACCTTTGGTCTGAACTACTCAGTGCTGTTCTGA
>PathEcoli~~~iutA~~~gi:88770302 IutA
ATGATGATAAGCAAAAAGTATACGCTTTGGGCTCTCAACCCACTGCTTCTTACCATGATGGCGCCAGCAGTCGCTCAACA
AACCGATGATGAAACGTTCGTGGTGTCTGCCAACCGCAGCAATCGCACCGTAGCGGAGATGGCGCAAACCACCTGGGTTA
TCGAAAACGCCGAACTGGAACAGCAGATTCAGGGCGGCAAAGAGCTTAAAGACGCACTGGCTCAGCTGATCCCTGGCCTT
GACGTCAGCAGCCGGAGCCGCACCAACTACGGTATGAATGTGCGTGGCCGCCCGCTGGTCGTGCTGGTTGACGGCGTGCG
TCTCAACTCTTCACGTACCGACAGCCGACAACTGGACTCTATAGATCCTTTTAATATCGACCATATTGAAGTGATCTCCG
GTGCGACGTCCCTGTACGGCGGCGGCAGTACCGGTGGCCTGATCAACATCGTGACCAAAAAAGGCCAGCCGGAAACCATG
ATGGAGTTTGAGGCTGGCACCAAAAGTGGCTTTAGCAGCAGTAAAGATCACGATGAACGCATTGCCGGAGCTGTCTCCGG
CGGAAATGAGCATATCTCCGGACGTCTTTCCGTGGCATATCAGAAATTTGGCGGCTGGTTTGACGGTAACGGCGATGCCA
CCTTGCTTGATAACACCCAGACCGGCCTGCAGTACTCCGATCGGCTGGACATCATGGGAACTGGTACGCTGAACATCGAT
GAATCCCGGCAGCTTCAGTTGATCACACAGTACTATAAAAGCCAGGGCGACGACGATTACGGGCTTAATCTCGGGAAAGG
CTTCTCTGCCATCAGAGGGACCAGCACGCCATTCGTCAGTAACGGGCTGAATTCCGACCGTATTCCCGGCACTGAGCGGC
ATTTGATCAGCCTGCAGTACTCTGACAGCGCTTTTCTGGGACAGGAGCTGGTCGGTCAGGTTTACTACCGCGATGAGTCG
TTGCGATTCTACCCGTTCCCGACGGTAAATGCGAACAAACAGGTGACGGCTTTCTCTTCGTCACAGCAGGACACCGACCA
GTACGGCATGAAACTGACTCTGAACAGCAAACCGATGGACGGCTGGCAAATCACCTGGGGGCTGGATGCTGATCATGAGC
GCTTTACCTCCAACCAGATGTTCTTCGACCTGGCTCAGGCAAGCGCTTCCGGAGGGCTGAACAACAAGAAGATTTACACC
ACCGGGCGCTATCCGTCGTATGACATCACCAACCTGGCGGCCTTCCTGCAATCAGGCTATGACATCAATAATCTCTTTAC
CCTCAACGGTGGCGTACGCTATCAGTACACTGAAAACAAGATTGATGATTTCATCGGCTACGCGCAGCAACGGCAGATTG
CCGCCGGGAAGGCTACATCCGCCGACGCCATTCCTGGCGGCTCAGTCGATTACGACAACTTCCTGTTCAACGCCGGTCTG
CTGATGCACATCACCGAACGCCAGCAGGCATGGCTCAACTTCTCCCAGGGCGTGGAGCTGCCGGACCCGGGTAAATACTA
TGGTCGCGGCATCTATGGTGCTGCAGTGAACGGCCATCTTCCTCTAACAAAGAGTGTGAACGTCAGCGACAGCAAGCTGG
AAGGCGTGAAAGTCGATTCTTATGAGCTGGGCTGGCGCTTTACTGGCAATAATCTGCGTACCCAAATCGCGGCCTACTAT
TCGATTTCTGATAAGAGCGTGGTGGCGAATAAAGATCTGACCATCAGCGTGGTGGACGACAAACGCCGTATTTACGGCGT
GGAAGGTGCGGTGGACTACCTGATTCCTGATACTGACTGGAGTACCGGAGTGAACTTCAACGTGCTGAAAACTGAGTCGA
AAGTGAACGGTACCTGGCAGAAATACGATGTGAAGACAGCAAGCCCATCAAAAGCGACAGCCTACATTGGCTGGGCACCG
GACCCGTGGAGTCTGCGCGTGCAGAGCACCACCTCCTTTGACGTGAGCGACGCGCAGGGCTACAAGGTCGATGGCTATAC
CACCGCGGATCTGCTCGGCAGTTATCAGCTTCCGGTGGGTACACTCAGCTTCAGCATTGAAAACCTCTTCGACCGTGACT
ACACCACTGTCTGGGGGCAGCGTGCACCACTGTACTACAGCCCGGGTTACGGCCCAGCGTCACTGTACGACTACAAAGGC
AGGGGCCGAACCTTTGGTCTGAACTACTCTGTGCTGTTCTGA
>PathEcoli~~~iutA~~~gi:218697849 Ferric aerobactin receptor precursor
GTGGCGCAGCGGCAGCCGGAAAAAACCGCAGCCGGAGGCTGCTTCTTTAACTCACTATACAGCAAATATTCAGGAATAAC
GATGATGCGCAAAAAGTATATGCCCCGGGCTCTTGGTCCGCTGCTTCTTGTCGTGCTGTCACCAGCTGTCGCCCAGCAAA
ACGATGATAATGAGATCATAGTGTCTGCCAGCCGCAGCAATCGAACTGTAGCGGAGATGGCGCAAACCACCTGGGTTATC
GAAAATGCCGAACTGGAGCAGCAGATTCAGGGCGGTAAAGAGCTGAAAGACGCACTGGCTCAGTTAATCCCCGGCCTTGA
TGTCAGCAGCCAGAGTCGAACCAACTACGGTATGAACATGCGTGGCCGTCCACTGGTTGTCCTGATTGACGGTGTGCGCC
TCAACTCTTCACGTTCCGACAGCCGACAACTGGACTCTGTCGATCCTTTTAATATCGACCATATTGAAGTGATCTCCGGC
GCGACGGCCCTGTACGGTGGCGGGAGTACCGGAGGGTTGATCAACATCGTGACCAAAAAAGGTCAGCCGGAAACCATGAT
GGAGTTTGAGGCTGGCACAAAAAGTGGCTTTAACAGCAGTAAAGATCACGATGAGCGCATTGCCGGTGCTGTCTCCGGCG
GAAATGACCATATCTCCGGACGTCTTTCCGTGGCATATCAGAAATTTGGCGGCTGGTTTGACGGTAACGGCGATGCCACC
CTGCTTGATAACACCCAGACCGGCCTGCAGCACTCCAATCGGCTGGACATCATGGGAACCGGTACGCTGAACATCGATGA
ATCCCGGCAGCTTCAACTGATAACGCAGTACTATAAAAGTCAGGGAGACGACAATTACGGGCTTAATCTCGGGAAAGGCT
TTTCCGCCATCAGCGGGAGCAGCACACCATACGTCAGTAAGGGGCTGAATTCTGACCGCATTCCCGGCACTGAGCGGCAT
TTGATCAGCCTGCAGTACTCTGACAGTGATTTCCTGGGACAGGAACTGGTCGGTCAGGTTTACTACCGCGATGAGTCGTT
GCGGTACTACCCGTTCCCGACGGTAAATGCGAATAAACAGGCGACGGCTTTCTCCTCGTCACAGCAGGATACCGACCAGT
ACGGCATGAAACTGACTCTGAACAGCCAACTGATGGACGGCTGGCAAATCACCTGGGGGCTGGATGCTGAGCATGAGCGC
TTTACCTCCAACCAGATGTTCTTCGATCTGGCTCAGGCAAGTGCTTCCGGAGGGCTGAACAACCATAAGATTTACACCAC
CGGGCGCTATCCGTCATATGACATCACCAATCTGGCGGCCTTCCTGCAATCCAGCTATGACATTAATGATATTTTTACCG
TTAGCGGTGGCGTACGCTATCAGTATACTGAGAACAGGGTAGATGATTTCATCGACTACACGCAGCAACAGAAGATTGCT
GCCGGGAAGGCGATATCTGCCGACGCCATTCCTGGTGGTTCGGTAGATTACGATAACTTTCTGTTCAATGCTGGTCTGCT
GATGCACATCACCGAACGTCAGCAGGCATGGTTCAATTTTTCCCAGGGGGTGGCATTGCCGGATCCGGGGAAATATTATG
GTCGCGGCATCTATGGTGCAGCAGTGAACGGCCATCTTTCCCTGACAAAGAGCGTGAACGTCAGCGACAGTAAGCTGGAA
GGCGTGAAAGTCGATTCTTATGAACTGGGCTGGCGCTTTACCGGTGACAACCTGCGGACTCAAATCGCGGCATATTACTC
ACTTTCCAATAAGAGCGTGGAAAGGAATAAAGATCTGACCATCAGTGTGAAGGACGACAGGCGCCGTATTTACGGCGTGG
AAGGTGCGGTGGACTACCTGATCCCGGATACTGACTGGAGTACCGGTGTGAACTTCAATGTGCTGAAAACCGAGTCGAAA
GTGAACGGTCAATGGCAAAAATATGACGTGAAGGAATCAAGTCCATCGAAAGCGACAGCTTACATTAACTGGGCGCCGGA
ACCGTGGAGTCTGCGTGTACAGAGCACCACTTCTTTCGACGTAAGCGATGCAGAGGGTAACGATATTAATGGTTACACTA
CCGTCGATTTTATCAGTAGTTGGCAGCTTCCGGTGGGAACACTCAGCTTCAGCGTTGAGAACCTCTTCGACCGTGACTAT
ACCACTGTCTGGGGACAGCGTGCACCTCTGTACTACAGCCCGGGTTACGGCCCTGCTTCACTGTACGACTACAAAGGCCG
GGGCCGAACCTTTGGTCTGAACTACTCAGTGCTGTTCTGA
>PathEcoli~~~iutA~~~gi:218701710 Ferric aerobactin receptor
ATGATGATAAGCAAAAAGTATACGCTTTGGGCTCTCAACCCACTGCTTCTTACCATGATGGCGCCAGCAGTCGCTCAACA
AACCGATGATGAAACGTTCGTGGTGTCTGCCAACCGCAGCAATCGCACCGTAGCGGAGATGGCGCAAACCACCTGGGTTA
TCGAAAACGCCGAACTGGAACAGCAGATTCAGGGCGGCAAAGAGCTTAAAGACGCACTGGCTCAGCTGATCCCTGGCCTT
GACGTCAGCAGCCGGAGCCGCACCAACTACGGTATGAATGTGCGTGGCCGCCCGCTGGTCGTGCTGGTTGACGGCGTGCG
TCTCAACTCTTCACGTACCGACAGCCGACAACTGGACTCTATAGATCCTTTTAATATCGACCATATTGAAGTGATCTCCG
GTGCGACGTCCCTGTACGGCGGCGGCAGTACCGGTGGCCTGATCAACATCGTGACCAAAAAAGGCCAGCCGGAAACCATG
ATGGAGTTTGAGGCTGGCACCAAAAGTGGCTTTAGCAGCAGTAAAGATCACGATGAACGCATTGCCGGAGCTGTCTCCGG
CGGAAATGAGCATATCTCCGGACGTCTTTCCGTGGCATATCAGAAATTTGGCGGCTGGTTTGACGGTAACGGCGATGCCA
CCTTGCTTGATAACACCCAGACCGGCCTGCAGTACTCCGATCGGCTGGACATCATGGGAACTGGTACGCTGAACATCGAT
GAATCCCGGCAGCTTCAGTTGATCACACAGTACTATAAAAGCCAGGGCGACGACGATTACGGGCTTAATCTCGGGAAAGG
CTTCTCTGCCATCAGAGGGACCAGCACGCCATTCGTCAGTAACGGGCTGAATTCCGACCGTATTCCCGGCACTGAGCGGC
ATTTGATCAGCCTGCAGTACTCTGACAGCGCTTTTCTGGGACAGGAGCTGGTCGGTCAGGTTTACTACCGCGATGAGTCG
TTGCGATTCTACCCGTTCCCGACGGTAAATGCGAACAAACAGGTGACGGCTTTCTCTTCGTCACAGCAGGACACCGACCA
GTACGGCATGAAACTGACTCTGAACAGCAAACCGATGGACGGCTGGCAAATCACCTGGGGGCTGGATGCTGATCATGAGC
GCTTTACCTCCAACCAGATGTTCTTCGACCTGGCTCAGGCAAGCGCTTCCGGAGGGCTGAACAACAAGAAGATTTACACC
ACCGGGCGCTATCCGTCGTATGACATCACCAACCTGGCGGCCTTCCTGCAATCAGGCTATGACATCAATAATCTCTTTAC
CCTCAACGGTGGCGTACGCTATCAGTACACTGAAAACAAGATTGATGATTTCATCGGCTACGCGCAGCAACGGCAGATTG
CCGCCGGGAAGGCTACATCCGCCGACGCCATTCCTGGCGGCTCAGTCGATTACGACAACTTCCTGTTCAACGCCGGTCTG
CTGATGCACATCACCGAACGCCAGCAGGCATGGCTCAACTTCTCCCAGGGCGTGGAGCTGCCGGACCCGGGTAAATACTA
TGGTCGCGGCATCTATGGTGCTGCAGTGAACGGCCATCTTCCTCTAACAAAGAGTGTGAACGTCAGCGACAGCAAGCTGG
AAGGCGTGAAAGTCGATTCTTATGAGCTGGGCTGGCGCTTTACTGGCAATAATCTGCGCACCCAAATCGCGGCCTACTAT
TCGATTTCTGATAAGAGCGTGGTGGCGAATAAAGATCTGACCATCAGCGTGGTGGACGACAAACGCCGTATTTACGGCGT
GGAAGGTGCGGTGGACTACCTGATTCCTGATACTGACTGGAGTACCGGAGTGAACTTCAACGTGCTGAAAACTGAGTCGA
AAGTGAACGGTACCTGGCAGAAATACGATGTGAAGACAGCAAGCCCATCAAAAGCGACAGCCTACATTGGCTGGGCACCG
GACCCGTGGAGTCTGCGCGTGCAGAGCACCACCTCCTTTGACGTGAGCGACGCGCAGGGCTACAAGGTCGATGGCTATAC
CACCGTGGATCTGCTCGGCAGTTATCAGCTTCCGGTGGGTACACTCAGCTTCAGCATTGAAAACCTCTTCGACCGTGACT
ACACCACTGTCTGGGGGCAGCGTGCACCACTGTACTACAGCCCGGGTTACGGCCCAGCGTCACTGTACGACTACAAAGGC
AGGGGCCGAACCTTTGGTCTGAACTACTCTGTGCTGTTCTGA
>PathEcoli~~~iutA~~~gi:260867384 putative ferric siderophore receptor
ATGCGCAAAAAGTATATGCCCCGGGCTCTTGGTCCGCTGCTTCTTGTCGTGCTGTCACCAGCTGTCGCCCAGCAAAACGA
TGATAATGAGATCATAGTGTCTGCCAGCCGCAGCAATCGAACTGTAGCGGAGATGGCGCAAACCACCTGGGTTATCGAAA
ATGCCGAACTGGAGCAGCAGATTCAGGGCGGTAAAGAGCTGAAAGACGCACTGGCTCAGTTAATCCCCGGCCTTGATGTC
AGCAGCCAGAGCCGAACCAACTACGGTATGAACATGCGTGGCCGCCCGCTGGTTGTCCTGATTGACGGTGTGCGCCTCAA
CTCTTCACGTTCCGACAGCCGACAACTGGACTCTGTCGATCCTTTTAATATCGACCATATTGAAGTGATCTCCGGCGCGA
CGGCCCTGTACGGTGGCGGGAGTACCGGAGGGTTGATCAACATCGTGACCAAAAAAGGCCAGCCGGAAACCATGATGGAG
TTTGAGGCTGGCACAAAAAGTGGCTTTAACAGCAGTAAAGATCACGATGAGCGCATTGCCGGTGCTGTCTCCGGCGGAAA
TGACCATATCTCCGGACGTCTTTCCGTGGCATATCAGAAATTTGGCGGCTGGTTTGACGGTAACGGCGATGCCACCCTGC
TTGATAACACCCAGACCGGCCTGCAGCACTCCAATCGGCTGGACATCATGGGAACCGGTACGCTGAACATCGATGAATCC
CGGCAGCTTCAACTGATAACGCAGTACTATAAAAGTCAGGGGGACGACAATTACGGGCTTAATCTCGGGAAAGGCTTTTC
CGCCATCAGCGGGAGCAGCACACCATACGTCAGTAAGGGGCTGAATTCTGACCGCATTCCCGGCACTGAGCGGCATTTGA
TCAGCCTGCAGTACTCTGACAGTGATTTCCTGAGACAGGAACTGGTCGGTCAGGTTTACTACCGCGATGAGTCGTTGCGG
TTCTACCCGTTCCCGACGGTAAATGCGAATAAACAGGCGACGGCTTTCTCCTCGTCACAGCAGGATACCGACCAGTACGG
CATGAAACTGACTCTGAACAGCCAACTTATGGACGGCTGGCAAATCACCTGGGGGCTGGATGCTGAGCATGAGCGCTTTA
CCTCCAACCAGATGTTCTTCGATCTGGCTCAGGCAAGTGCTTCCGGAGGGCTGAACAACCATAAGATTTACACCACCGGG
CGCTATCCGTCATATGACATCACCAATCTGGCGGCCTTCCTGCAATCCAGCTATGACATTAATGATATTTTTACCGTCAG
CGGTGGCGTACGCTATCAGTATACTGAGAACAGGGTAGATGATTTTATCGACTACACGCAGCAACAGAAGATTGCTGCCG
GGAAGGCGATATCTGCCGACGCCATTCCTGGTGGTTCGGTAGATTACGATAACTTTCTGTTCAATGCTGGTCTGCTGATG
CACATCACCGAACGTCAGCAGGCATGGTTCAATTTTTCCCAGGGGGTGGCATTGCCGGATCCGGGGAAATATTATGGTCG
CGGCATCTATGGTGCAGCAGTGAACGGCCATCTTCCCCTGACAAAGAGCGTGAACGTCAGCGACAGTAAGCTGGAAGGCG
TGAAAGTCGATTCTTATGAACTGGGCTGGCGCTTTACCGGTGACAACCTGCGGACTCAAATCGCAGCATATTACTCGCTT
TCCAATAAGAGCGTGGAAAGGAATAAAGATCTGACCATCAGTGTGAAGGACGACAGGCGCCGTATTTACGGCGTGGAAGG
TGCGGTGGACTACCTGATCCCGGATACTGACTGGAGTACCGGTGTGAACTTCAATGTGCTGAAAACCGAGTCGAAAGTGA
ACGGTCAATGGCAAAAATATGACGTGAAGGAATCAAGTCCATCGAAAGCGACAGCTTACATTAGCTGGGCGCCGGAACCG
TGGAGTCTGCGTGTGCAGAGCACCACTTCTTTCGACGTAAGCGATGCAGAGGGTAACGATATTAATGGTTACACTACCGT
CGATTTTATCAGTAGTTGGCTGCTTCCGGTGGGAACACTCAGCTTCAGCGTTGAGAACCTCTTCGACCGTGACTATACCA
CTGTCTGGGGACAGCGTGCACCTCTGTACTACAGCCCGGGTTACGGCCCTGCTTCACTGTACGACTACAAAGGCCGGGGC
CGAACCTTTGGTCTGAACTACTCAGTGCTGTTCTGA
>PathEcoli~~~iutA~~~gi:386622240 Aerobactin siderophore receptor IutA/TonB-dependent siderophore receptor
ATGGCGCCAGCAGTCGCTCAACAAACCGATGATGAAACGTTCGTGGTGTCTGCCAACCGCAGCAATCGCACCGTAGCGGA
GATGGCGCAAACCACCTGGGTTATCGAAAACGCCGAACTGGAACAGCAGATTCAGGGCGGCAAAGAGCTTAAAGACGCAC
TGGCTCAGCTGATCCCTGGCCTTGACGTCAGCAGCCGGAGCCGCACCAACTACGGTATGAATGTGCGTGGCCGCCCGCTG
GTCGTGCTGGTTGACGGCGTGCGTCTCAACTCTTCACGTACCGACAGCCGACAACTGGACTCTATAGATCCTTTTAATAT
CGACCATATTGAAGTGATCTCCGGTGCGACGTCCCTGTACGGCGGCGGCAGTACCGGTGGCCTGATCAACATCGTGACCA
AAAAAGGCCAGCCGGAAACCATGATGGAGTTTGAGGCTGGCACCAAAAGTGGCTTTAGCAGCAGTAAAGATCACGATGAA
CGCATTGCCGGAGCTGTCTCCGGCGGAAATGAGCATATCTCCGGACGTCTTTCCGTGGCATATCAGAAATTTGGCGGCTG
GTTTGACGGTAACGGCGATGCCACCTTGCTTGATAACACCCAGACCGGCCTGCAGTACTCCGATCGGCTGGACATCATGG
GAACCGGTACGCTGAACATCGATGAATCCCGGCAGCTTCAGTTGATCACACAGTACTATAAAAGCCAGGGCGACGACGAT
TACGGGCTTAATCTCGGGAAAGGCTTCTCTGCCATCAGAGGGACCAGCACGCCATTCGTCAGTAACGGGCTGAATTCCGA
CCGTATTCCCGGCACTGAGCGGCATTTGATCAGCCTGCAGTACTCTGACAGCGCTTTTCTGGGACAGGAGCTGGTCGGTC
AGGTTTACTACCGCGATGAGTCGTTGCGATTCTACCCGTTCCCGACGGTAAATGCGAACAAACAGGTGACGGCTTTCTCT
TCGTCACAGCAGGACACCGACCAGTACGGCATGAAACTGACTCTGAACAGCAAACCGATGGACGGCTGGCAAATCACCTG
GGGGCTGGATGCTGATCATGAGCGCTTTACCTCCAACCAGATGTTCTTCGACCTGGCTCAGGCAAGCGCTTCCGGAGGGC
TGAACAACAAGAAGATTTACACCACCGGGCGCTATCCGTCGTATGACATCACCAACCTGGCGGCCTTCCTGCAATCAGAC
TATGACATCAATAATCTCTTTACCCTCAACGGTGGCGTACGCTATCAGTACACTGAAAACAAGATTGATGATTTCATCGG
CTACGCGCAGCAACGGCAGATTGCCGCCGGGAAGGCTACATCCGCCGACGCCATTCCTGGCGGCTCAGTCGATTACGACA
ACTTCCTGTTCAACGCCGGTCTGCTGATGCACATCACCGAACGCCAGCAGGCATGGCTCAACTTCTCCCAGGGCGTGGAG
CTGCCGGACCCGGGTAAATACTATGGTCGCGGCATCTATGGTGCTGCAGTGAACGGCCATCTTCCTCTAACAAAGAGTGT
GAACGTCAGCGACAGCAAGCTGGAAGGCGTGAAAGTCGATTCTTATGAGCTGGGCTGGCGCTTTACTGGCAATAATCTGC
GCACCCAAATCGCGGCCTACTATTCGATTTCTGATAAGAGCGTGGTGGCGAATAAAGATCTGACCATCAGCGTGGTGGAC
GACAAACGCCGTATTTACGGCGTGGAAGGTGCGGTGGACTACCTGATTCCTGATACTGACTGGAGTACCGGAGTGAACTT
CAACGTGCTGAAAACTGAGTCGAAAGTGAACGGTACCTGGCAGAAATACGATGTGAAGACAGCAAGCCCATCAAAAGCGA
CAGCCTACATTGGCTGGGCACCGGACCCGTGGAGTCTGCGCGTGCAGAGCACCACCTCCTTTGACGTGAGCGACGCGCAG
GGCTACAAGGTCGATGGCTATACCACCGTGGATCTGCTCGGCAGTTATCAGCTTCCGGTGGGTACACTCAGCTTCAGCAT
TGAAAACCTCTTCGACCGTGACTACACCACTGTCTGGGGGCAGCGTGCACCACTGTACTACAGCCCGGGTTACGGCCCAG
CGTCACTGTACGACTACAAAGGCAGGGGCCGAACCTTTGGTCTGAACTACTCTGTGCTGTTCTGA
>PathEcoli~~~iutA~~~gi:386640484 ferric aerobactin receptor precusor IutA
ATGATGATAAGCAAAAAGTATACGCTTTGGGCTCTCAACCCACTGCTTCTTACCATGATGGCGCCAGCAGTCGCTCAACA
AACCGATGATGAAACGTTCGTGGTGTCTGCCAACCGCAGCAATCGCACCGTAGCGGAGATGGCGCAAACCACCTGGGTTA
TCGAAAACGCCGAACTGGAACAGCAGATTCAGGGCGGCAAAGAGCTTAAAGACGCACTGGCTCAGCTGATCCCTGGCCTT
GACGTCAGCAGCCGGAGCCGCACCAACTACGGTATGAATGTGCGTGGCCGCCCGCTGGTCGTGCTGGTTGACGGCGTGCG
TCTCAACTCTTCACGTACCGACAGCCGACAACTGGACTCTATAGATCCTTTTAATATCGACCATATTGAAGTGATCTCCG
GTGCGACGTCCCTGTACGGCGGCGGCAGTACCGGTGGCCTGATCAACATCGTGACCAAAAAAGGCCAGCCGGAAACCATG
ATGGAGTTTGAGGCTGGCACCAAAAGTGGCTTTAGCAGCAGTAAAGATCACGATGAACGCATTGCCGGAGCTGTCTCCGG
CGGAAATGAGCATATCTCCGGACGTCTTTCCGTGGCATATCAGAAATTTGGCGGCTGGTTTGACGGTAACGGCGATGCCA
CCTTGCTTGATAACACCCAGACCGGCCTGCAGTACTCCGATCGGCTGGACATCATGGGAACTGGTACGCTGAACATCGAT
GAATCCCGGCAGCTTCAGTTGATCACACAGTACTATAAAAGCCAGGGCGACGACGATTACGGGCTTAATCTCGGGAAAGG
CTTCTCTGCCATCAGAGGGACCAGCACGCCATTCGTCAGTAACGGGCTGAATTCCGACCGTATTCCCGGCACTGAGCGGC
ATTTGATCAGCCTGCAGTACTCTGACAGCGCTTTTCTGGGACAGGAGCTGGTCGGTCAGGTTTACTACCGCGATGAGTCG
TTGCGATTCTACCCGTTCCCGACGGTAAATGCGAACAAACAGGTGACGGCTTTCTCTTCGTCACAGCAGGACACCGACCA
GTACGGCATGAAACTGACTCTGAACAGCAAACCGATGGACGGCTGGCAAATCACCTGGGGGCTGGATGCTGATCATGAGC
GCTTTACCTCCAACCAGATGTTCTTCGACCTGGCTCAGGCAAGCGCTTCCGGAGGGCTGAACAACAAGAAGATTTACACC
ACCGGGCGCTATCCGTCGTATGACATCACCAACCTGGCGGCCTTCCTGCAATCAGACTATGACATCAATAATCTCTTTAC
CCTCAACGGTGGCGTACGCTATCAGTACACTGAAAACAAGATTGATGATTTCATCGGCTACGCGCAGCAACGGCAGATTG
CCGCCGGGAAGGCTACATCCGCCGACGCCATTCCTGGCGGCTCAGTCGATTACGACAACTTCCTGTTCAACGCCGGTCTG
CTGATGCACATCACCGAACGCCAGCAGGCATGGCTCAACTTCTCCCAGGGCGTGGAGCTGCCGGACCCGGGTAAATACTA
TGGTCGCGGCATCTATGGTGCTGCAGTGAACGGCCATCTTCCTCTAACAAAGAGTGTGAACGTCAGCGACAGCAAGCTGG
AAGGCGTGAAAGTCGATTCTTATGAGCTGGGCTGGCGCTTTACTGGCAATAATCTGCGCACCCAAATCGCGGCCTACTAT
TCGATTTCTGATAAGAGCGTGGTGGCGAATAAAGATCTGACCATCAGCGTGGTGGACGACAAACGCCGTATTTACGGCGT
GGAAGGTGCGGTGGACTACCTGATTCCTGATACTGACTGGAGTACCGGAGTGAACTTCAACGTGCTGAAAACTGAGTCGA
AAGTGAACGGTACCTGGCAGAAATACGATGTGAAGACAGCAAGCCCATCAAAAGCGACAGCCTACATTGGCTGGGCACCG
GACCCGTGGAGTCTGCGCGTGCAGAGCACCACCTCCTTTGACGTGAGCGACGCGCAGGGCTACAAGGTCGATGGCTATAC
CACCGTGGATCTGCTCGGCAGTTATCAGCTTCCGGTGGGTACACTCAGCTTCAGCATTGAAAACCTCTTCGACCGTGACT
ACACCACTGTCTGGGGGCAGCGTGCACCACTGTACTACAGCCCGGGTTACGGCCCAGCGTCACTGTACGACTACAAAGGC
AGGGGCCGAACCTTTGGTCTGAACTACTCTGTGCTGTTCTGA
>PathEcoli~~~iutA~~~gi:387615309 Ferric aerobactin receptor precusor IutA
ATGATGATAAGCAAAAAGTATACGCTTTGGGCTCTCAACCCACTGCTTCTTATCATGATGGCGCCAGCAGTCGCTCAACA
AACCGATGATGAAACGTTCGTGGTGTCTGCCAACCGCAGCAATCGCACCGTAGCGGAGATGGCGCAAACCACCTGGGTTA
TCGAAAACGCCGAACTGGAACAGCAGATTCAGGGCGGCAAAGAGCTTAAAGACGCACTGGCTCAGCTGATCCCTGGCCTT
GACGTCAGCAGCCGGAGCCGCACCAACTACGGTATGAATGTGCGTGGCCGCCCGCTGGTCGTGCTGGTTGACGGCGTGCG
TCTCAACTCTTCACGTACCGACAGCCGACAACTGGACTCTATAGATCCTTTTAATATCGACCATATTGAAGTGATCTCCG
GTGCGACGTCCCTGTACGGCGGCGGCAGTACCGGTGGCCTGATCAACATCGTGACCAAAAAAGGCCAGCCGGAAACCATG
ATGGAGTTTGAGGCTGGCACCAAAAGTGGCTTTAGCAGCAGTAAAGATCACGATGAACGCATTGCCGGAGCTGTCTCCGG
CGGAAATGAGCATATCTCCGGACGTCTTTCCGTGGCATATCAGAAATTTGGCGGCTGGTTTGACGGTAACGGCGATGCCA
CCTTGCTTGATAACACCCAGACCGGCCTGCAGTACTCCGATCGGCTGGACATCATGGGAACTGGTACGCTGAACATCGAT
GAATCCCGGCAGCTTCAGTTGATCACACAGTACTATAAAAGCCAGGGCGACGACGATTACGGGCTTAATCTCGGGAAAGG
CTTCTCTGCCATCAGAGGGACCAGCACGCCATTCGTCAGTAACGGGCTGAATTCCGACCGTATTCCCGGCACTGAGCGGC
ATTTGATCAGCCTGCAGTACTCTGACAGCGCTTTTCTGGGACAGGAGCTGGTCGGTCAGGTTTACTACCGCGATGAGTCG
TTGCGATTCTACCCGTTCCCGACGGTAAATGCGAACAAACAGGTGACGGCTTTCTCTTCGTCACAGCAGGACACCGACCA
GTACGGCATGAAACTGACTCTGAACAGCAAACCGATGGACGGCTGGCAAATCACCTGGGGGCTGGATGCTGATCATGAGC
GCTTTACCTCCAACCAGATGTTCTTCGACCTGGCTCAGGCAAGCGCTTCCGGAGGGCTGAACAACAAGAAGATTTACACC
ACCGGGCGCTATCCGTCGTATGACATCACCAACCTGGCGGTCTTCCTGCAATCAGGCTATGACATCAATAATCTCTTTAC
CCTCAACGGTGGCGTACGCTATCAGTACACTGAAAACAAGATTGATGATTTCATCGGCTACGCGCAGCAACGGCAGATTG
CCGCCGGGAAGGCTACATCCGCCGACGCCATTCCTGGCGGCTCAGTCGATTACGACAACTTCCTGTTCAACGCCGGTCTG
CTGATGCACATCACCGAACGCCAGCAGGCATGGCTCAACTTCTCCCAGGGCGTGGAGCTGCCGGACCCGGGTAAATACTA
TGGTCGCGGCATCTATGGTGCTGCAGTGAACGGCCATCTTCCTCTAACAAAGAGTGTGAACGTCAGCGACAGCAAGCTGG
AAGGCGTGAAAGTCGATTCTTATGAGCTGGGCTGGCGCTTTACTGGCAATAATCTGCGTACCCAAATCGCGGCCTACTAT
TCGATTTCTGATAAGAGCGTGGTGGCGAATAAAGATCTGACCATCAGCGTGGTGGACGACAAACGCCGTATTTACGGCGT
GGAAGGTGCGGTGGACTACCTGATTCCTGATACTGACTGGAGTACCGGAGTGAACTTCAACGTGCTGAAAACTGAGTCGA
AAGTGAACGGTACCTGGCAGAAATACGATGTGAAGACAGCAAGCCCATCAAAAGCGACAGCCTACATTGGCTGGGCACCG
GACCCGTGGAGTCTGCGCGTGCAGAGCACCACCTCCTTTGACGTGAGCGACGCGCAGGGCTACAAGGTCGATGGCTATAC
CACCGTGGATCTGCTCGGCAGTTATCAGCTTCCGGTGGGTACACTCAGCTTCAGCATTGAAAACCTCTTCGACCGTGACT
ACACCACTGTCTGGGGGCAGCGTGCACCACTGTACTACAGCCCGGGTTACGGCCCAGCGTCACTGTACGACTACAAAGGC
AGGGGCCGAACCTTTGGTCTGAACTACTCTGTGCTGTTCTGA
>PathEcoli~~~iutA~~~gi:410484658 Ferric aerobactin receptor
ATGCGCAAAAAGTATATGCCCCGGGCTCTTGGTCCGCTGCTTCTTGTCGTGCTGTCACCAGCTGTCGCCCAGCAAAACGA
TGATAATGAGATCATAGTGTCTGCCAGCCGCAGCAATCGAACTGTAGCGGAGATGGCGCAAACCACCTGGGTTATCGAAA
ATGCCGAACTGGAGCAGCAGATTCAGGGCGGTAAAGAGCTGAAAGACGCACTGGCTCAGTTAATCCCCGGCCTTGATGTC
AGCAGCCAGAGTCGAACCAACTACGGTATGAACATGCGTGGCCGTCCACTGGTTGTCCTGATTGACGGTGTGCGCCTCAA
CTCTTCACGTTCCGACAGCCGACAACTGGACTCTGTCGATCCTTTTAATATCGACCATATTGAAGTGATCTCCGGCGCGA
CGGCCCTGTACGGTGGCGGGAGTACCGGAGGGTTGATCAACATCGTGACCAAAAAAGGTCAGCCGGAAACCATGATGGAG
TTTGAGGCTGGCACAAAAAGTGGCTTTAACAGCAGTAAAGATCACGATGAGCGCATTGCCGGTGCTGTCTCCGGCGGAAA
TGACCATATCTCCGGACGTCTTTCCGTGGCATATCAGAAATTTGGCGGCTGGTTTGACGGTAACGGCGATGCCACCCTGC
TTGATAACACCCAGACCGGCCTGCAGCACTCCAATCGGCTGGACATCATGGGAACCGGTACGCTGAACATCGATGAATCC
CGGCAGCTTCAACTGATAACGCAGTACTATAAAAGTCAGGGAGACGACAATTACGGGCTTAATCTCGGGAAAGGCTTTTC
CGCCATCAGCGGGAGCAGCACACCATACGTCAGTAAGGGGCTGAATTCTGACCGCATTCCCGGCACTGAGCGGCATTTGA
TCAGCCTGCAGTACTCTGACAGTGATTTCCTGGGACAGGAACTGGTCGGTCAGGTTTACTACCGCGATGAGTCGTTGCGG
TACTACCCGTTCCCGACGGTAAATGCGAATAAACAGGCGACGGCTTTCTCCTCGTCACAGCAGGATACCGACCAGTACGG
CATGAAACTGACTCTGAACAGCCAACTGATGGACGGCTGGCAAATCACCTGGGGGCTGGATGCTGAGCATGAGCGCTTTA
CCTCCAACCAGATGTTCTTCGATCTGGCTCAGGCAAGTGCTTCCGGAGGGCTGAACAACCATAAGATTTACACCACCGGG
CGCTATCCGTCATATGACATCACCAATCTGGCGGCCTTCCTGCAATCCAGCTATGACATTAATGATATTTTTACCGTTAG
CGGTGGCGTACGCTATCAGTATACTGAGAACAGGGTAGATGATTTCATCGACTACACGCAGCAACAGAAGATTGCTGCCG
GGAAGGCGATATCTGCCGACGCCATTCCTGGTGGTTCGGTAGATTACGATAACTTTCTGTTCAATGCTGGTCTGCTGATG
CACATCACCGAACGTCAGCAGGCATGGTTCAATTTTTCCCAGGGGGTGGCATTGCCGGATCCGGGGAAATATTATGGTCG
CGGCATCTATGGTGCAGCAGTGAACGGCCATCTTTCCCTGACAAAGAGCGTGAACGTCAGCGACAGTAAGCTGGAAGGCG
TGAAAGTCGATTCTTATGAACTGGGCTGGCGCTTTACCGGTGACAACCTGCGGACTCAAATCGCGGCATATTACTCACTT
TCCAATAAGAGCGTGGAAAGGAATAAAGATCTGACCATCAGTGTGAAGGACGACAGGCGCCGTATTTACGGCGTGGAAGG
TGCGGTGGACTACCTGATCCCGGATACTGACTGGAGTACCGGTGTGAACTTCAATGTGCTGAAAACCGAGTCGAAAGTGA
ACGGTCAATGGCAAAAATATGACGTGAAGGAATCAAGTCCATCGAAAGCGACAGCTTACATTAACTGGGCGCCGGAACCG
TGGAGTCTGCGTGTACAGAGCACCACTTCTTTCGACGTAAGCGATGCAGAGGGTAACGATATTAATGGTTACACTACCGT
CGATTTTATCAGTAGTTGGCAGCTTCCGGTGGGAACACTCAGCTTCAGCGTTGAGAACCTCTTCGACCGTGACTATACCA
CTGTCTGGGGACAGCGTGCACCTCTGTACTACAGCCCGGGTTACGGCCCTGCTTCACTGTACGACTACAAAGGCCGGGGC
CGAACCTTTGGTCTGAACTACTCAGTGCTGTTCTGA
>PathEcoli~~~iutA~~~SF3719 Ferric siderophore receptor
ATGCGCAAAAAGTATATGCCCCGGGCTCTTGGTCCGCTGCTTCTTGTCGTGCTGTCACCAGCTGTCGCCCAGCAAAACGA
TGATAATGAGATCATAGTGTCTGCCAGCCGCAGCAATCGAACTGTAGCGGAGATGGCGCAAACCACCTGGGTTATCGAAA
ATGCCGAACTGGAGCAGCAGATTCAGGGCGGTAAAGAGCTGAAAGACGCACTGGCTCAGTTAATCCCCGGCCTTGATGTC
AGCAGCCAGAGTCGAACCAACTACGGTATGAACATGCGTGGCCGCCCGCTGGTTGTCCTGATTGACGGTGTGCGCCTCAA
CTCTTCACGTTCCGACAGCCGACAACTGGACTCTGTCGATCCTTTTAATATCGACCATATTGAAGTGATCTCCGGCGCGA
CGGCCCTGTACGGTGGCGGGAGTACCGGAGGGTTGATCAACATCGTGACCAAAAAAGGTCAGCCGGAAACCATGATGGAG
TTTGAGGCTGGCACAAAAAGTGGCTTTAACAGCAGTAAAGATCACGATGAGCGCATTGCCGGTGCTGTCTCCGGCGGAAA
TGACCATATCTCCGGACGTCTTTCCGTGGCATATCAGAAATTTGGCGGCTGGTTTGACGGTAACGGCGATGCCACCCTGC
TTGATAACACCCAGACCGGCCTGCAGCACTCCAATCGGCTGGACATCATGGGAACCGGTACGCTGAACATCGATGAATCC
CGGCAGCTTCAACTGATAACGCAGTACTATAAAAGTCAGGGAGACGACAATTACGGGCTTAATCTCGGGAAAGGCTTTTC
CGCCATCAGCGGGAGCAGCACACCATACGTCAGTAAGGGGCTGAATTCTGACCGCATTCCCGGCACTGAGCGGCATTTGA
TCAGCCTGCAGTACTCTGACAGTGATTTCCTGGGACAGGAACTGGTCGGTCAGGTTTACTACCGCGATGAGTCGTTGCGG
TACTACCCGTTCCCGACGGTAAATGCGAATAAACAGGCGACGGCTTTCTCCTCGTCACAGCAGGATACCGACCAGTACGG
CATGAAACTGACTCTGAACAGCCAACTGATGGACGGCTGGCAAATCACCTGGGGGCTGGATGCTGAGCATGAGCGCTTTA
CCTCCAACCAGATGTTCTTCGATCTGGCTCAGGCAAGTGCTTCCGGAGGGCTGAACAACCATAAGATTTACACCACCGGG
CGCTATCCGTCATATGACATCACCAATCTGGCGGCCTTCCTGCAATCCAGCTATGACATTAATGATATTTTTACCGTTAG
CGGTGGCGTACGCTATCAGTATACTGAGAACAGGGTAGATGATTTCATCGACTACACGCAGCAACAGAAGATTGCTACCG
GGAAGGCGATATCTGCCGACGCCATTCCTGGTGGTTCGGTAGATTACGATAACTTTCTGTTCAATGCTGGTCTGCTGATG
CACATCACCGAACGTCAGCAGGCATGGTTCAATTTTTCCCAGGGGGTGGCATTGCCGGATCCGGGGAAATATTATGGTCG
CGGCATCTATGGTGCAGCAGTGAACGGCCATCTTCCCCTGACAAAGAGCGTGAACGTCAGCGACAGTAAGCTGGAAGGCG
TGAAAGTCGATTCTTATGAACTGGGCTGGCGCTTTATCGGTGACAACCTGCGGACTCAAATCGCGGCATATTACTCGCTT
TCCAATAAGAGCGTGGAAAGGAATAAAGATCTGACCATCAGTGTGAAGGACGACAGGCGCCGTATTTACGGCGTGGAAGG
TGCGGTGGACTACCTGATCCCGGATACTGACTGGAGTACCGGTGTGAACTTCAATGTGCTGAAAACCGAGTCGAAAGTGA
ACGGTCAATGGCAAAAATATGACGTGAAGGAATCAAGTCCATCGAAAGCGACAGCTTACATTAACTGGGCGCCGGAACCG
TGGAGTCTGCGTGTACAGAGCACCACTTCTTTCGACGTAAGCGATGCAGAGGGTAACGATATTAATGGTTACACTACCGT
CGATTTTATCAGTAGTTGGCAGCTTCCGGTGGGAACACTCAGCTTCAGCGTTGAGAACCTCTTCGACCGTGACTATACCA
CTGTCTGGGGACAGCGTGCACCTCTGTACTACAGCCCGGGTTACGGCCCTGCTTCACTGTACGACTACAAAGGCCGGGGC
CGAACCTTTGGTCTGAACTACTCAGTGCTGTTCTGA
>PathEcoli~~~iutA~~~VFG045829 ferric aerobactin receptor IutA
ATGATGATAAGCAAAAAGTATACGCTTTGGGCTCTCAACCCACTGCTTCTTACCATGATGGCGCCAGCAGTCGCTCAACA
AACCGATGATGAAACGTTCGTGGTGTCTGCCAACCGCAGCAATCGCACCGTAGCGGAGATGGCGCAAACCACCTGGGTTA
TCGAAAACGCCGAACTGGAACAGCAGATTCAGGGCGGCAAAGAGCTTAAAGACGCACTGGCTCAGCTGATCCCTGGCCTT
GACGTCAGCAGCCGGAGCCGCACCAACTACGGTATGAATGTGCGTGGCCGCCCGCTGGTCGTGCTGGTTGACGGCGTGCG
TCTCAACTCTTCACGTACCGACAGCCGACAACTGGACTCTATAGATCCTTTTAATATCGACCATATTGAAGTGATCTCCG
GTGCGACGTCCCTGTACGGCGGCGGCAGTACCGGTGGCCTGATCAACATCGTGACCAAAAAAGGCCAGCCGGAAACCATG
ATGGAGTTTGAGGCTGGCACCAAAAGTGGCTTTAGCAGCAGTAAAGATCACGATGAACGCATTGCCGGAGCTGTCTCCGG
CGGAAATGAGCATATCTCCGGACGTCTTTCCGTGGCATATCAGAAATTTGGCGGCTGGTTTGACGGTAACGGCGATGCCA
CCTTGCTTGATAACACCCAGACCGGCCTGCAGTACTCCGATCGGCTGGACATCATGGGAACCGGTACGCTGAACATCGAT
GAATCCCGGCAGCTTCAGTTGATCACACAGTACTATAAAAGCCAGGGCGACGACGATTACGGGCTTAATCTCGGGAAAGG
CTTCTCTGCCATCAGAGGGACCAGCACGCCATTCGTCAGTAACGGGCTGAATTCCGACCGTATTCCCGGCACTGAGCGGC
ATTTGATCAGCCTGCAGTACTCTGACAGCGCTTTTCTGGGACAGGAGCTGGTCGGTCAGGTTTACTACCGCGATGAGTCG
TTGCGATTCTACCCGTTCCCGACGGTAAATGCGAACAAACAGGTGACGGCTTTCTCTTCGTCACAGCAGGACACCGACCA
GTACGGCATGAAACTGACTCTGAACAGCAAACCGATGGACGGCTGGCAAATCACCTGGGGGCTGGATGCTGATCATGAGC
GCTTTACCTCCAACCAGATGTTCTTCGACCTGGCTCAGGCAAGCGCTTCCGGAGGGCTGAACAACAAGAAGATTTACACC
ACCGGGCGCTATCCGTCGTATGACATCACCAACCTGGCGGCCTTCCTGCAATCAGACTATGACATCAATAATCTCTTTAC
CCTCAACGGTGGCGTACGCTATCAGTACACTGAAAACAAGATTGATGATTTCATCGGCTACGCGCAGCAACGGCAGATTG
CCGCCGGGAAGGCTACATCCGCCGACGCCATTCCTGGCGGCTCAGTCGATTACGACAACTTCCTGTTCAACGCCGGTCTG
CTGATGCACATCACCGAACGCCAGCAGGCATGGCTCAACTTCTCCCAGGGCGTGGAGCTGCCGGACCCGGGTAAATACTA
TGGTCGCGGCATCTATGGTGCTGCAGTGAACGGCCATCTTCCTCTAACAAAGAGTGTGAACGTCAGCGACAGCAAGCTGG
AAGGCGTGAAAGTCGATTCTTATGAGCTGGGCTGGCGCTTTACTGGCAATAATCTGCGCACCCAAATCGCGGCCTACTAT
TCGATTTCTGATAAGAGCGTGGTGGCGAATAAAGATCTGACCATCAGCGTGGTGGACGACAAACGCCGTATTTACGGCGT
GGAAGGTGCGGTGGACTACCTGATTCCTGATACTGACTGGAGTACCGGAGTGAACTTCAACGTGCTGAAAACTGAGTCGA
AAGTGAACGGTACCTGGCAGAAATACGATGTGAAGACAGCAAGCCCATCAAAAGCGACAGCCTACATTGGCTGGGCACCG
GACCCGTGGAGTCTGCGCGTGCAGAGCACCACCTCCTTTGACGTGAGCGACGCGCAGGGCTACAAGGTCGATGGCTATAC
CACCGTGGATCTGCTCGGCAGTTATCAGCTTCCGGTGGGTACACTCAGCTTCAGCATTGAAAACCTCTTCGACCGTGACT
ACACCACTGTCTGGGGGCAGCGTGCACCACTGTACTACAGCCCGGGTTACGGCCCAGCGTCACTGTACGACTACAAAGGC
AGGGGCCGAACCTTTGGTCTGAACTACTCTGTGCTGTTCTGA
>PathEcoli~~~kpsM~~~gi:146565 Polysialic acid transport protein KpsM
ATGGCAAGAAGTGGATTTGAAGTTCAGAAAGTCACCGTAGAGGCATTATTTCTACGAGAAATACGAACACGCTTTGGTAA
GTTTCGTCTGGGGTATTTGTGGGCGATTCTTGAACCCTCCGCGCATTTGCTGATACTGTTGGGAATTTTGGGTTACGTTA
TGCACCGCACTATGCCAGACATCTCGTTCCCGGTGTTTTTACTTAATGGCCTGATTCCCTTTTTTATCTTTAGTAGTATT
AGCAAACGTTCTATTGGTGCTATTGAAGCGAACCAGGGACTGTTTAATTATCGACCAGTAAAACCCATCGATACGATCAT
TGCACGTGCACTGCTTGAGACACTGATTTACGTTGCTGTTTATATTTTGCTCATGCTTATCGTCTGGATGACAGGCGAAT
ATTTCGAAATTACAAACTTTTTACAACTTGTGCTCACCTGGAGTTTGTTAATCATTCTTTCATGTGGCGTCGGCTTAATA
TTTATGGTCGTTGGTAAAACCTTTCCTGAAATGCAAAAGGTCCTGCCGATACTGCTTAAGCCGCTGTATTTCATCTCCTG
CATCATGTTCCCTCTACACTCGATTCCAAAACAATACTGGTCATATCTACTCTGGAACCCATTAGTGCATGTTGTGGAGT
TAAGCCGCGAGGCAGTTATGCCTGGCTATATCAGTGAAGGCGTGAGTCTGAACTACCTTGCAATGTTTACTCTGGTCACC
CTGTTCATCGGCCTGGCATTATACCGAACGCGTGAAGAGGCAATGCTGACATCATGA
>PathEcoli~~~kpsM~~~SPG000091 Escherichia coli capsule transport proteins KpsD (kpsD), KpsM (kpsM), KpsT (kpsT) and KpsE (kpsE) genes, complete cds.
ATGGACAAACCCATTATTAGTCAAACTCCACGCACTTCTTTGCAAGTATTACGTGATGTAGTATTTGGCTTATTAATTCG
TGAGCTAAAAACAAGATTTGGTAATTACCGACTAGGTTATGCTTGGGCATTACTTGACCCATTATTAATGATTAGCCTGT
TCAGCGTAGTATTTGGGATGAGAAGCCAAAGTGGCTTTGGTGGTGTCCCAGCCCAGGTTTTTATTACTGCTGGTTATTTA
CCTTTCATGTTTTTCAATAAAGTTGTGACTCAGTTGAAATCTGCTGTCAATGCTAATATGGGACTTTTTTGTTATAGACA
AGTGACTCCTTTTGCAACTTTTATAGCACGTTTTATGCTAGAAACAATGGTGGGCATGATTGTCGGTATCATCCTAGTAC
TAGGATTATTGTGGTTTGGCTTTGATGCAATACCTGCGGATCCATTGCAAGTGATCCTTGGTTATTCTCTTCTGATGCTG
TTTTCTTTTTCTCTTGGTATTGTATTTTGTGTTATTTGTAACTTAGCGAAAGAGGCAGATAAATTTCTTAGCTTGTTAAT
GATGCCTTTGATGTTTATCTCTTGTGTTATGTTTCCTCTTGCTACTATTCCCCCTCAATATCAGCATTGGTTTTTATGGA
ATCCACTTGTGCATGCTGTAGAACTAATCCGAAGGGCATGGATATCTGGTTATCGTAGTCCTGATGTAAGTTGGGCGTAT
CTGTCGGTTGTCACCTTATTATTGCTCACTTTTGCTATGAGTTGTTACCGATTACGGCATCGCCAATTGATTGCTAGTTA
G
>PathEcoli~~~kpsM~~~SPG000093 E. coli kpsM and kpsT genes involved in polysaccharide transport.
ATGGCAAGAAGTGGATTTGAAGTCCAGAAAGTCACCGTAGAGGCATTATTTCTACGAGAAATACGAACACGCTTTGGTAA
GTTCCGTCTGGGATATTTGTGGGCGATTCTCGAACCCTCTGCGCATTTGCTGATACTGTTGGGCATTTTTGGTTACATTA
TGCACCGCACGATGCCAGACATCTCATTCCCGGTGTTTTTACTTAATGGCCTGATTCCCTTTTTTATCTTTAGCAGTATC
AGCAATCGTTCTGTAGGCGCTATTGAAGCGAACCAGGGGTTGTTTAATTATCGACCAGTAAAACCCATCGATACGATCAT
TGCACGCGCACTGCTTGAGACGCTGATTTACGTTGCTGTTTATATATTGCTCATGCTTATCGTCTGGATGGCAGGTGAAT
ATTTCGAGATAACAAACTTTTTACAACTAGTGCTCACCTGGAGTTTGTTAATCATTCTTTCATGTGGCATCGGCTTAATA
TTCATGGTCGTTGGTAAAACCTTCCCTGAAATGCAAAAGGTCCTGCCGATACTGCTTAAGCCGCTGTATTTCATCTCCTG
CATCATGTTCCCTCTACATTCGATTCCGAAGCAATACTGGTCATATCTACTCTGGAACCCATTAGTGCATGTCGTAGAGT
TAAGCCGCGAGGCAGTTATGCCTGGCTATATCAGCGAAGGCGTGAGTCTGAACTACCTTGCAATGTTCACTCTGGTCACC
CTGTTCATCGGTCTGGCGTTATACCGAACTCGTGAGGAGGCAATGCTGACATCATGA
>PathEcoli~~~ompT~~~NP_309690.1 Outer membrane protease VII
ATGCGGGCGAAACTTCTGGGAATAGTCCTGACAACCCCTATTGCGATCAGCTCTTTTGCTTCTACCGAGACTTTATCGTT
TACTCCTGACAACATAAATGCGGACATTAGTCTTGGAACTCTGAGCGGAAAAACAAAAGAGCGTGTTTATCTAGCCGAAG
AAGGAGGCCGAAAAGTCAGTCAACTCGACTGGAAATTCAATAACGCTGCAATTATTAAAGGTGCAATTAATTGGGATTTG
ATGCCCCAGATATCTATCGGGGCTGCTGGCTGGACAACTCTCGGCAGCCGAGGTGGCAATATGGTCGATCAGGACTGGAT
GGATTCCAGTAACCCCGGAACCTGGACGGATGAAAGTAGACACCCTGATACACAACTCAATTATGCCAACGAATTTGATC
TGAATATCAAAGGCTGGCTCCTCAACGAACCCAATTACCGCCTGGGACTCATGGCCGGATATCAGGAAAGCCGTTATAGC
TTTACAGCCAGAGGTGGTTCCTATATCTACAGTTCTGAGGAGGGATTCAGAGATGATATCGGCTCCTTCCCGAATGGAGA
AAGAGCAATCGGCTACAAACAACGTTTTAAAATGCCCTACATTGGCTTGACTGGAAGTTATCGTTATGAAGATTTTGAGC
TAGGTGGCACATTTAAATACAGCGGCTGGGTGGAAGCATCTGATAACGATGAGCACTATGACCCAGGAAAAAGAATCACT
TATCGCAGTAAAGTCAAAGACCAAAATTACTATTCTGTTTCAGTCAATGCAGGTTATTACGTAACACCTAACGCAAAAGT
TTATGTTGAAGGCACATGGAATCGGGTTACGAATAAAAAAGGTAATACTTCACTTTATGATCACAATGATAACACTTCAG
ACTACAGCAAAAATGGTGCAGGCATAGAAAACTATAACTTCATCACTACTGCTGGTCTTAAGTACACCTTTTAA
>PathEcoli~~~ompT~~~SPG000077 E. coli ompT gene for outer membrane protease.
ATGCGGGCGAAACTTCTGGGAATAGTCCTGACAACCCCTATTGCGATCAGCTCTTTTGCTTCTACCGAGACTTTATCGTT
TACTCCTGACAACATAAATGCGGACATTAGTCTTGGAACTCTGAGCGGAAAAACAAAAGAGCGTGTTTATCTAGCCGAAG
AAGGAGGCCGAAAAGTCAGTCAACTCGACTGGAAATTCAATAACGCTGCAATTATTAAAGGTGCAATTAATTGGGATTTG
ATGCCCCAGATATCTATCGGGGCTGCTGGCTGGACAACTCTCGGCAGCCGAGGTGGCAATATGGTCGATCAGGACTGGAT
GGATTCCAGTAACCCCGGAACCTGGACGGATGAAAGTAGACACCCTGATACACAACTCAATTATGCCAACGAATTTGATC
TGAATATCAAAGGCTGGCTCCTCAACGAACCCAATTACCGCCTGGGACTCATGGCCGGATATCAGGAAAGCCGTTATAGC
TTTACAGCCAGAGGTGGTTCCTATATCTACAGTTCTGAGGAGGGATTCAGAGATGATATCGGCTCCTTCCCGAATGGAGA
AAGAGCAATCGGCTACAAACAACGTTTTAAAATGCCCTACATTGGCTTGACTGGAAGTTATCGTTATGAAGATTTTGAAC
TCGGTGGCACATTTAAATACAGCGGCTGGGTGGAATCATCTGATAACGATGAACACTATGACCCGGGAAAAAGAATCACT
TATCGCAGTAAGGTCAAAGACCAAAATTACTATTCTGTTGCAGTCAATGCAGGTTATTACGTCACACCTAACGCAAAAGT
TTATGTTGAAGGCGCATGGAATCGGGTTACGAATAAAAAAGGTAATACTTCACTTTATGATCACAATAATAACACTTCAG
ACTACAGCAAAAATGGAGCAGGTATAGAAAACTATAACTTCATCACTACTGCTGGTCTTAAGTACACATTTTAA
>PathEcoli~~~papA~~~gi:26249427 P pilus major subunit PapA
GTGTGTTCAGTAATGAAAAAGAGGTTGTTATTTATGATTAAGTCGGTTATTGCCGGTGCGGTAGCTATGGCAGTGGTGTC
TTTTGGTGCATATGCTGCTCCAACTATTCCTCAGGGGCAGGGTAAAGTAACTTTTAACGGAACTGTAGTAGATGCACCAT
GTGGTATTGATGCTCAGTCTGCTGATCAATCTATTGATTTTGGACAAGTATCAAAATTATTTCTGGAGAATGATGGGGAA
AGTCAACCCAAATCTTTTGATATTAAACTTATAAATTGTGATATTACAAACTTTAAAAAAGCTGCTGGCGGTGGTGGGGC
GAAGACTGGCACAGTATCTCTGACTTTTTCGGGTGTCCCAAGTGGTCCGCAGAGTGACATGTTACAGACCGTCGGTGCAA
CAAATACAGCTATTGTTGTCACCGATCCACATGGAAAACGCGTAAAATTTGATGGTGCGACAGCAACAGGTGTTTCCTAT
TTAGTTGATGGTGATAACACAATTCATTTTACTGCTGCCGTCAGAAAAGATGGTAGTGGCAACCCTGTAACAGAAGGTGC
TTTCTCAGCAGTTGCGAATTTCAACCTGACTTATCAGTAA
>PathEcoli~~~papA~~~gi:26250996 PapA protein
GTGTGTTCAGTAATGAAAAAGAGGTTGTTATTTATGATTAAGTCGGTTATTGCCGGTGCGGTAGCTATGGCAGTGGTGTC
TTTTGGTGCAAATGCAGCTGCATCTATCCCTCAAGGACAAGGTGAAGTAAGTTTTAAAGGGACTGTTGTTGACGCTCCGT
GTGGTATTGAAACTCAGTCTGCAAAACAGGAAATTGATTTTGGTCAGATCTCTAAATCCTTCCTGCAAGAGGGGGGAGAG
ACTCAACCGAAAGATTTGAATATTAAGCTTGTGAATTGTGACATTACTAATTTCAAACAGCTTCAAGGCGGGGCAGCTAA
AAAAGGTACAGTGTCATTGACATTTTCAGGTGTGCCTGCAGAAAATGCAGATGACATGCTGCAAACAGTTGGAGATACTA
ATACTGCGATTGTTGTTACTGATTCGAGTGGAAAACGGGTGAAATTTGATGGAGCCACTGAGACCGGGGCTTCAAATCTG
ATTAATGGCGATAATACAATTCATTTTACTGCATTTGTTAAGAAAGATAATAGTGGCAAGAATGTAGCTGAAGGTGCCTT
CTCAGCAGTTGCGAATTTCAACCTGACTTATCAGTAA
>PathEcoli~~~papA~~~gi:91213843 major pilin subunit PapA
ATGATTAAGTCGGTTATTGCCGGTGCGGTAGCTATGGCAGTGGTGTCTTTTGGTGTAAATGCTGCTCCAACTACTCCACA
GGGGCAGGGTAGAGTAACCTTTAACGGAACTGTTGTTGATGCTCCATGCAGCATTTCTCAGAAATCAGCTGATCAGTCTA
TTGATTTTGGACAGCTTTCAAAAAGCTTCCTTCAAGCAGGAGGCGTATCCAAACCAATGAATTTAGATATTGAATTGGTT
AATTGTGATATCACTTCATTTAAGGGGGTGGGAGGAGCCCCGGCAGCAAAAAAAGGGACTGTGAAGCTGGCTTTTAGTGG
TCCAAGGGTTTCTGGTCATAATGAGGAGTTAGATACCAGCGGGGGGACAGGTACTGCGATTGTAGTTCAGGCTGCAGGTA
AAAACGTTTCTTTCGATGGCACAGAAGGTGATGCTAATACCCTGAAAGATGGTGATAATGTGCTGCATTATACTGCGATT
GTTAAGAAGTCGTCAGCCAATAATGCCCAAGTTACTGAGGGTGCTTTTTCTGCAGTCGCAACCTTTAATTTAAGTTACCA
GTAA
>PathEcoli~~~papA~~~gi:110644648 PapA
GTGTGTTCAGTAATGAAAAAGAGGTTGTTATTTATGATTAAGTCGGTTATTGCCGGTGCGGTAGCTATGGCAGTGGTGTC
TTTTGGTGTAAATGCTGCTGCAACTGTTCCTCAGGGGCAGGGTAAGGTAACTTTTAGCGGAACTGTGGTTGATGCACCAT
GTGGTATTGATGCGCAGTCAGCTGATCAGTCTGTCGATTTTGGCCAGATATCAAAAGTCTTTCTGGACAATGATGGGCAA
ACCACACCTAAGGCTTTTGATATTAAGCTCGTGAATTGCGATATTACTAACTATAAGAAACCAGCCACTGGTGCCGCTCC
AGGCGGCGCACCTAAAGCAGGAACAGTATCCATGACATTCTCCGGTGTTACAGCAGGTGCAGGTAACGCCAATGACATGT
TACAGACGAATGGCGAGACCAATACAGCCATCGTTGTTATCGACCCGCATGGCAAACGTGTGAAGTTTGATGGTCGGACC
TCTACCGGGGTTTCAAATCTGATTAATGGTGATAACACGATTCATTTCACTGCCGCAGTTATGAAAGATGGTAGTGGCAA
CCATGTAAAAGAGGGGGCCTTCTCAGCCGTTGCGAATTTCAACCTGACTTATCAGTAA
>PathEcoli~~~papA~~~gi:218559971 major pilin protein PapA
GTGTGTTCAGTAATGAAAAAGAGGTTGTTATTTATGATTAAGTCGGTTATTGCCGGTGCGGTAGCTATGGCAGTGGTGTC
TTTTGGTGTAAATGCTGCTCCAACTATTCCACAGGGGCAGGGTAAAGTAACTTTTAACGGAACTGTTGTTGATGCTCCAT
GCAGCATTTCTCAGAAATCAGCTGATCAGTCTATTGATTTTGGACAGCTTTCAAAAAGCTTCCTTGAGGCAGGAGGTACA
TCCAAGCCAATGGATTTAGATATTGAGTTAGTAAATTGCGATATTACAGCTTTTAAACAAGGTCAAGCAGCTAAAAACGG
TAAGGTTCAATTATCTTTTACTGGGCCACAAGTAACGGGGCAGGCTGAAGAATTAGCAACTAACGGCGGTACGGGCACAG
CTATTGTAGTTCAGGCTGCAGGCAAAAACGTTTCTTTCGATGGGACTGCAGGTGACGCTTATCCCCTGAAAGATGGTGAT
AATGTTCTTCATTATACAGCTCTTGTGAAAAAAGCGAATGGCGGTACTGTTTCTGAAGGTGCTTTTTCTGCAGTTGCAAC
CTTTAATTTAAGTTACCAGTAA
>PathEcoli~~~papA~~~gi:218702822 major pilin protein PapA
GTGTGTTCAGTAATGAAAAAGAGGTTGTTATTTATGATTAAGTCGGTTATTGCCGGTGCGGTAGCTATGGCAGTGGTGTC
TTTTGGTGCATATGCTGCTCCAACTATTCCTCAGGGGCAGGGTAAAGTAACTTTTAACGGAACTGTTGTTACTGCTCCAT
GCGGCATTTCTCAGAAATCAGCTGATCAGTCTATTGATTTTGGGCAGCTTTCAAAAAGCTTCCTTGCGGCAGGAGGTGTA
TCCAAACCAATGAATTTAGATATTGAATTGGTTAATTGTGATATCACTTCATTTAAGGGGGGGGGAGGAAGCCAGGCAGC
AAAAAAAGGGACTGTGAAGCTGGCTTTTAGTGGTCCAAGGGTTTCTGGTCATAATGAGGAGTTAGATACCAGCGGGGGGA
CAGGTACTGCAATTGTAGTTCAGGCTGCAGGTAAAAACGTTTCTTTCGATGGCACAGAAGGTGATGCTAATACCCTGAAA
GATGGAGATAATGTGCTGCATTATACTGCTGTTGTTAAGAAGTCGTCAGCCGCTGGTGCCACTGTTACTGAAGGTGCCTT
CTCAGCAGTTGCGAATTTCAACCTGACTTATCAGTAA
>PathEcoli~~~papA~~~gi:218706498 P-fimbriae major subunit
ATGATTAAGTCGGTTATTGCCGGTGCGGCAGCTATGGCAGTGGTGTCTTTTGGTGCAAATGCAGCTCCACAGGGGCAGGG
AAAAGTAACTTTTAACGGAACTGTAGTAGATGCACCATGTGGTATTGATGCTCAGTCTGCTGATCAATCTATTGATTTCG
GACAAGTATCCAAAGTATTACTGAATAATGGCGGGACATCAACGCCGAAGAGTTTTGATATTAAGCTTACTGATTGTGAT
ATTACTAACTATAAAGCTGGTAATAAAGCGGGAACAGTATCTCTGACGTTTTCAGGTGTTCAGGCTGGTACAGATATGCT
ACAAACGGTTGGTTCAACTAATACCGCAATCCTTATTACTGATCCTCATGGTAAAGCTGTCAAATTTGATGGTGCAACTG
CGACAGGTGTATCCTCTCTTGTAGACGGAGACAATACTATTCATTTTACTGCTTTGGTTAAAAAAGACACAAGTGGTAAT
GATGTAGCTGAAGGTGCTTTCTCAGCAGTTGCGAATTTCAACCTGACTTATCAGTAA
>PathEcoli~~~papA~~~gi:386622202 PapA protein
ATGAAAAAGAGGTTGTTATTTATGATTAAGTCGGTTATTGCCGGTGCGGTAGCTATGGCAGTGGTGTCTTTTGGTGCAAA
TGCTGCTGATACCGTTGCGCCATCTCAGGGGTCAGGGCAGGTGAACTTTAAAGGGACTGTTATTGATGCCCCGTGTGGCA
TTGAAACGCAGTCAGCAAATCAGACTATTGATTTTGGCCAGATTTCGAAATTGTTTCTGGAGAATGGTGGAACCACCCAG
CCGAAAGATCTTGATATTAAGCTTGTGAATTGCGATATCACCAATTTTAAAAAGGCAGCTACACCAGGCGGTGCAGCTAA
GACAGGTACGGTATCCCTGACTTTTGCAGGTGTGCCTGCAGGAAACGCAAGTGACATGCTGAAGACCGTTGGTGAAACCA
ATACTGCTATTGTGGTTCTTAATCCACATGGCTCGCGTGTGAAGTTTGACGGTAAAACGTCAACGGGGCCTTCTAATCTG
GTTGATGGTAATAATACTCTCCACTTTACAACCTATGTAATGAAAGATGATAGTGGCAACTCTGTAAAAGAAGGTGCCTT
CTCAGCAGTTGCAAATTTCAACCTGACTTATCAGTAA
>PathEcoli~~~papA~~~gi:386625714 major pilin subunit PapA
ATGAAAAAGAGGTTGTTATTTATGATTAAGTCGGTTATTGCCGGTGCGGTAGCTATGGCAGTGGTGTCTTTTGGTGTAAA
TGCTGCTCTAACTACTCCACAGGGGCAGGGTAGAGTAACCTTTAACGGAACTGTTGTTGATGCTCCATGCAGCATTTCTC
AGAAATCAGCTGATCAGTCTATTGATTTTGGACAGCTTTCAAAAAGCTTCCTTCAAGCAGGAGGCGTATCCAAACCAATG
AATTTAGATATTGAATTGGTTAATTGTGATATCACTTCATTTAAGGGGGGGGGAGGAGTCTCGGCAGCAAAAAAAGGGAC
TGTGAAGCTGGCTTTTAGTGGTCCAAGGGTTTCTGGTCATAATGAGGAGTTAGATACCAGCGGGGGGACAGGTACTGCGA
TTGTAGTTCAGGCTGCAGGTAAAAACGTTTCTTTCGATGGCACAGAAGGTGATGCTAATACCCTGAAAGATGGTGATAAT
GTGCTGCATTATACTGCGATTGTTAAGAAGTCGTCAGCCAATAATGCCCAAGTCACTGAGGGTGCTTTTTCTGCAGTCGC
AACCGGTGATGCTGCCAACTTACTGATTTAG
>PathEcoli~~~papA~~~gi:386641966 major pilin subunit PapA
ATGATTAAGTCGGTTATTGCCGGTGCGGTAGCTATGGCAGTGGTGTCTTTTGGTGTAAATGCTGCTCCAACTATTCCACA
GGGCCAGGGAGAAGTAACTTTCAAAGGAACTGTTGTTGACGCTCCATGTGGTATTGAAACGCAGTCTGCAAGACAGGAAA
TTGATTTTGGCCAGATCTCTAAATCCTTCCTGCAGGAGGGCGGGGAAAGCCAGCCGAAAGATCTGAATATTAAGCTTGTA
AATTGCGATATCACAAATTTTAAAAAAGCACCTGTTGGTGGTGGGGCAACCAAAGCAGGAACGGTGGCTCTGACTTTTTC
CGGCGTATCCAGTGGGAACAATAAAGATATGCTGCAAACAGTTGGCGCAACTAATACAGCTATCGTTGTTGTCGATCCGC
ATGGCAAACGTGTGAAGTTTGATGGGGCGACCACTACCGGTCCTTCAAATCTGGTTGATGGTGATAACACGATTCATTTT
ACTGCTGCGGTCAGAAAGGATGATAGTGGCAACCCTGTAACAGAAGGTGCTTTCTCAGCAGTTGCGAATTTCAACCTTAC
TTATCAGTAA
>PathEcoli~~~papA~~~SPG000107 E.coli major pilus subunit (papA) gene, complete cds.
ATGATTAAGTCGGTTATTGCCGGTGCGGTAGCTATGGCAGTGGTGTCTTTTGGTGCAAATGCTGCTGATACCGTTGCGCC
ATCTCAGGGGTCAGGGCAGGTGAACTTTAAAGGGACTGTTATTGATGCCCCGTGTGGCATTGAAACGCAGTCAGCAAATC
AGACTATTGATTTTGGCCAGATTTCGAAATTGTTTCTGGAGAATGGTGGAACCACCCAGCCGAAAGATCTTGATATTAAG
CTTGTGAATTGCGATATCACCAATTTTAAAAAGGCAGCTACACCAGGCGGTGCAGCTAAGACAGGTACGGTATCCCTGAC
TTTTGCAGGTGTGCCTGCAGGAAACGCAAGTGACATGCTGAAGACCGTTGGTGAAACCAATACTGCTATTGTGGTTCTTA
ATCCACATGGCTCGCGTGTGAAGTTTGACGGTAAAACGTCAACGGGGCCTTCTAATCTGGTTGATGGTAATAATACTCTC
CACTTTACAACCTATGTAATGAAAGATGATAGTGGCAACTCTGTAAAAGAAGGTGCCTTCTCAGCAGTTGCAAATTTCAA
CCTGACTTATCAGTAA
>PathEcoli~~~papA~~~SPG000111 E.coli feiA gene.
ATGATTAAGTCGGTTATTGCCGGTGCGGTAGCTATGGCAGTGGTGTCTTTTGGTGTAAATGCTGCTCCAACTATTCCACA
GGGGCAGGGTAAAGTAACTTTTAACGGAACTGTTGTTGATGCTCCATGCAGCATTTCTCAGAAATCAGCTGATCAGTCTA
TTGATTTTGGGCAGCTCTCAAAAAGCTACCTTGAAGCAGGAGGTGTATCCAAGCCAATAGATCTGGATATTGAGTTAGTT
AATTGTGATATTACTGCATTCAAAAAACCAAGTGCTGTAGGTGGTACTGCAAAAGCAGGGACGGTGAAGTTAGCTTTTAC
TGGCCCAATAGTTGCTGCCCATAGTGATGAGTTAGACACCACCGGCGGTACAGGTACGGCTATTGTAGTTCAGGCTGCAG
GTAAAAATATCACTTTTGATGGTGTAGAAGGTGGCGCTAATACTCTGAAAGATGGAGATAATGTGCAGCATTACACCGCT
ATTGTTAAGAAGTCATCAGTAGCTCAGTCCATTTCTGAAGGTGCCTTCTCAGCCGTTGCGAATTTCAACCTGATTTATCA
GTAA
>PathEcoli~~~papA~~~SPG000114 Escherichia coli isolate 840379 papA F48 gene, complete cds.
ATGATTAAGTCGGTTATTGCCGGTGCGGTAGCTATGGCAGTGGTGTCTTTTGGTGCAAATGCTGCTCCAACTACTCCACA
GGGGCAGGGTAGAGTAACCTTTAACGGAACTGTTGTTGATGCTCCATGCAGCATTTCTCAGAAATCAGCTGATCAGTCTA
TTGATTTTGGACAACTTTCAAAAAGTTTTCTTGAAAATGATGGTCGATCCAAGCCAATGAACTTGGATATTGAATTAGTT
AATTGTGACATTACTGCCTTTAAAAATAATGCTAAAACTGGGAGCGTTAAGTTAGCTTTTACAGGCCCAACAAGTGGTAA
TAATGAGGAGTTAGATACCAGTGGGGGGACAGGTACGGCTATTGTAGTTCAGGCTGCAGGTAAAAACGTTTCTTTCAATG
GGACTGCAGGTGACGCTTATCCCCTGAAAGATGGTGATAATGTGCTGCATTATACTGCGATTGTTAAGAAGTCGTCAGCC
AATAATGCCCAAGTCACTGAGGGTGCTTTTTCTGCAGTCGCAACCTTTAATTTAACGTACCAGTAA
>PathEcoli~~~papA~~~SPG000117 E.coli ffoA gene.
ATGGCAGTGGTGTCTTTTGGTGTAAATGCTGCTCCAACTATTCCACAGGGCCAGGGAGAAGTAACTTTCAAAGGAACTGT
TGTTGACGCTCCATGTGGTATTGAAACGCAGTCTGCGAGACAGGAAATTGATTTTGGCCAGATCTCTAAATCCTTCCTGC
AGGAGGGCGGGGAAAGCCAGCCGAAAGATCTGAATATTAAGCTTGTAAATTGCGATATCACAAATTTTAAAAAAGCACCT
GTTGGTGGTGGGGCAACCAAAGCAGGAACGGCGGCTCTGACTTTTTCCGGCGTATCCAGTGGGAACAATAAAGATATGCT
GCAAACAGTTGGCGCAACTAATACAGCTATCGTTGTTGTCGATCCGCATGGCAAACGTGTGAAGTTTGATGGGGCGACCA
CTACCGGTCCTTCAAATCTGGTTGATGGTGATAACACGATTCATTTTACTGCTGCGGTCAGAAAGGATGATAGTGGCAAC
CCTGTAACAGAAGGTGCTTTCTCAGCAGTTGCGAATTTCAACCTTACTTATCAG
>PathEcoli~~~papA~~~SPG000118 E.coli fteA gene.
ATGGCAGTGGTGTCTTTTGGTGCATATGCTGCTCCAACTATTCCTCAGGGGCAGGGTAAAGTAACTTTTAACGGAACTGT
TGTTACTGCTCCATGCGGCATTTCTCAGAAATCAGCTGATCAGTCTATTGATTTTGGGCAGCTTTCAAAAAGCTTCCTTG
CGGCAGGAGGTGTATCCAAACCAATGAATTTAGATATTGAATTGGTTAATTGTGATATCACTTCATTTAAGGGGGGGGGA
GGAAGCCAGGCAGCAAAAAAAGGGACTGTGAAGCTGGCTTTTAGTGGTCCAAGGGTTTCTGGTCATAATGAGGAGTTAGA
TACCAGCGGGGGGACAGGTACTGCAATTGCAGTTCAGGCCGCAGGTAAAAACGTTTCTTTCGATGGCACAGAAGGTGATG
CTAATACCCTGAAAGATGGAGATAATGTGCTGCATTATACTGCTGTTGTTAAGAAGTCGTCAGCCGCTGGTGCCACTGTT
ACTGAAGGTGCCTTCTCAGCAGTTGCGAATTTCAACCTGACTTATCAGTAA
>PathEcoli~~~papA~~~SPG000119 Escherichia coli PapA variant F40 gene, complete cds.
ATGGCAGTGGTGTCTTTTGGTGCATATGCTGCTCCAACTATTCCTCAGGGGCAGGGTAAAGTAACTTTTAACGGAACTGT
TGTTACTGCTCCATGCGGCATTTCTCAGAAATCAGCTGATCAGTCTATTGATTTTGGGCAGCTTTCAAAAAGCTTCCTTG
CGGCAGGAGGTGTATCCAAACCAATGAATTTAGATATTGAATTGGTTAATTGTGATATCACTTCATTTAAGGGGGTGGGA
GGAAACCAGGCAGCAAAAAAAGGGACTGTGAACCTGGCTTTTACTGGCCCAATAGTTGCTAATCATAAGGAGGAGTTAGA
TACCAGCGGGGGGACAGGTACTGCAATTGTAGTTCAGGCTGCAGGTAAAAACGTTTCTTTCGATGGGGTTGCAGGTGACG
CTTATCCCCTGAAAGATGGAGATAATGTGCTGCATTATACTGCTGTTGTTAAGAAGTCGTCAGCCGCTGGTGCCACTGTT
ACTGAAGGTGCCTTCTCAGCAGTTGCGAATTTCAACCTGACTTATCAGTAA
>PathEcoli~~~papA~~~SPG000122 E.coli ffiA gene.
ATGGCAGTGGTGTCTTTTGGTGCAAATGCAGCTCCACAGGGGCAGGGAAAAGCAACTTTTAACGGAACTGTAGTAGATGC
ACCATGTGGTATTGATGCTCAGTCTGCTGATCAATCTATTGAGTTTGGTCAGGTTTCTAAAGTTTTACTGAATAATGGTG
GATCCTCAACGCCCAAGAATTTTGATATAAAACTTACCGATTGTGATGTTACTAACTATAAGAATGCTGGTAAAATGGGG
ACTGTATCTCTGACATTCTCAGGGGTTCAAGCAGCTGGTACCGATATGTTGCAAACAGTTGGTACGACTAATACAGCAAT
TCTTGTTACTGACCCTAACGGAAAACCAGTAAAATTTGATGGTGCAACTCCGACAGACGCATCAACTCTTGTGGACGGAG
ATAATACCATTCATTTCACTGCTCTGGTTAAGAAAGACGCAAGTGGCAAGAATGTAGCTGAAGGTGCCTTCTCAGCAGTT
GCGAATTTCAACCTTACTTATCAGTAA
>PathEcoli~~~papA~~~SPG000124 E.coli fsiA gene.
ATGGCAGTGGTGTCTTTTGGTGCAAATGCAGCTCCACAGGGGCAGGGAAAAGTAACTTTTAACGGAACTGTAGTAGATGC
ACCATGTGGTATTGATGCTCAGTCTGCTGATCAATCTATTGATTTCGGACAAGTATCCAAAGTATTACTGAATAATGGCG
GGACATCAACGCCGAAGAGTTTTGATATTAAGCTTACTGATTGTGATATTACTAACTATAAAGCTGGTAATAAAGCGGGA
ACAGTATCTCTGACGTTTTCAGGTGTTCAGGCTGGTACAGATATGCTACAAACGGTTGGTTCAACTAATACCGCAATCCT
TATTACTGATCCTCATGGTAAAGCTGTCAAATTTGATGGTGCAACTGCGACAGGTGTATCCTCTCTTGTAGACGGAGACA
ATACTATTCATTTTACTGCTTTGGTTAAAAAAGACACAAGTGGTAATGATGTAGCTGAAGGTGCTTTCTCAGCAGTTGCG
AATTTCAACCTGACTTATCAGTAA
>PathEcoli~~~papA-F11~~~WP_000597759.1 P Fimbria major subunit variant F11 (papA, felA, F165_1(A))
ATGAAAAAGAGGTTGTTATTTATGATTAAGTCGGTTATTGCCGGTGCGGTAGCTATGGCAGTGGTGTCTTTTGGTGTAAA
TGCTGCTCCAACTATTCCACAGGGGCAGGGTAAAGTAACTTTTAACGGAACTGTTGTTGATGCTCCATGCAGCATTTCTC
AGAAATCAGCTGATCAGTCTATTGATTTTGGACAGCTTTCAAAAAGCTTCCTTGAGGCAGGAGGTACATCCAAGCCAATG
GATTTAGATATTGAGTTAGTAAATTGCGATATTACAGCTTTTAAACAAGGTCAAGCAGCTAAAAACGGTAAGGTTCAATT
ATCTTTTACTGGGCCACAAGTAACGGGGCAGGCTGAAGAATTAGCAACTAACGGCGGTACGGGCACAGCTATTGTAGTTC
AGGCTGCAGGCAAAAACGTTTCTTTCGATGGGACTGCAGGTGACGCTTATCCCCTGAAAGATGGTGATAATGTTCTTCAT
TATACAGCTCTTGTGAAAAAAGCGAATGGCGGTACTGTTTCTGAAGGTGCTTTTTCTGCAGTTGCAACCTTTAATTTAAG
TTACCAGTAA
>PathEcoli~~~papC~~~gi:26249425 usher protein PapC
GTGATGCGTGGAATGAAAGACAGAATACCTTTTGCAGTCAACAATATTACCTGTGTGATATTGTTGTCTCTGTTTTGTAA
CGCAGCCAGTGCCGTTGAGTTTAATACAGATGTACTTGACGCGGCGGACAAGAAAAATATTGACTTCACCCGTTTTTCAG
AAGCCGGTTATGTTCTGCCGGGGCAATATCTTCTGGATGTGATTGTTAACGGGCAAAGTATTTCTCCCGCATCGTTACAG
ATTTCATTTGTTGAACCTCAGTCGTCAGGAGATAAGGCAGAAAAAAAATTGCCACAGGCCTGTCTGACATCAGATATGGT
CAGACTGATGGGGTTAACAGCAGAATCTCTGGATAAAGTTGTTTACTGGCATGATGGTCAGTGTGCGGATTTTCATGGGT
TGCCGGGAGTGGATATTCGTCCTGATACCGGAGCGGGCGTATTACGCATCAATATGCCGCAGGCCTGGCTTGAGTATTCT
GATGCCACCTGGCTGCCTCCCTCACGCTGGGACGACGGCATTCCCGGACTGATGCTGGATTATAACCTCAACGGGACGGT
TTCCCGTAATTATCAGGGAGGAGACTCTCATCAGTTCAGTTATAACGGGACTGTGGGGGGGAATCTGGGGCCCTGGCGCC
TGCGGGCTGACTATCAGGGAAGCCAGGAGCAGAGCCGCTACAACGGGGAAAAAACGACAAACAGAAATTTCACATGGAGT
CGCTTTTATCTGTTCCGTGCCATTCCACGATGGCGGGCAAACCTGACGCTGGGCGAGAATAATATCAACTCAGATATATT
CCGGTCATGGAGTTATACGGGAGCCAGCCTGGAAAGCGATGACCGGATGCTGCCACCCAGACTGCGAGGCTATGCACCGC
AGATTACCGGGATTGCGGAGACTAATGCCCGTGTTGTGGTGTCGCAGCAGGGACGGGTGCTGTACGACTCGATGGTCCCC
GCAGGGCCATTCAGTATTCAGGACCTGGACAGTTCAGTTCGCGGACGTCTTGATGTTGAGGTTATTGAACAGAACGGACG
GAAGAAAACCTTTCAGGTCGATACGGCCTCGGTTCCTTATCTGACGCGTCCGGGACAGGTCCGGTACAAACTTGTCTCCG
GTCGCTCCCGCGGATACGGGCATGAGACCGAAGGGCCTGTATTTGCAACCGGAGAGGCGTCCTGGGGGCTCAGTAACCAG
TGGTCGCTGTATGGCGGGGCTGTGCTTGCCGGTGATTATAATGCACTGGCAGCCGGTGCCGGCTGGGACCTGGGTGTGCC
GGGGACCCTTTCCGCTGATATCACGCAGTCAGTAGCCCGTATTGAGGGAGAGAGAACGTTTCAGGGAAAATCCTGGCGTC
TTAGCTACTCCAAACGGTTTGATAATGCGGATGCCGACATTACGTTCGCCGGGTATCGTTTCTCAGAGCGAAACTATATG
ACCATGGAGCAGTACCTGAACGCCCGCTACCGTAATGATTACAGCAGTCGGGAAAAAGAGATGTATACCGTTACGCTGAA
TAAAAACGTGGCGGACTGGAACACCTCTTTTAACCTGCAGTACAGCCGTCAGACATACTGGGACATACGGAAAACGGACT
ATTATACGGTGAGCGTCAACCGCTACTTTAATGTTTTCGGACTGCAGGGTGTGGCGGTTGGATTGTCAGCCTCAAGGTCT
AAATATCTGGGGCGTGATAACGATTCTGCTTACCTGCGTATATCCGTGCCGCTGGGGACGGGGACAGCGAGCTACAGTGG
CAGTATGAGTAATGACCGTTATGTGAATATGGCCGGCTACACTGACATGTTCAATGACGGTCTGGACAGCTACAGCCTGA
ACGCCGGCCTTAACAGTGGCGGTGGACTGACATCGCAACGTCAGATTAATGCCTATTACAGTCATCGTAGTCCGCTGGCA
AATTTGTCCGCGAATATTGCATCCCTGCAGAAAGGATATACGTCTTTCGGCGTCAGTGCTTCCGGTGGGGCAACAATTAC
CGGAAAAGGTGCGGCGTTACATGCAGGGGGAATGTCCGGTGGAACACGTCTTCTTGTTGACACGGATGGTGTGGGAGGTG
TACCGGTTGATGGCGGGCAGGTGGTGACAAATCGCTGGGGAACGGGCGTGGTGACTGACATCAGCAGTTATTACCGGAAT
ACAACCTCTGTTGACCTGAAGCGCTTACCGGATGATGTGGAAGCAACCCGTTCTGTTGTGGAATCGGCGCTGACAGAAGG
TGCCATTGGTTACCGGAAATTCAGCGTGCTTAAAGGGAAACGTCTGTTTGCAATACTGCGTCTTGCTGATGGCTCTCAGC
CCCCGTTTGGTGCCAGTGTAACCAGTGAAAAAGGCCGGGAGCTGGGCATGGTGGCCGACGAAGGCCTTGCCTGGCTGAGT
GGCGTGACGCCGGGGGAAACCCTGTCGGTAAACTGGGATGGAAAAATACAGTGTCAGGTAAATGTACCGGAGACAGCAAT
ATCTGACCAGCAGTTATTGCTTCCCTGTACGCCTCAGAAATAA
>PathEcoli~~~papC~~~gi:26250994 PapC protein
GTGAATCTGGTGATGCGTGGAATGAAAGACAGAATACCTTTTGCAGTCAACAATATTACCTGTGTGATATTGTTGTCTCT
GTTTTGTAACGCAGCCAGTGCCGTTGAGTTTAATACAGATGTACTTGACGCGGCGGACAAGAAAAATATTGACTTCACCC
GTTTTTCAGAAGCCGGCTATGTTCTGCCGGGGCAATATCTTCTGGATGTGATTGTTAACGGGCAAAGTATTTCTCCCGCA
TCGTTACAGATTTCATTTGTTGAACCTCAGTCGTCAGGAGATAAGGCAGAAAAAAAATTGCCGCAGGCCTGCCTGACATC
AGATATGGTCAGACTGATGGGGTTAACAGCAGAATCTCTGGATAAAGTTGTTTACTGGCATGATGGTCAGTGTGCGGATT
TTCATGGGTTGCCGGGAGTGGATATTCGTCCTGATACCGGAGCGGGCGTATTACGCATCAATATGCCGCAGGCCTGGCTT
GAGTATTCTGATGCCACCTGGCTGCCTCCCTCACGCTGGGACGACGGCATTCCCGGACTGATGCTGGATTATAACCTCAA
CGGGACGGTTTCCCGTAATTATCAGGGAGGAGACTCTCATCAGTTCAGTTATAACGGGACTGTGGGGGGGAATCTGGGGC
CCTGGCGCCTGCGGGCTGACTATCAGGGAAGCCAGGAGCAGAGCCGCTACAACGGGGAAAAAACGACAAACAGAAATTTC
ACATGGAGTCGCTTTTATCTGTTCCGTGCCATTCCACGATGGCGGGCAAACCTGACGCTGGGCGAGAATAATATCAACTC
AGATATATTCCGGTCATGGAGTTATACGGGAGCCAGCCTGGAAAGCGATGACCGGATGCTGCCACCCAGACTGCGAGGCT
ATGCACCGCAGATTACCGGGATTGCGGAGACTAATGCCCGTGTTGTGGTGTCGCAGCAGGGACGGGTGCTGTACGACTCG
ATGGTCCCCGCAGGGCCATTCAGTATTCAGGACCTGGACAGTTCAGTTCGCGGACGTCTTGATGTTGAGGTTATTGAACA
GAACGGACGGAAGAAAACCTTTCAGGTCGATACGGCCTCGGTTCCTTATCTGACGCGTCCGGGACAGGTCCGGTACAAAC
TTGTCTCCGGTCGCTCCCGCGGATACGGGCATGAGACCGAAGGGCCTGTATTTGCAACCGGAGAGGCGTCCTGGGGGCTC
AGTAACCAGTGGTCGCTGTATGGCGGGGCTGTGCTTGCCGGTGATTATAATGCACTGGCAGCCGGTGCCGGCTGGGACCT
GGGTGTGCCGGGGACCCTTTCCGCTGATATCACGCAGTCAGTAGCCCGTATTGAGGGAGAGAGAACGTTTCAGGGAAAAT
CCTGGCGTCTTAGCTACTCCAAACGGTTTGATAATGCGGATGCCGACATTACGTTCGCCGGGTATCGTTTCTCAGAGCGA
AACTATATGACCATGGAGCAGTACCTGAACGCCCGCTACCGTAATGATTACAGCAGTCGGGAAAAAGAGATGTATACCGT
TACGCTGAATAAAAACGTGGCGGACTGGAACACCTCTTTTAACCTGCAGTACAGCCGTCAGACATACTGGGACATACGGA
AAACGGACTATTATACGGTGAGCGTCAACCGCTACTTTAATGTTTTCGGACTGCAGGGTGTGGCGGTTGGATTGTCAGCC
TCAAGGTCTAAATATCTGGGGCGTGATAACGATTCTGCTTACCTGCGTATATCCGTGCCGCTGGGGACGGGGACAGCGAG
CTACAGTGGCAGTATGAGTAATGACCGTTATGTGAATATGGCCGGCTACACTGACATGTTCAATGACGGTCTGGACAGCT
ACAGCCTGAACGCCGGCCTTAACAGTGGCGGTGGACTGACATCGCAACGTCAGATTAATGCCTATTACAGTCATCGTAGT
CCGCTGGCAAATTTGTCCGCGAATATTGCATCCCTGCAGAAAGGATATACGTCTTTCGGCGTCAGTGCTTCCGGTGGGGC
AACAATTACCGGAAAAGGTGCGGCGTTACATGCAGGGGGAATGTCCGGTGGAACACGTCTTCTTGTTGACACGGATGGTG
TGGGAGGTGTACCGGTTGATGGCGGGCAGGTGGTGACAAATCGCTGGGGAACGGGCGTGGTGACTGACATCAGCAGTTAT
TACCGGAATACAACCTCTGTTGACCTGAAGCGCTTACCGGATGATGTGGAAGCAACCCGTTCTGTTGTGGAATCGGCGCT
GACAGAAGGTGCCATTGGTTACCGGAAATTCAGCGTGCTTAAAGGGAAACGTCTGTTTGCAATACTGCGTCTTGCTGATG
GCTCTCAGCCCCCGTTTGGTGCCAGTGTAACCAGTGAAAAAGGCCGGGAGCTGGGCATGGTGGCCGACGAAGGCCTTGCC
TGGCTGAGTGGCGTGACGCCGGGGGAAACCCTGTCGGTAAACTGGGATGGAAAAATACAGTGTCAGGTAAATGTACCGGA
GACAGCAATATCTGACCAGCAGTTATTGCTTCCCTGTACGCCTCAGAAATAA
>PathEcoli~~~papC~~~gi:91213841 outer membrane usher protein PapC precursor
ATGAAAGACAGAATACCTTTTGCAGTCAACAATATTACCTGTGTGATATTGTTGTCTCTGTTTTGTAACGCAGCCAGTGC
CGTTGAGTTTAATACAGATGTACTTGACGCAGCGGACAAGAAAAATATTGACTTCACCCGTTTTTCAGAAGCCGGCTATG
TTCTGCCGGGGCAATATCTTCTGGATGTGATTGTTAACGGGCAAAGTATTTCTCCCGCATCGTTACAGATTTCATTTGTT
GAACCTGCGTTGTCAGGAGATAAGGCAGAAAAAAAATTGCCGCAGGCCTGTCTGACATCAGATATGGTCAGACTGATGGG
GTTAACAGCAGAATCTCTGGATAAAGTTGTTTACTGGCATGATGGTCAGTGTGCGGATTTTCATGGGTTGCCGGGAGTGG
ATATTCGTCCTGATACCGGAGCGGGCGTATTACGCATCAATATGCCGCAGGCCTGGCTTGAGTATTCTGATGCCACCTGG
CTGCCTCCCTCACGCTGGGACGACGGCATTCCCGGACTGATGCTGGATTATAACCTCAACGGGACGGTTTCCCGTAATTA
TCAGGGAGGAGACTCTCATCAGTTCAGTTATAACGGGACTGTGGGGGGGAATCTGGGGCCCTGGCGCCTGCGGGCTGACT
ATCAGGGAAGCCAGGAGCAGAGCCGCTACAACGGGGAAAAAACGACAAACAGAAATTTCACATGGAGTCGCTTTTATCTG
TTCCGTGCCATTCCACGATGGCGGGCAAACCTGACGCTGGGCGAGAATAATATCAACTCAGATATATTCCGGTCATGGAG
TTATACGGGAGCCAGCCTGGAAAGCGATGACCGGATGCTGCCGCCCAGACTGCGAGGCTATGCACCGCAGATTACCGGGA
TTGCGGAGACTAATGCCCGTGTTGTGGTGTCGCAGCAGGGACGGGTGCTGTACGACTCGATGGTCCCCGCAGGGCCATTC
AGTATTCAGGACCTGGACAGTTCAGTTCGCGGACGTCTTGATGTTGAGGTTATTGAACAGAATGGACGGAAGAAAACCTT
TCAGGTCGATACAGCCTCGGTTCCTTATCTGACGCGTCCGGGACAGGTCCGGTATAAACTTGTCTCCGGTCGTTCCCGTG
GATACGGGCATGAGACCGAAGGGCCTGTATTTGCGACCGGAGAGGCATCCTGGGGGCTCAGTAACCAGTGGTCGCTGTAT
GGCGGGGCTGTGCTTGCCGGTGATTATAATGCACTGGCAGCCGGTGCCGGCTGGGACCTGGGTATGCCGGGGACCCTTTC
TGCTGATATCACGCAGTCAGTAGCCCGTATTGAGGGAGAGAGAACGTTTCAGGGAAAATCCTGGCGTCTGAGCTACTCCA
AACGGTTTGATAATGCGGATGCCGACATTACGTTCGCCGGGTATCGTTTCTCAGAGCGAAACTATATGACCATGGAGCAG
TACCTGAACGCCCGCTACCGTAATGATTACAGCAGTCGGGAAAAAGAGATGTATACCGTTACGCTGAATAAAAACGTGGC
GGACTGGAACACCTCTTTTAACCTGCAGTACAGCCGTCAGACATACTGGGACATACGGAAAACGGACTATTATACGGTGA
GCGTCAACCGCTACTTTAATGTTTTCGGACTGCAGGGTGTGGCGGTTGGATTGTCAGCCTCAAGGTCTAAATATCTGGGG
CGTGATAACGATTCTGCTTACCTGCGTATATCCGTGCCGCTGGGGACGGGGACAGCGAGCTACAGTGGCAGTATGAGTAA
TGACCGTTATGTGAATATGGCCGGCTACACTGACACGTTCAATGACGGTCTGGACAGCTACAGCCTGAACGCCGGCCTTA
ACAGTGGCGGTGGACTGACATCGCAACGTCAGATTAATGCCTATTACAGTCATCGTAGTCCGCTGGCAAATTTGTCCGCG
AATATTGCATCCCTGCAGAAAGGATATACGTCTTTCGGCGTCAGTGCTTCCGGTGGGGCAACAATTACCGGAAAAGGTGC
GGCGTTACATGCAGGGGGAATGTCCGGTGGAACACGTCTTCTTGTTGACACGGATGGTGTGGGAGGTGTACCGGTTGATG
GCGGGCAGGTGGTGACAAATCGCTGGGGAACGGGCGTGGTGACTGACATCAGCAGTTATTACCGGAATACAACCTCTGTT
GACCTGAAGCGCTTACCGGATGATGTGGAAGCAACCCGTTCTGTTGTGGAATCGGCGCTGACAGAAGGTGCCATTGGTTA
CCGGAAATTCAGCGTGCTTAAAGGGAAACGTCTGTTTGCAATACTGCGTCTTGCTGATGGCTCTCAGCCCCCGTTTGGTG
CCAGTGTAACCAGTGAAAAAGGCCGGGAACTGGGCATGGTGGCCGACGAAGGCCTTGCCTGGCTGAGTGGCGTGACGCCG
GGGGAAACCCTGTCGGTAAACTGGGATGGAAAAATACAGTGTCAGGTAAATGTACCGGAGACTGCAATATCTGACCAGCA
GTTATTGCTTCCCTGTACGCCTCAGAAATAA
>PathEcoli~~~papC~~~gi:110644646 outer membrane usher protein PapC precursor
GTGATGCGTGTAATGAAAGACAGAATACCTTTTGCAGTCAACAATATTACCTGTGTGATATTGTTGTCTCTGTTTTGTAA
CGCAGCCAGTGCCGTTGAGTTTAATACAGATGTACTTGACGCGGCGGACAAGAAAAATATTGACTTCACCCGTTTTTCAG
AAGCCGGCTATGTTCTGCCGGGGCAATATCTTCTGGATGTGATTGTTAACGGGCAAAGTATTTCTCCCGCATCGTTACAG
ATTTCATTTGTTGAACCTCAGTCGTCAGGAGATAAGGCAGAAAAAAAATTGCCGCAGGCCTGCCTGACATCAGATATGGT
CAGACTGATGGGGTTAACAGCAGAATCTCTGGATAAAGTTGTTTACTGGCATGATGGTCAGTGTGCGGATTTTCATGGGT
TGCCGGGAGTGGATATTCGTCCTGATACCGGAGCGGGCGTATTACGCATCAATATGCCGCAGGCCTGGCTTGAGTATTCT
GATGCCACCTGGCTGCCTCCTTCACGCTGGGACGACGGCATTCCCGGGCTGATGCTGGATTATAACCTCAACGGGACGGT
TTCCCGTAATTATCAGGGAGGAGACTCTCATCAGTTCAGTTATAACGGGACTGTGGGGGGGAATCTGGGGCCCTGGCGCC
TGCGGGCTGACTATCAGGGAAGCCAGGAGCAGAGTCGCTACAACGGGGAAAAAACGACAAACAGAAATTTCACATGGAGT
CGCTTTTATCTGTTCCGTGCCATTCCCCGGTGGCGGGCAAACCTGACGCTGGGCGAGAATAATATCAACTCAGATATATT
CCGGTCATGGAGTTATACGGGAGCCAGCCTGGAAAGCGATGACCGGATGCTGCCGCCCAGACTGCGAGGCTATGCACCGC
AGATTACCGGGATTGCGGAGACTAATGCCCGTGTTGTGGTGTCGCAGCAGGGACGGGTGCTGTACGACTCGATGGTCCCC
GCAGGGCCATTCAGTATTCAGGACCTGGACAGTTCAGTTCGCGGACGTCTTGATGTTGAGGTTATTGAACAGAATGGACG
GAAGAAAACCTTTCAGGTCGATACAGCCTCGGTTCCTTATCTGACGCGTCCGGGACAGGTCCGGTACAAACTTGTCTCCG
GTCGTTCCCGTGGATACGGGCATGAGACCGAAGGGCCTGTATTTGCGACCGGAGAGGCATCCTGGGGGCTCAGTAACCAG
TGGTCGCTGTATGGCGGGGCTGTGCTTGCCGGTGATTATAATGCACTGGCAGCCGGTGCCGGCTGGGACCTGGGTGTGCC
GGGGACCCTTTCCGCTGATATCACGCAGTCAGTAGCCCGTATTGAGGGAGAGAGAACGTTTCAGGGAAAATCCTGGCGTC
TGAGCTACTCCAAACGGTTTGATAATGCGGATGCCGACATTACGTTCGCCGGGTATCGTTTCTCAGAGCGAAACTATATG
ACCATGGAGCAGTACCTGAACGCCCGCTACCGTAATGATTACAGCAGTCGGGAAAAAGAGATGTATACCGTTACGCTGAA
TAAAAACGTGGCGGACTGGAACACCTCTTTTAACCTGCAGTACAGCCGTCAGACATACTGGGACATACGGAAAACGGACT
ATTATACGGTGAGCGTCAACCGCTACTTTAATGTTTTCGGACTGCAGGGTGTGGCGGTTGGATTGTCAGCCTCAAGGTCT
AAATATCTGGGGCGTGATAACGATTCTGCTTACCTGCGTATATCCGTGCCGCTGGGGACGGGGACAGCGAGCTACAGTGG
CAGTATGAGTAATGACCGTTATGTGAATATGGCCGGCTACACTGACACGTTCAATGACGGTCTGGACAGCTACAGCCTGA
ACGCCGGCCTTAACAGTGGCGGTGGACTGACATCGCAACGTCAGATTAATGCCTATTACAGTCATCGTAGTCCGCTGGCA
AATTTGTCCGCGAATATTGCATCCCTGCAGAAAGGATATACGTCTTTCGGCGTCAGTGCTTCCGGTGGGGCAACAATTAC
CGGAAAAGGTGCGGCGTTACATGCAGGGGGAATGTCCGGTGGAACACGTCTTCTTGTTGACACGGATGGTGTGGGAGGTG
TACCGGTTGATGGCGGGCAGGTGGTGACAAATCGCTGGGGAACGGGCGTGGTGACTGACATCAGCAGTTATTACCGGAAT
ACAACCTCTGTTGACCTGAAGCGCTTACCTGATGATGTGGAAGCAACCCGTTCTGTTGTGGAATCGGCGCTGACAGAAGG
TGCCATTGGTTACCGGAAATTCAGCGTGCTTAAAGGGAAACGTCTGTTTGCAATACTGCGTCTTGCTGATGGCTCTCAGC
CCCCGTTTGGTGCCAGTGTAACCAGTGAAAAAGGCCGGGAACTGGGCATGGTGGCCGACGAAGGCCTTGCCTGGCTGAGT
GGCGTGACGCCGGGGGAAACCCTGTCGGTAAACTGGGATGGAAAAATACAGTGTCAGGTAAATGTACCGGAGACAGCAAT
ATCTGACCAGCAGTTATTGCTTCCCTGTACACCTCAGAAATAA
>PathEcoli~~~papC~~~gi:117625207 outer membrane usher protein PapC
ATGCGTGGAATGAAAGACAGAATACCTTTTGCAGTCAACAATATTACCTGTGTGATATTGTTGTCTCTGTTTTGTAACGC
AGCCAGTGCCGTTGAGTTTAATACAGATGTACTTGACGCAGCGGACAAGAAAAATATTGACTTCACCCGTTTTTCAGAAG
CCGGCTATGTTCTGCCGGGGCAATATCTTCTGGATGTGATTGTTAACGGGCAAAGTATTTCTCCCGCATCGTTACAGATT
TCATTTGTTGAACCTGCGTTGTCAGGAGATAAGGCAGAAAAAAAATTGCCGCAGGCCTGTCTGACATCAGATATGGTCAG
ACTGATGGGGTTAACAGCAGAATCTCTGGATAAAGTTGTTTACTGGCATGATGGTCAGTGTGCGGATTTTCATGGGTTGC
CGGGAGTGGATATTCGTCCTGATACCGGAGCGGGCGTATTACGCATCAATATGCCGCAGGCCTGGCTTGAGTATTCTGAT
GCCACCTGGCTGCCTCCCTCACGCTGGGACGACGGCATTCCCGGACTGATGCTGGATTATAACCTCAACGGGACGGTTTC
CCGTAATTATCAGGGAGGAGACTCTCATCAGTTCAGTTATAACGGGACTGTGGGGGGGAATCTGGGGCCCTGGCGCCTGC
GGGCTGACTATCAGGGAAGCCAGGAGCAGAGCCGCTACAACGGGGAAAAAACGACAAACAGAAATTTCACATGGAGTCGC
TTTTATCTGTTCCGTGCCATTCCACGATGGCGGGCAAACCTGACGCTGGGCGAGAATAATATCAACTCAGATATATTCCG
GTCATGGAGTTATACGGGAGCCAGCCTGGAAAGCGATGACCGGATGCTGCCGCCCAGACTGCGAGGCTATGCACCGCAGA
TTACCGGGATTGCGGAGACTAATGCCCGTGTTGTGGTGTCGCAGCAGGGACGGGTGCTGTACGACTCGATGGTCCCCGCA
GGGCTATTCAGTATTCAGGACCTGGACAGTTCAGTTCGCGGACGTCTTGATGTTGAGGTTATTGAACAGAATGGACGGAA
GAAAACCTTTCAGGTCGATACAGCCTCGGTTCCTTATCTGACGCGTCCGGGACAGGTCCGGTATAAACTTGTCTCCGGTC
GTTCCCGTGGATACGGGCATGAGACCGAAGGGCCTGTATTTGCGACCGGAGAGGCATCCTGGGGGCTCAGTAACCAGTGG
TCGCTGTATGGCGGGGCTGTGCTTGCCGGTGATTATAATGCACTGGCAGCCGGTGCCGGCTGGGACCTGGGTGTGCCGGG
GACCCTTTCCGCTGATATCACGCAGTCAGTAGCCCGTATTGAGGGAGAGAGAACGTTTCAGGGAAAATCCTGGCGTCTGA
GCTACTCCAAACGGTTTGATAATGCGGATGCCGACATTACGTTCGCCGGGTATCGTTTCTCAGAGCGAAACTATATGACC
ATGGAGCAGTACCTGAACGCCCGCTACCGTAATGATTACAGCAGTCGGGAAAAAGAGATGTATACCGTTACGCTGAATAA
AAACGTGGCGGACTGGAACACCTCTTTTAACCTGCAGTACAGCCGTCAGACATACTGGGACATACGGAAAACGGACTATT
ATACGGTGAGCGTCAACCGCTACTTTAATGTTTTCGGACTGCAGGGTGTGGCGGTTGGATTGGCAGCCTCAAGGTCTAAA
TATCTGGGGCGTGATAACGATTCTGCTTACCTGCGTATATCCGTGCCGCTGGGGACGGGGACAGCGAGCTACAGTGGCAG
TATGAGTAATGACCGTTATGTGAATATGGCCGGCTACACTGACACGTTCAATGACGGTCTGGACAGCTACAGCCTGAACG
CCGGCCTTAACAGTGGCGGTGGACTGACATCGCAACGTCAGATTAATGCCTATTACAGTCATCGTAGTCCGCTGGCAAAT
TTGTCCGCGAATATTGCATCCCTGCAGAAAGGATATACGTCTTTCGGCGTCAGTGCTTCCGGTGGGGCAACAATTACCGG
AAAAGGTGCGGCGTTACATGCAGGGGGAATGTCCGGTGGAACACGTCTTCTTGTTGACACGGATGGTGTGGGAGGTGTAC
CGGTTGATGGCGGGCAGGTGGTGACAAATCGCTGGGGAACGGGCGTGGTGACTGACATCAGCAGTTATTACCGGAATACA
ACCTCTGTTGACCTGAAGCGCTTACCGGATGATGTGGAAGCAACCCGTTCTGTTGTGGAATCGGCGCTGACAGAAGGTGC
CATTGGTTACCGGAAATTCAGCGTGCTTAAAGGGAAACGTCTGTTTGCAATACTGCGTCTTGCTGATGGCTCTCAGCCCC
CGTTTGGTGCCAGTGTAACCAGTGAAAAAGGCCGGGAACTGGGCATGGTGGCCGACGAAGGCCTTGCCTGGCTGAGTGGC
GTGACGCCGGGGGAAACCCTGTCGGTAAACTGGGATGGAAAAATACAGTGTCAGGTAAATGTACCGGAGACAGCAATATC
TGACCAGCAGTTATTGCTTCCCTGTACGCCTCAGAAATAA
>PathEcoli~~~papC~~~gi:218559969 Outer membrane usher protein PapC precursor
GTGAATCTGGTGATGCGTGGAATGAAAGACAGAATACCTTTTGCAGTCAACAATATTACCTGTGTGATATTGTTGTCTCT
GTTTTGTAACGCAGCCAGTGCCGTTGAGTTTAATACAGATGTACTTGACGCAGCGGACAAGAAAAATATTGACTTCACCC
GTTTTTCAGAAGCCGGCTATGTTCTGCCGGGGCAATATCTTCTGGATGTGATTGTTAACGGGCAAAGTATTTCTCCCGCA
TCGTTACAGATTTCATTTGTTGAACCTGCGTTGTCAGGAGATAAGGCAGAAAAAAAATTGCCGCAGGCCTGTCTGACATC
AGATATGGTCAGACTGATGGGGTTAACAGCAGAATCTCTGGATAAAGTTGTTTACTGGCATGATGGTCAGTGTGCGGATT
TTCATGGGTTGCCGGGAGTGGATATTCGTCCTGATACCGGAGCGGGCGTATTACGCATCAATATGCCGCAGGCCTGGCTT
GAGTATTCTGATGCCACCTGGCTGCCTCCCTCACGCTGGGACGACGGCATTCCCGGACTGATGCTGGATTATAACCTCAA
CGGGACGGTTTCCCGTAATTATCAGGGAGGAGACTCTCATCAGTTCAGTTATAACGGGACTGTGGGGGGGAATCTGGGGC
CCTGGCGCCTGCGGGCTGACTATCAGGGAAGCCAGGAGCAGAGCCGCTACAACGGGGAAAAAACGACAAACAGAAATTTC
ACATGGAGTCGCTTTTATCTGTTCCGTGCCATTCCACGATGGCGGGCAAACCTGACGCTGGGCGAGAATAATATCAACTC
AGATATATTCCGGTCATGGAGTTATACGGGAGCCAGCCTGGAAAGCGATGACCGGATGCTGCCGCCCAGACTGCGAGGCT
ATGCACCGCAGATTACCGGGATTGCGGAGACTAATGCCCGTGTTGTGGTGTCGCAGCAGGGACGGGTGCTGTACGACTCG
ATGGTCCCCGCAGGGCCATTCAGTATTCAGGACCTGGACAGTTCAGTTCGCGGACGTCTTGATGTTGAGGTTATTGAACA
GAATGGACGGAAGAAAACCTTTCAGGTCGATACAGCCTCGGTTCCTTATCTGACGCGTCCGGGACAGGTCCGGTATAAAC
TTGTCTCCGGTCGTTCCCGTGGATACGGGCATGAGACCGAAGGGCCTGTATTTGCGACCGGAGAGGCATCCTGGGGGCTC
AGTAACCAGTGGTCGCTGTATGGCGGGGCTGTGCTTGCCGGTGATTATAATGCACTGGCAGCCGGTGCCGGCTGGGACCT
GGGTGTGCCGGGGACCCTTTCCGCTGATATCACGCAGTCAGTAGCCCGTATTGAGGGAGAGAGAACGTTTCAGGGAAAAT
CCTGGCGTCTGAGCTACTCCAAACGGTTTGATAATGCGGATGCCGACATTACGTTCGCCGGGTATCGTTTCTCAGAGCGA
AACTATATGACCATGGAGCAGTACCTGAACGCCCGCTACCGTAATGATTACAGCAGTCGGGAAAAAGAGATGTATACCGT
TACGCTGAATAAAAACGTGGCGGACTGGAACACCTCTTTTAACCTGCAGTACAGCCGTCAGACATACTGGGACATACGGA
AAACGGACTATTATACGGTGAGCGTCAACCGCTACTTTAATGTTTTCGGACTGCAGGGTGTGGCGGTTGGATTGGCAGCC
TCAAGGTCTAAATATCTGGGGCGTGATAACGATTCTGCTTACCTGCGTATATCCGTGCCGCTGGGGACGGGGACAGCGAG
CTACAGTGGCAGTATGAGTAATGACCGTTATGTGAATATGGCCGGCTACACTGACACGTTCAATGACGGTCTGGACAGCT
ACAGCCTGAACGCCGGCCTTAACAGTGGCGGTGGACTGACATCGCAACGTCAGATTAATGCCTATTACAGTCATCGTAGT
CCGCTGGCAAATTTGTCCGCGAATATTGCATCCCTGCAGAAAGGATATACGTCTTTCGGCGTCAGTGCTTCCGGTGGGGC
AACAATTACCGGAAAAGGTGCGGCGTTACATGCAGGGGGAATGTCCGGTGGAACACGTCTTCTTGTTGACACGGATGGTG
TGGGAGGTGTACCGGTTGATGGCGGGCAGGTGGTGACAAATCGCTGGGGAACGGGCGTGGTGACTGACATCAGCAGTTAT
TACCGGAATACAACCTCTGTTGACCTGAAGCGCTTACCGGATGATGTGGAAGCAACCCGTTCTGTTGTGGAATCGGCGCT
GACAGAAGGTGCCATTGGTTACCGGAAATTCAGCGTGCTTAAAGGGAAACGTCTGTTTGCAATACTGCGTCTTGCTGATG
GCTCTCAGCCCCCGTTTGGTGCCAGTGTAACCAGTGAAAAAGGCCGGGAACTGGGCATGGTGGCCGACGAAGGCCTTGCC
TGGCTGAGTGGCGTGACGCCGGGGGAAACCCTGTCGGTAAACTGGGATGGAAAAATACAGTGTCAGGTAAATGTACCGGA
GACAGCAATATCTGACCAGCAGTTATTGCTTCCCTGTACGCCTCAGAAATAA
>PathEcoli~~~papC~~~gi:218702824 outer membrane usher protein PapC
GTGAATCTGGTGATGCGTGGAATGAAAGACAGAATACCTTTTGCAGTCAACAATATTACCTGTGTGATATTGTTGTCTCT
GTTTTGTAACGCAGCCAGTGCCGTTGAGTTTAATACAGATGTACTTGACGCGGCGGACAAGAAAAATATTGACTTCACCC
GTTTTTCAGAAGCTGGTTATGTTCTGCCGGGGCAATATCTTCTGGATGTGATTGTTAACGGGCAAAGTATTTCTCCCGCA
TCGTTACAGATTTCATTTGTTGAACCTCAGTCGTCAGGAGATAAGGCAGAAAAAAAATTGCCACAGGCCTGTCTGACATC
AGATATGGTCAGACTGATGGGGTTAACAGCAGAATCTCTGGATAAAGTTGTTTACTGGCATGATGGTCAGTGTGCGGATT
TTCATGGGTTGCCGGGAGTGGATATTCGTCCTGATACCGGAGCGGGCGTATTACGCATCAATATGCCGCAGGCCTGGCTT
GAGTATTCTGATGCCACCTGGCTGCCTCCCTCACGCTGGGACGACGGCATTCCCGGACTGATGCTGGATTATAACCTCAA
CGGGACGGTTTCCCGTAATTATCAGGGAGGAGACTCTCATCAGTTCAGTTATAACGGGACTGTGGGGGGGAATCTGGGGC
CCTGGCGCCTGCGGGCTGACTATCAGGGAAGCCAGGAGCAGAGCCGCTACAACGGGGAAAAAACGACAAACAGAAATTTC
ACATGGAGTCGCTTTTATCTGTTCCGTGCCATTCCACGATGGCGGGCAAACCTGACGCTGGGCGAGAATAATATCAACTC
AGATATATTCCGGTCATGGAGTTATACGGGAGCCAGCCTGGAAAGCGATGACCGGATGCTGCCACCCAGACTGCGAGGCT
ATGCACCGCAGATTACCGGGATTGCGGAGACTAATGCCCGTGTTGTGGTGTCGCAGCAGGGACGGGTGCTGTACGACTCG
ATGGTCCCCGCAGGGCCATTCAGTATTCAGGACCTGGACAGTTCAGTTCGCGGACGTCTTGATGTTGAGGTTATTGAACA
GAACGGACGGAAGAAAACCTTTCAGGTCGATACGGCCTCGGTTCCTTATCTGACGCGTCCGGGACAGGTCCGGTATAAAC
TTGTCTCCGGTCGTTCCCGCGGATACGGGCATGAGACCGAAGGGCCTGTATTTGCGACCGGAGAGGCGTCCTGGGGGCTC
AGTAACCAGTGGTCGCTGTATGGCGGGGCTGTGCTTGCCGGTGATTATAATGCACTGGCAGCCGGTGCCGGCTGGGACCT
GGGTGTGCCGGGGACCCTTTCCGCTGATATCACGCAGTCAGTAGCCCGTATTGAGGGAGAGAGAACGTTTCAGGGAAAAT
CCTGGCGTCTTAGCTACTCCAAACGGTTTGATAATGCGGATGCCGACATTACGTTCGCCGGGTATCGTTTCTCAGAGCGA
AACTATATGACCATGGAGCAGTACCTGAACGCCCGCTACCGTAATGATTACAGCAGTCGGGAAAAAGAGATGTATACCGT
TACGCTGAATAAAAACGTGGCGGACTGGAACACCTCTTTTAACCTGCAGTACAGCCGTCAGACATACTGGGACATACGGA
AAACGGACTATTATACGGTGAGCGTCAACCGCTACTTTAATGTTTTCGGACTGCAGGGAGTGGCGGTTGGATTGTCAGCC
TCAAGGTCTAAATATCTGGGGCGTGATAACGATTCTGCTTACCTGCGTATATCCGTGCCGCTGGGAACGGGGACAGCGAG
CTACAGTGGCAGTATGAGTAATGACCGTTATGTGAATATGGCCGGCTACACTGACACGTTCAATGACGGTCTGGACAGCT
ACAGCCTGAACGCCGGCCTTAACAGTGGCGGTGGACTGACATCGCAACGTCAGATTAATGCCTATTACAGTCATCGTAGT
CCGCTGGCAAATTTGTCCGCGAATATTGCATCCCTGCAGAAAGGATATACGTCTTTCGGCGTCAGTGCTTCCGGTGGGGC
AACAATTACCGGAAAAGGTGCGGCGTTACATGCAGGGGGAATGTCCGGTGGAACACGTCTTCTTGTTGACACGGATGGTG
TGGGAGGTGTACCGGTTGATGGCGGGCAGGTGGTGACAAATCGCTGGGGAACGGGCGTGGTGACTGACATCAGCAGTTAT
TACCGGAATACAACCTCTGTTGACCTGAAGCGCTTACCGGATGATGTGGAAGCAACCCGTTCTGTTGTGGAATCGGCGCT
GACAGAAGGTGCCATTGGTTACCGGAAATTCAGCGTGCTTAAAGGGAAACGTCTGTTTGCAATACTGCGTCTTGCTGATG
GCTCTCAGCCCCCGTTTGGTGCCAGTGTAACCAGTGAAAAAGGCCGGGAGCTGGGCATGGTGGCCGACGAAGGCCTTGCC
TGGCTGAGTGGCGTGACGCCGGGGGAAACCCTGTCGGTAAACTGGGATGGAAAAATACAGTGTCAGGTAAATGTACCGGA
GACAGCAATATCTGACCAGCAGTTATTGCTTCCCTGTACGCCTCAGAAATAA
>PathEcoli~~~papC~~~gi:218706496 Outer membrane usher protein PapC
GTGAATCTGGTGATGCGTGGAATGAAAGACAGAATACCTTTTGCAGTCAACAATATTACCTGTGTGATATTGTTGTCTCT
GTTTTGTAACGCAGCCAGTGCCGTTGAGTTTAATACAGATGTACTTGACGCAGCGGACAAGAAAAATATTGACTTCACCC
GTTTTTCAGAAGCCGGTTATGTTCTGCCGGGGCAATATCTTCTGGATGTGATTGTTAACGGGCAAAGTATTTCTCCCGCA
TCGTTACAGATTTCATTTGTTGAACCTCAGTCGTCAGGAGATAAGGCAGAAAAAAAATTGCCACAGGCCTGCCTGACATC
AGATATGGTCAGACTGATGGGGTTAACAGCAGAATCTCTGGATAAAGTTGTTTACTGGCATGATGGTCAGTGTGCGGATT
TTCATGGGTTGCCGGGAGTGGATATTCGTCCTGATACCGGAGCGGGCGTATTACGCATCAATATGCCGCAGGCCTGGCTT
GAGTATTCTGATGCCACCTGGCTGCCTCCCTCACGCTGGGACGACGGCATTCCCGGACTGATGCTGGATTATAACCTCAA
CGGGACGGTTTCCCGTAATTATCAGGGAGGAGACTCTCATCAGTTCAGTTATAACGGGACTGTGGGGGGGAATCTGGGGC
CCTGGCGCCTGCGGGCTGACTATCAGGGAAGCCAGGAGCAGAGCCGCTACAACGGGGAAAAAACGACAAACAGAAATTTC
ACATGGAGTCGCTTTTATCTGTTCCGTGCCATTCCACGATGGCGGGCAAACCTGACGCTGGGCGAGAATAATATCAACTC
AGATATATTCCGGTCATGGAGTTATACGGGAGCCAGCCTGGAAAGCGATGACCGGATGCTGCCACCCAGACTGCGAGGCT
ATGCACCGCAGATTACCGGGATTGCGGAGACTAATGCCCGTGTTGTGGTGTCGCAGCAGGGACGGGTGCTGTACGACTCG
ATGGTCCCCGCAGGGCCATTCAGTATTCAGGACCTGGACAGTTCAGTTCGCGGACGTCTTGATGTTGAGGTTATTGAACA
GAACGGACGGAAGAAAACCTTTCAGGTCGATACGGCCTCGGTTCCTTATCTGACGCGTCCGGGACAGGTCCGGTACAAAC
TTGTCTCCGGTCGCTCCCGCGGATACGGGCATGAGACCGAAGGGCCTGTATTTGCGACCGGAGAGGCGTCCTGGGGGCTC
AGTAACCAGTGGTCGCTGTATGGCGGGGCTGTGCTTGCCGGTGATTATAATGCACTGGCAGCCGGTGCCGGCTGGGACCT
GGGTGTGCCGGGGACCCTTTCCGCTGATATCACGCAGTCAGTAGCCCGTATTGAGGGAGAGAGAACGTTTCAGGGAAAAT
CCTGGCGTCTTAGCTACTCCAAACGGTTTGATAATGCGGATGCCGACATTACGTTCGCCGGGTATCGTTTCTCAGAGCGA
AACTATATGACCATGGAGCAGTACCTGAACGCCCGCTACCGTAATGATTACAGCAGTCGGGAAAAAGAGATGTATACCGT
TACGCTGAATAAAAACGTGGCGGACTGGAACACCTCTTTTAACCTGCAGTACAGCCGTCAGACATACTGGGACATACGGA
AAACGGACTATTATACGGTGAGCGTCAACCGCTACTTTAATGTTTTCGGACTGCAGGGTGTGGCGGTTGGATTGTCAGCC
TCAAGGTCTAAATATCTGGGGCGTGATAACGATTCTGCTTACCTGCGTATATCCGTGCCGCTGGGGACGGGGACAGCGAG
CTACAGTGGCAGTATGAGTAATGACCGTTATGTGAATATGGCCGGCTACACTGACACGTTCAATGACGGTCTGGACAGCT
ACAGCCTGAACGCCGGCCTTAACAGTGGCGGTGGACTGACATCGCAACGTCAGATTAATGCCTATTACAGTCATCGTAGT
CCGCTGGCAAATTTGTCCGCGAATATTGCATCCCTGCAGAAAGGATATACGTCTTTCGGCGTCAGTGCTTCCGGTGGGGC
AACAATTACCGGAAAAGGTGCGGCGTTACATGCAGGGGGAATGTCCGGTGGAACACGTCTTCTTGTTGACACGGATGGTG
TGGGAGGTGTACCGGTTGATGGCGGGCAGGTGGTGACAAATCGCTGGGGAACGGGCGTGGTGACTGACATCAGCAGTTAT
TACCGGAATACAACCTCTGTTGACCTGAAGCGCTTACCGGATGATGTGGAAGCAACCCGTTCTGTTGTGGAATCGGCGCT
GACAGAAGGTGCCATTGGTTACCGGAAATTCAGCGTGCTTAAAGGGAAACGTCTGTTTGCAATACTGCGTCTTGCTGATG
GCTCTCAGCCCCCGTTTGGTGCCAGTGTAACCAGTGAAAAAGGCCGGGAGCTGGGCATGGTGGCCGACGAAGGCCTTGCC
TGGCTGAGTGGCGTGACGCCGGGGGAAACCCTGTCGGTAAACTGGGATGGAAAAATACAGTGTCAGGTAAATGTACCGGA
GACAGCAATATCTGACCAGCAGTTATTGCTTCCCTGTACGCCTCAGAAATAA
>PathEcoli~~~papC~~~gi:386622204 Fimbriae usher protein StfC
ATGAAAGACAGAATACCTTTTGCAGTCAACAATATTACCTGTGTGATATTGTTGTCTCTGTTTTGTAACGCAGCCAGTGC
CGTTGAGTTTAATACAGATGTACTTGACGCGGCGGACAAGAAAAATATTGACTTCACCCGTTTTTCAGAAGCCGGTTATG
TTCTGCCGGGGCAATATCTTCTGGATGTGATTGTTAACGGGCAAAGTATTTCTCCCGCATCGTTACAGATTTCATTTGTT
GAACCTCAGTCGTCAGGAGATAAGGCAGAAAAAAAATTGCCACAGGCCTGTCTGACATCAGATATGGTCAGACTGATGGG
GTTAACAGCAGAATCTCTGGATAAAGTTGTTTACTGGCATGATGGTCAGTGTGCGGATTTTCATGGGTTGCCGGGAGTGG
ATATTCGTCCTGATACCGGAGCGGGCGTATTACGCATCAATATGCCGCAGGCCTGGCTTGAGTATTCTGATGCCACCTGG
CTGCCTCCCTCACGCTGGGACGACGGCATTCCCGGACTGATGCTGGATTATAACCTCAACGGGACGGTTTCCCGTAATTA
TCAGGGAGGAGACTCTCATCAGTTCAGTTATAACGGGACTGTGGGGGGGAATCTGGGGCCCTGGCGCCTGCGGGCTGACT
ATCAGGGAAGCCGGGAGCAGAGCCGCTACAACGGGGAAAAAACGACAAACAGAAATTTCACATGGAGTCGCTTTTATCTG
TTCCGTGCCATTCCACGATGGCGGGCAAACCTGACGCTGGGCGAGAATAATATCAACTCAGATATATTCCGGTCATGGAG
TTATACGGGAGCCAGCCTGGAAAGCGATGACCGGATGCTGCCACCCAGACTGCGAGGCTATGCACCGCAGATTACCGGGA
TTGCGGAGACTAATGCCCGTGTTGTGGTGTCGCAGCAGGGACGGGTGCTGTACGACTCGATGGTCCCCGCAGGGCCATTC
AGTATTCAGGACCTGGACAGTTCAGTTCGCGGACGTCTTGATGTTGAGGTTATTGAACAGAACGGACGGAAGAAAACCTT
TCAGGTCGATACGGCCTCGGTTCCTTATCTGACGCGTCCGGGACAGGTCCGGTATAAACTTGTCTCCGGTCGTTCCCGCG
GATACGGGCATGAGACCGAAGGGCCTGTATTTGCGACCGGAGAGGCGTCCTGGGGGCTCAGTAACCAGTGGTCGCTGTAT
GGCGGGGCTGTGCTTGCCGGTGATTATAATGCACTGGCAGCCGGTGCCGGCTGGGACCTGGGTGTGCCGGGGACCCTTTC
CGCTGATATCACGCAGTCAGTAGCCCGTATTGAGGGAGAGAGAACGTTTCAGGGAAAATCCTGGCGTCTTAGCTACTCCA
AACGGTTTGATAATGCGGATGCCGACATTACGTTCGCCGGGTATCGTTTCTCAGAGCGAAACTATATGACCATGGAGCAG
TACCTGAACGCCCGCTACCGTAATGATTACAGCAGTCGGGAAAAAGAGATGTATACCGTTACGCTGAATAAAAACGTGGC
GGACTGGAACACCTCTTTTAACCTGCAGTACAGCCGTCAGACATACTGGGACATACGGAAAACGGACTATTATACGGTGA
GCGTCAACCGCTACTTTAATGTTTTCGGACTGCAGGGTGTGGCGGTTGGATTGTCAGCCTCAAGGTCTAAATATCTGGGG
CGTGATAACGATTCTGCTTACCTGCGTATATCCGTGCCGCTGGGGACGGGGACTGCGAGCTACAGTGGCAGTATGAGTAA
TGACCGTTATGTGAATATGGCCGGCTACACTGACACGTTCAATGACGGTCTGGACAGCTACAGCCTGAACGCCGGCCTTA
ACAGTGGCGGTGGACTGACATCGCAACGTCAGATTAATGCCTATTACAGTCATCGTAGTCCGCTGGCAAATTTGTCCGCG
AATATTGCATCCCTGCAGAAAGGATATACGTCTTTCGGCGTCAGTGCTTCCGGTGGGGCAACAATTACCGGAAAAGGTGC
GGCGTTACATGCAGGGGGAATGTCCGGTGGAACACGTCTTCTTGTTGACACGGATGGTGTGGGAGGTGTACCGGTTGATG
GCGGGCAGGTGGTGACAAATCGCTGGGGAACGGGCGTGGTGACTGACATCAGCAGTTATTACCGGAATACAACCTCTGTT
GACCTGAAGCGCTTACCGGATGATGTGGAAGCAACCCGTTCTGTTGTGGAATCGGCGCTGACAGAAGGTGCCATTGGTTA
CCGGAAATTCAGCGTGCTTAAAGGGAAACGTCTGTTTGCAATACTGCGTCTTGCTGATGGCTCTCAGCCCCCGTTTGGTG
CCAGTGTAACCAGTGAAAAAGGCCGGGAGCTGGGCATGGTGGCCGACGAAGGCCTTGCCTGGCTGAGTGGCGTGACGCCG
GGGGAAACCCTGTCGGTAAACTGGGATGGAAAAATACAGTGTCAGGTAAATGTACCGGAGACAGCAATATCTGACCAGCA
GTTATTGCTTCCCTGTACGCCTCAGAAATAA
>PathEcoli~~~papC~~~gi:386627090 Outer membrane usher protein PapC
GTGAATCTGGTGATGCGTGGAATGAAAGACAGAATACCTTTTGCAGTCAACAATATTACCTGTGTGATATTGTTGTCTCT
GTTTTGTAACGCAGCCAGTGCCGTTGAGTTTAATACAGATGTACTTGACGCGGCGGACAAGAAAAATATTGACTTCACCC
GTTTTTCAGAAGCCGGTTATGTTCTGCCGGGGCAATATCTTCTGGATGTGATTGTTAACGGGCAAAGTATTTCTCCCGCA
TCGTTACAGATTTCATTTGTTGAACCTCAGTCGTCAGGAGATAAGGCAGAAAAAAAATTGCCACAGGCCTGTCTGACATC
AGATATGGTCAGACTGATGGGGTTAACAGCAGAATCTCTGGATAAAGTTGTTTACTGGCATGATGGTCAGTGTGCGGATT
TTCATGGGTTGCCGGGAGTGGATATTCGTCCTGATACCGGAGCGGGCGTATTACGCATCAATATGCCGCAGGCCTGGCTT
GAGTATTCTGATGCCACCTGGCTGCCTCCCTCACGCTGGGACGACGGCATTCCCGGACTGATGCTGGATTATAACCTCAA
CGGGACGGTTTCCCGTAATTATCAGGGAGGAGACTCTCATCAGTTCAGTTATAACGGGACTGTGGGGGGGAATCTGGGGC
CCTGGCGCCTGCGGGCTGACTATCAGGGAAGCCAGGAGCAGAGCCGCTACAACGGGGAAAAAACGACAAACAGAAATTTC
ACATGGAGTCGCTTTTATCTGTTCCGTGCCATTCCACGATGGCGGGCAAACCTGACGCTGGGCGAGAATAATATCAACTC
AGATATATTCCGGTCATGGAGTTATACGGGAGCCAGCCTGGAAAGCGATGACCGGATGCTGCCACCCAGACTGCGAGGCT
ATGCACCGCAGATTACCGGGATTGCGGAGACTAATGCCCGTGTTGTGGTGTCGCAGCAGGGACGGGTGCTGTACGACTCG
ATGGTCCCCGCAGGGCCATTCAGTATTCAGGACCTGGACAGTTCAGTTCGCGGACGTCTTGATGTTGAGGTTATTGAACA
GAACGGACGGAAGAAAACCTTTCAGGTCGATACGGCCTCGGTTCCTTATCTGACGCGTCCGGGACAGGTCCGGTATAAAC
TTGTCTCCGGTCGTTCCCGCGGATACGGGCATGAGACCGAAGGGCCTGTATTTGCGACCGGAGAGGCGTCCTGGGGGCTC
AGTAACCAGTGGTCGCTGTATGGCGGGGCTGTGCTTGCCGGTGATTATAATGCACTGGCAGCCGGTGCCGGCTGGGACCT
GGGTGTGCCGGGGACCCTTTCCGCTGATATCACGCAGTCAGTAGCCCGTATTGAGGGAGAGAGAACGTTTCAGGGAAAAT
CCTGGCGTCTTAGCTACTCCAAACGGTTTGATAATGCGGATGCCGACATTACGTTCGCCGGGTATCGTTTCTCAGAGCGA
AACTATATGACCATGGAGCAGTACCTGAACGCCCGCTACCGTAATGATTACAGCAGTCGGGAAAAAGAGATGTATACCGT
TACGCTGAATAAAAACGTGGCGGACTGGAACACCTCTTTTAACCTGCAGTACAGCCGTCAGACATACTGGGACATACGGA
AAACGGACTATTATACGGTGAGCGTCAACCGCTACTTTAATGTTTTCGGACTGCAGGGAGTGGCGGTTGGATTGTCAGCC
TCAAGGTCTAAATATCTGGGGCGTGATAACGATTCTGCTTACCTGCGTATATCCGTGCCGCTGGGAACGGGGACAGCGAG
CTACAGTGGCAGTATGAGTAATGACCGTTATGTGAATATGGCCGGCTACACTGACACGTTCAATGACGGTCTGGACAGCT
ACAGCCTGAACGCCGGCCTTAACAGTGGCGGTGGACTGACATCGCAACGTCAGATTAATGCCTATTACAGTCATCGTAGT
CCGCTGGCAAATTTGTCCGCGAATATTGCATCCCTGCAGAAAGGATATACGTCTTTCGGCGTCAGTGCTTCCGGTGGGGC
AACAATTACCGGAAAAGGTGCGGCGTTACATGCAGGGGGAATGTCCGGTGGAACACGTCTTCTTGTTGACACGGATGGTG
TGGGAGGTGTACCGGTTGATGGCGGGCAGGTGGTGACAAATCGCTGGGGAACGGGCGTGGTGACTGACATCAGCAGTTAT
TACCGGAATACAACCTCTGTTGACCTGAAGCGCTTACCGGATGATGTGGAAGCAACCCGTTCTGTTGTGGAATCGGCGCT
GACAGAAGGTGCCATTGGTTACCGGAAATTCAGCGTGCTTAAAGGGAAACGTCTGTTTGCAATACTGCGTCTTGCTGATG
GCTCTCAGCCCCCGTTTGGTGCCAGTGTAACCAGTGAAAAAGGCCGGGAGCTGGGCATGGTGGCCGACGAAGGCCTTGCC
TGGCTGAGTGGCGTGACGCCGGGGGAAACCCTGTCGGTAAACTGGGATGGAAAAATACAGTGTCAGGTAAATGTACCGGA
GACAGCAATATCTGACCAGCAGTTATTGCTTCCCTGTACGCCTCAGAAATAA
>PathEcoli~~~papC~~~gi:386641964 outer membrane usher protein PapC
ATGAAAGACAGAATACCTTTTGCAGTCAACAATATTACCTGTGTGATATTGTTGTCTCTGTTTTGTAACGCAGCCAGTGC
CGTTGAGTTTAATACAGATGTACTTGACGCAGCGGACAAGAAAAATATTGACTTCACCCGTTTTTCAGAAGCCGGTTATG
TTCTGCCGGGGCAATATCTTCTGGATGTGATTGTTAACGGGCAAAGTATTTCTCCCGCATCGTTACAGATTTCATTTGTT
GAACCTCAGTCGTCAGGAGATAAGGCAGAAAAAAAATTGCCACAGGCCTGTCTGACATCAGATATGGTCAGACTGATGGG
GTTAACAGCAGAATCTCTGGATAAAGTTGTTTACTGGCATGATGGTCAGTGTGCGGATTTTCATGGGTTGCCGGGAGTGG
ATATTCGTCCTGATACCGGAGCGGGCGTATTACGCATCAATATGCCGCAGGCCTGGCTTGAGTATTCTGATGCCACCTGG
CTGCCTCCCTCACGCTGGGACGACGGCATTCCCGGACTGATGCTGGATTATAACCTCAACGGGACGGTTTCCCGTAATTA
TCAGGGAGGAGACTCTCATCAGTTCAGTTATAACGGGACTGTGGGGGGGAATCTGGGGCCCTGGCGCCTGCGGGCTGACT
ATCAGGGAAGCCAGGAGCAGAGCCGCTACAACGGGGAAAAAACGACAAACAGAAATTTCACATGGAGTCGCTTTTATCTG
TTCCGTGCCATTCCCCGGTGGCGGGCAAACCTGACGCTGGGCGAGAATAATATCAACTCAGATATATTCCGGTCATGGAG
TTATACGGGAGCCAGCCTGGAAAGCGATGACCGGATGCTGCCGCCCAGACTGCGAGGCTATGCACCGCAGATTACCGGGA
TTGCGGAGACTAATGCCCGTGTTGTGGTGTCGCAGCAGGGACGGGTGCTGTACGACTCTATGGTCCCCGCAGGGCCATTC
AGTATTCAGGACCTGGACAGTTCAGTTCGCGGACGTCTTGATGTTGAGGTTATTGAACAGAACGGACGGAAGAAAACCTT
TCAGGTCGATACAGCCTCGGTTCCTTATCTGACGCGTCCGGGACAGGTCCGGTACAAACTTGTCTCCGGTCGCTCCCGCG
GATACGGGCATGAGACCGAAGGGCCTGTATTTGCGACCGGAGAGGCGTCCTGGGGGCTCAGTAACCAGTGGTCGCTGTAT
GGCGGGGCTGTGCTTGCCGGTGATTATAATGCACTGGCAGCCGGTGCCGGCTGGGACCTGGGTGTGCCGGGGACCCTTTC
CGCTGATATCACGCAGTCAGTAGCCCGTATTGAGGGAGAGAGAACGTTTCAGGGAAAATCCTGGCGTCTTAGCTACTCCA
AACGGTTTGATAATGCGGATGCCGACATTACGTTCGCCGGGTATCGTTTCTCAGAGCGAAACTATATGACCATGGAGCAG
TACCTGAACGCCCGCTACCGTAATGATTACAGCAGTCGGGAAAAAGAGATGTATACCGTTACGCTGAATAAAAACGTGGC
GGACTGGAACACCTCTTTTAACCTGCAGTACAGCCGTCAGACATACTGGGACATACGGAAAACGGACTATTATACGGTGA
GCGTCAACCGCTACTTTAATGTTTTCGGACTGCAGGGTGTGGCGGTTGGATTGTCAGCCTCAAGGTCTAAATATCTGGGG
CGTGATAACGATTCTGCTTACCTGCGTATATCCGTGCCGCTGGGGACGGGGACAGCGAGCTACAGTGGCAGTATGAGTAA
TGACCGTTATGTGAATATGGCCGGCTACACTGACACGTTCAATGACGGTCTGGACAGCTACAGCCTGAACGCCGGCCTTA
ACAGTGGCGGTGGACTGACATCGCAACGTCAGATTAATGCCTATTACAGTCATCGTAGTCCGCTGGCAAATTTGTCCGCG
AATATTGCATCCCTGCAGAAAGGATATACGTCTTTCGGCGTCAGTGCTTCCGGTGGGGCAACAATTACCGGAAAAGGTGC
GGCGTTACATGCAGGGGGAATGTCCGGTGGAACACGTCTTCTTGTTGACACGGATGGTGTAGGAGGTGTACCGGTTGATG
GCGGGCAGGTGGTGACAAATCGCTGGGGAACGGGCGTGGTGACTGACATCAGCAGTTATTACCGGAATACAATCTCTGTT
GACCTGAAGCGCTTACCGGATGATGTGGAAGCAACCCGTTCTGTTGTGGAATCGGCGCTGACAGAAGGTGCCATTGGTTA
CCGGAAATTCAGCGTGCTTAAAGGGAAACGTCTGTTTGCAATACTGCGTCTTGCTGATGGCTCTCAGCCCCCGTTTGGTG
CCAGTGTAACCAGTGAAAAAGGCCGGGAACTGGGCATGGTGGCCGACGAAGGCCTTGCCTGGCTGAGTGGCGTGACGCCG
GGGGAAACCCTGTCGGTAAACTGGGATGGAAAAATACAGTGTCAGGTAAATGTACCGGAGACAGCAATATCTGACCAGCA
GTTATTGCTTCCCTGTACGCCTCAGAAATAA
>PathEcoli~~~papC~~~WP_000654932.1 Outer membrane usher protein
ATGAAAGACAGAATACCTTTTGCAGTCAACAATATTACCTGTGTGATATTGTTGTCTCTGTTTTGTAACGCAGCCAGTGC
CGTTGAGTTTAATACAGATGTACTTGACGCAGCGGACAAGAAAAATATTGACTTCACCCGTTTTTCAGAAGCCGGCTATG
TTCTGCCGGGGCAATATCTTCTGGATGTGATTGTTAACGGGCAAAGTATTTCTCCCGCATCGTTACAGATTTCATTTGTT
GAACCTGCGTTGTCAGGAGATAAGGCAGAAAAAAAATTGCCGCAGGCCTGTCTGACATCAGATATGGTCAGACTGATGGG
GTTAACAGCAGAATCTCTGGATAAAGTTGTTTACTGGCATGATGGTCAGTGTGCGGATTTTCATGGGTTGCCGGGAGTGG
ATATTCGTCCTGATACCGGAGCGGGCGTATTACGCATCAATATGCCGCAGGCCTGGCTTGAGTATTCTGATGCCACCTGG
CTGCCTCCCTCACGCTGGGACGACGGCATTCCCGGACTGATGCTGGATTATAACCTCAACGGGACGGTTTCCCGTAATTA
TCAGGGAGGAGACTCTCATCAGTTCAGTTATAACGGGACTGTGGGGGGGAATCTGGGGCCCTGGCGCCTGCGGGCTGACT
ATCAGGGAAGCCAGGAGCAGAGCCGCTACAACGGGGAAAAAACGACAAACAGAAATTTCACATGGAGTCGCTTTTATCTG
TTCCGTGCCATTCCACGATGGCGGGCAAACCTGACGCTGGGCGAGAATAATATCAACTCAGATATATTCCGGTCATGGAG
TTATACGGGAGCCAGCCTGGAAAGCGATGACCGGATGCTGCCGCCCAGACTGCGAGGCTATGCACCGCAGATTACCGGGA
TTGCGGAGACTAATGCCCGTGTTGTGGTGTCGCAGCAGGGACGGGTGCTGTACGACTCGATGGTCCCCGCAGGGCTATTC
AGTATTCAGGACCTGGACAGTTCAGTTCGCGGACGTCTTGATGTTGAGGTTATTGAACAGAATGGACGGAAGAAAACCTT
TCAGGTCGATACAGCCTCGGTTCCTTATCTGACGCGTCCGGGACAGGTCCGGTATAAACTTGTCTCCGGTCGTTCCCGTG
GATACGGGCATGAGACCGAAGGGCCTGTATTTGCGACCGGAGAGGCATCCTGGGGGCTCAGTAACCAGTGGTCGCTGTAT
GGCGGGGCTGTGCTTGCCGGTGATTATAATGCACTGGCAGCCGGTGCCGGCTGGGACCTGGGTGTGCCGGGGACCCTTTC
CGCTGATATCACGCAGTCAGTAGCCCGTATTGAGGGAGAGAGAACGTTTCAGGGAAAATCCTGGCGTCTGAGCTACTCCA
AACGGTTTGATAATGCGGATGCCGACATTACGTTCGCCGGGTATCGTTTCTCAGAGCGAAACTATATGACCATGGAGCAG
TACCTGAACGCCCGCTACCGTAATGATTACAGCAGTCGGGAAAAAGAGATGTATACCGTTACGCTGAATAAAAACGTGGC
GGACTGGAACACCTCTTTTAACCTGCAGTACAGCCGTCAGACATACTGGGACATACGGAAAACGGACTATTATACGGTGA
GCGTCAACCGCTACTTTAATGTTTTCGGACTGCAGGGTGTGGCGGTTGGATTGGCAGCCTCAAGGTCTAAATATCTGGGG
CGTGATAACGATTCTGCTTACCTGCGTATATCCGTGCCGCTGGGGACGGGGACAGCGAGCTACAGTGGCAGTATGAGTAA
TGACCGTTATGTGAATATGGCCGGCTACACTGACACGTTCAATGACGGTCTGGACAGCTACAGCCTGAACGCCGGCCTTA
ACAGTGGCGGTGGACTGACATCGCAACGTCAGATTAATGCCTATTACAGTCATCGTAGTCCGCTGGCAAATTTGTCCGCG
AATATTGCATCCCTGCAGAAAGGATATACGTCTTTCGGCGTCAGTGCTTCCGGTGGGGCAACAATTACCGGAAAAGGTGC
GGCGTTACATGCAGGGGGAATGTCCGGTGGAACACGTCTTCTTGTTGACACGGATGGTGTGGGAGGTGTACCGGTTGATG
GCGGGCAGGTGGTGACAAATCGCTGGGGAACGGGCGTGGTGACTGACATCAGCAGTTATTACCGGAATACAACCTCTGTT
GACCTGAAGCGCTTACCGGATGATGTGGAAGCAACCCGTTCTGTTGTGGAATCGGCGCTGACAGAAGGTGCCATTGGTTA
CCGGAAATTCAGCGTGCTTAAAGGGAAACGTCTGTTTGCAATACTGCGTCTTGCTGATGGCTCTCAGCCCCCGTTTGGTG
CCAGTGTAACCAGTGAAAAAGGCCGGGAACTGGGCATGGTGGCCGACGAAGGCCTTGCCTGGCTGAGTGGCGTGACGCCG
GGGGAAACCCTGTCGGTAAACTGGGATGGAAAAATACAGTGTCAGGTAAATGTACCGGAGACAGCAATATCTGACCAGCA
GTTATTGCTTCCCTGTACGCCTCAGAAATAA
>PathEcoli~~~papG~~~gi:26249418 P pilus tip adhesin PapG
ATGAAAAAATGGTTCCCAGCTTTGTTATTTTCCTTGTGTGTGTCTGGTGAGTCCTCTGCATGGAATAATATTGTCTTTTA
CTCCCTTGGAAACGTTAACTCTTATCAGGGAGGGAATGTGGTGATTACTCAAAGGCCACAATTTATAACTTCGTGGCGCC
CGGGCATTGCTACGGTAACCTGGAATCAGTGTAATGGTCCTGAGTTCGCTGATGGCTCCTGGGCTTACTACAGGGAGTAT
ATTGCGTGGGTAGTATTCCCCAAAAAGGTTATGACCAAAAATGGATATCCCTTATTTATTGAGGTTCATAATAAAGGTAG
CTGGAGTGAGGAGAATACTGGTGACAATGACAGCTATTTTTTTCTCAAGGGGTATAAGTGGGATGAGCGGGCCTTTGATG
CAGGTAATTTGTGTCAGAAACCAGGAGAAACAACTCGTCTGACTGAGAAATTTAACGATATTATTTTTAAAGTCGCCTTA
CCTGCAGATCTTCCTTTAGGGGATTATTCTGTTACAATTCCATACACTTCCGGCATACAGCGTCATTTCGCGAGTTACTT
GGGGGCCCGTTTTAAAATCCCATACAATGTGGCCAAAACCCTCCCAAGAGAGAATGAAATGTTATTCTTATTTAAGAATA
TCGGCGGATGCCGTCCTTCTGCACAGTCTCTGGAAATAAAGCATGGTGATCTGTCTATTAATAGCGCTAATAATCATTAT
GCGGCTCAGACTCTTTCTGTGTCTTGCGATGTGCCTGCAAATATTCGTTTTATGCTGTTAAGAAATACAACTCCGACATA
CAGCCATGGTAAGAAATTTTCGGTTGGTCTGGGGCATGGCTGGGACTCCATTGTTTCAGTTAACGGGGTGGACACAGGAG
AGACAACGATGAGATGGTACAAAGCAGGTACACAAAACCTGACCATCGGCAGTCGCCTCTATGGTGAATCTTCAAAGATA
CAACCAGGAGTACTATCTGGTTCAGCAACGCTGCTCATGATATTGCCATAA
>PathEcoli~~~papG~~~gi:26250987 PapG protein
ATGAAAAAATGGTTCCCAGCTTTGTTATTTTCCTTGTGTGTGTCTGGTGAGTCCTCTGCATGGAATAATATTGTCTTTTA
CTCCCTTGGAAACGTTAACTCTTATCAGGGAGGGAATGTGGTGATTACTCAAAGGCCACAATTTATAACTTCGTGGCGCC
CGGGCATTGCTACGGTAACCTGGAATCAGTGTAATGGTCCTGAGTTCGCTGATGGCTCCTGGGCTTACTACAGGGAGTAT
ATTGCGTGGGTAGTATTCCCCAAAAAGGTTATGACCCAAAATGGATATCCCTTATTTATTGAGGTTCATAATAAAGGTAG
CTGGAGTGAGGAGAATACTGGTGACAATGACAGCTATTTTTTTCTCAAGGGGTATAAGTGGGATGAGCGGGCCTTTGATG
CAGGTAATTTGTGTCAGAAACCAGGAGAAACAACTCGTCTGACTGAGAAATTTGACGATATTATTTTTAAAGTCGCCTTA
CCTGCAGATCTTCCTTTAGGGGATTATTCTGTTAAAATTCCATACACTTCCGGCATGCAGCGTCATTTCGCGAGTTACTT
GGGGGCCCGTTTTAAAATCCCATACAATGTGGCCAAAACCCTCCCAAGAGAGAATGAAATGTTATTCTTATTTAAGAATA
TCGGCGGATGCCGTCCTTCTGCACAGTCTCTGGAAATAAAGCATGGTGATCTGTCTATTAATAGCGCTAATAATCATTAT
GCGGCTCAGACTCTTTCTGTGTCTTGCGATGTGCCTGCAAATATTCGTTTTATGCTGTTAAGAAATACAACTCCGACATA
CAGCCATGGTAAGAAATTTTCGGTTGGTCTGGGGCATGGCTGGGACTCCATTGTTTCAGTTAACGGGGTGGACACAGGAG
AGACAACGATGAGATGGTACAAAGCAGGTACACAAAACCTGACCATCGGCAGTCGCCTCTATGGTGAATCTTCAAAGATA
CAACCAGGAGTACTATCTGGTTCAGCAACGCTGCTCATGATATTGCCATAA
>PathEcoli~~~papG~~~gi:91213835 p pilus adhesin PapG protein
ATGAAAAAATGGCTCCCTGCTTTTTTATTTTTATCCCTGTCAGGCTGTAATGATGCTCTGGCTGCAAACCAGAGTACAAT
GTTTTACTCGTTTAATGATAACATTTATCGTCCTCAACTTAGTGTTAAAGTAACCGATATTGTTCAATTCATAGTGGATA
TAAACTCCGCATCAAGTACGGCAACTTTAAGCTATGTGGCCTGCAATGGATTTACCTGGACTCATGGTCTTTACTGGTCT
GAGTATTTTGCATGGCTGGTTGTTCCTAAACATGTTTCCTATAATGGATATAATATATATCTTGAACTTCAGTCCAGAGG
AAGTTTTTCACTTGATGCAGAAGATAATGATAATTACTATCTTACCAAGGGATTTGCATGGGATGAAGTAAACTCATCTG
GACGGGTATGTTTCGATATCGGAGAAAAAAGAAGTCTGGCATGGTCATTTGGTGGTGTTACCCTGAACGCCAGATTGCCT
GTTGACCTTCCTAAGGGGGATTATACGTTTCCAGTTAAGTTCTTACGTGGCATTCAGCGTAATAATTATGATTATATTGG
TGGACGCTACAAAATCCCTTCCTCGTTAATGAAAACATTTCCTTTTAATGGTACATTGAATTTCTCAATTAAAAATACCG
GAGGATGCCGTCCTTCTGCACAGTCTCTGGAAATAAATCATGGTGATCTGTCGATTAATAGCGCTAATAATCATTATGCG
GCTCAGACTCTTTCTGTGTCTTGCGATGTGCCTACAAATATTCGTTTTTTCCTGTTAAGCAATACAACTCCGGCATACAG
CCATGGTCAGCAATTTTCGGTTGGTCTGGGTCATGGCTGGGACTCCATTGTTTCGATTAATGGCGTGGACACAGGAGAGA
CAACGATGAGATGGTACAGAGCAGGTACACAAAACCTGACCATCGGCAGTCGCCTCTATGGTGAATCTTCAAAGATACAA
CCAGGAGTACTATCTGGTTCAGCAACGCTGCTCATGATATTGCCATAA
>PathEcoli~~~papG~~~gi:110644640 PapG
ATGAAAAAATGGTTCCCTGCTTTTTTATTTTTATCCCTGTCAGGCTGTAATGATGCTCTGGCTGCAAACCAGAGTACAAT
ATTTTACTCGTTTAATGATAACATTTATCATCCTCAACTTAGTGTTAAAGTAACCGATATTGTTCAATTCATAGTGGATA
TAAACTCCGCATCAAGTACGGCAACTTTAAGCTATGTGGCCTGCAATGGATTTACCTGGACTCATGGTCTTTACTGGTCT
GAGTATTTTGCATGGCTGGTTGTTCCTAAACATGTTTCCTATAATGGATATAATATATATCTTGAACTTCAGTCCAAAGG
AGGTTTTTCACTTGATGCAGAAGATAATGATAATTACTATCTTACCAAGGGATTTGCATGGGATGAAGTAAACTCATCTG
GACGGGTATGTTTCGATATCGGAGAAAAAAGAAGTCTGGCATGGTCATTTGGTGGTGTTACCCTGAACGCCAGATTGCCT
GTTGACCTTCCTAAGGGGGATTATACGTTTCCAGTTAAGTTCTTACGTGGCATTCAGCGTAATAATTATGATTATATTGG
TGGACGCTACAAAATCCCTTCCTCGTTAATGAAAACATTTCCTTTTAATGGTACATTGAATTTCTCAATTAAAAATACCG
GAGGATGCCGTCCTTCTGCACAGTCTCTGGAAATAAATCATGGTGATCTGTCGATTAATAGCGCTAATAATCATTATGCG
GCTCAGACTCTTTCTGTGTCTTGCGATGTGCCTACAAATATTCGTTTTTTCCTGTTAAGCAATACAACTCCGGCATACAG
CCATGGTCAGCAATTTTCGGTTGGTCTGGGTCATGGCTGGGACTCCATTGTTTCGATTAATGGCGTGGACACAGGAGAGA
CAACGATGAGATGGTACAGAGCAGGTACACAAAACCTGACCATCGGCAGTCGCCTCTATGGTGAATCTTCAAAGATACAA
CCAGGAGTACTATCTGGTTCAGCAACGCTGCTCATGATATTGCCATAA
>PathEcoli~~~papG~~~gi:218559963 Fimbrial PapG protein (P pilus class II adhesin) (PapGII)
ATGAAAAAATGGTTCCCAGCTTTGTTATTTTCCTTGTGTGTGTCTGGTGAGTCCTCTGCATGGAATAATATTGTCTTTTA
CTCCCTTGGAAACGTTAACTCTTATCAGGGAGGGAATGTGGTGATTACTCAAAGGCCACAATTTATAACTTCGTGGCGCC
CGGGCATTGCTACGGTAACCTGGAATCAGTGTAATGGTCCTGGGTTTGCTGATGGTTTCTGGGCTTACTACAGGGAGTAT
ATTGCGTGGGTAGTATTCCCCAAAAAGGTTATGACCAAAAATGGATATCCCTTATTTATTGAGGTTCATAATAAAGGTAG
CTGGAGTGAGGAGAATACTGGTGACAATGACAGCTATTTTTTTCTCAAGGGGTATAAGTGGGATGAGCGGGCCTTTGATG
CAGGTAATTTGTGTCAGAAACCAGGAGAAACAACCCGTCTGACTGAGAAATTTGACGATATTATTTTTAAAGTCGCCCTA
CCTGCAGATCTTCCTTTAGGGGATTATTCTGTTACAATTCCATACACTTCCGGCATGCAGCGTCATTTCGCGAGTTACTT
GGGAGCCCGTTTTAAAATCCCATACAATGTGGCCAAAACTCTCCCAAGAGAGAATGAAATGTTATTCTTATTTAAGAATA
TCGGCGGATGCCGTCCTTCTGCACAGTCTCTGGAAATAAAGCATGGTGATCTGTCTATTAATAGCGCTAATAATCATTAT
GCGGCTCAGACTCTTTCTGTGTCTTGCGATGTGCCTGCAAATATTCGTTTTATGCTGTTAAGAAATACAACTCCGACATA
CAGCCATGGTAAGAAATTTTCGGTTGGTCTGGGGCATGGCTGGGACTCCATTGTTTCGGTTAACGGGGTGGACACAGGAG
AGACAACGATGAGATGGTACAAAGCAGGTACACAAAACCTGACCATCGGCAGTCGCCTCTATGGTGAATCTTCAAAGATA
CAACCAGGAGTACTATCTGGTTCAGCAACGCTGCTCATGATATTGCCATAA
>PathEcoli~~~papG~~~gi:218702830 fimbrial PapG protein
ATGAAAAAATGGTTCCCAGCTTTGTTATTTTCCTTGTGTGTGTCTGGTGAGTCCTCTGCATGGAATAATATTGTCTTTTA
CTCCCTTGGAGACGTTAACTCTTATCAGGGAGGGAATGTGGTGATTACTCAAAGGCCACAATTTATAACTTCGTGGCGCC
CGGGCATTGCTACGGTAACCTGGAATCAGTGTAATGGTCTTGGGTTCGCTGATGGCTCCTGGGCTTACTACAGGGAGTAT
ATTGCGTGGGTAGTATTCCCCAAAAAGGTTATGACCCAAAATGGATATCCCTTATTTATTGAGGTTCATAATAAAGGTAA
CTGGAGTGAGGAGAATAGTGGTGACAATGACAGCTATTTTTTTCTCAAGGGGTATAAGTGGGATGAGCGGGCCTTTGATG
CAGGTAATTTGTGTCAGAAACCAGGAGAAACAACTCGTCTGACTGAGAAATTTGACGATATTATTTTTAAAGTCGCCTTA
CCTGCAGATCTTCCTTTAGGGGATTATTCTGTTAAAATTCCATACACTTCCGGCATGCAGCGTCATTTCGCGAGTTACTT
GGGGGCCCGTTTTAAAATCCCATACAATGTGGCCAAAACCCTCCCAAGAGAGAATGAAATGTTATTCTTATTTAAGAATA
TCGGCGGATGCCGTCCTTCTGCACAGTCTCTGGAAATAAAGCATGGTGATCTGTCTATTAATAGCGCTAATAATCATTAT
GCGGCTCAGACTCTTTCTGTGTCTTGCGATGTGCCTGCAAATATTCGTTTTATGCTGTTAAGAAATACAACTCCGACATA
CAGCCATGGTAAGAAATTTTCGGTTGGTCTGGGGCATGGCTGGGACTCCATTGTTTCAGTTAACGGGGTGGACACAGGAG
AGACAACGATGAGATGGTACAAAGCAGGTACACAAAGCCTGACCATCGGCAGTCGCCTCTATGGTGAATCTTCAAAGATA
CAACCAGGAGTACTATCTGGTTCAGCAACGCTGCTCATGATATTGCCATAA
>PathEcoli~~~papG~~~gi:218706490 Fimbrial PapG protein
ATGAAAAAATGGTTCCCAGCTTTGTTATTTTCCTTGTGTGTGTCTGGTGAGTCCTCTGCATGGAATAATATTGTCTTTTA
CTCCCTTGGAGACGTTAACTCTTATCAGGGAGGGAATGTGGTGATTACTCAAAGGCCACAATTTATAACTTCGTGGCGCC
CGGGCATTGCTACGGTAACCTGGAATCAGTGTAATGGTCCTGGGTTTGCTGATGGTTTCTGGGCTTACTACAGGGAGTAT
ATTGCGTGGGTAGTATTCCCCAAAAAGGTTATGACCCAAAATGGATATCCCTTATTTATTGAGGTTCATAATAAAGGTAG
CTGGAGTGAGGAGAATACTGGTGACAATGACAGCTATTTTTTTCTCAAGGGGTATAAGTGGGATGAGCGGGCCTTTGATA
CAGCTAATTTGTGTCAGAAACCAGGAGAAAAAACCCGTCTGACTGAGAAATTTGACGATATTATTTTTAAAGTCGCCCTA
CCTGCAGATCTTCCTTTAGGGGATTATTCTGTTACAATTCCATACACTTCCGGCATGCAGCGTCATTTCGCGAGTTACTT
GGGGGCCCGTTTTAAAATCCCATACAATGTGGCCAAAACTCTCCCAAGAGAGAATGAAATGTTATTCTTATTTAAGAATA
TCGGCGGATGCCGTCCTTCTGCACAGTCTCTGGAAATAAAGCATGGTGATCTGTCTATTAATAGCGCTAATAATCATTAT
GCGGCTCAGACTCTTTCTGTGTCTTGCGATGTGCCTGCAAATATTCGTTTTATGCTGTTAAGAAATACAGCTCCGACATA
CAGCCATGGTAAGAAATTTTCGGTTGGTCTGGGTCATGGCTGGGACTCCATTGTTTCGGTTAACGGGGTGGACACAGGAG
AGACAACGATGAGATGGTACAAAGCAGGTACACAAAACCTGACCATCGGCAGTCGCCTCTATGGTGAATCTTCAAAGATA
CAACCAGGAGTACTATCTGGTTCAGCAACGCTGCTCATGATATTGCCATAA
>PathEcoli~~~papG~~~gi:386622210 PapG protein
ATGAAAAAATGGTTCCCAGCTTTGTTATTTTCCTTGTGTGTGTCTGGTGAGTCCTCTGCATGGAATAATATTGTCTTTTA
CTCCCTTGGAGACGTTAACTCTTATCAGGGAGGGAATGTGGTGATTACTCAAAGGCCACAATTTATAACTTCGTGGCGCC
CGGGCATTGCTACGGTAACCTGGAATCAGTGTAATGGTCCTGAGTTCGCTGATGGCTCCTGGGCTTACTACAGGGAGTAT
ATTGCGTGGGTAGTATTCCCCAAAAAGGTTATGACCAAAAATGGATATCCCTTATTTATTGAGGTTCATAATAAAGGTAG
CTGGAGTGAGGAGAATACTGGTGACAATGACAGCTATTTTTTTCTCAAGGGGTATAAGTGGGATGAGCGGGCCTTTGATG
CAGGTAATTTGTGTCAGAAACCAGGAGAAAAAACCCGTCTGACTGAGAAATTTAACGATATTATTTTTAAAGTCGCCCTA
CCTGCAGATCTTCCTTTAGGGGATTATTCTGTTACAATTCCATACACTTCCGGCATGCAGCGTCATTTCGCGAGTTACTT
GGGGGCCCGTTTTAAAATCCCATACAATGTGGCCAAAACCCTCCCAAGAGAGAATGAAATGTTATTCTTATTTAAGAATA
TCGGCGGATGCCGTCCTTCTGCACAGTCTCTGGAAATAAAGCATGGTGATCTGTCTATTAATAGCGCTAATAATCATTAT
GCGGCTCAGACTCTTTCTGTGTCTTGCGATGTGCCTGCAAATATTCGTTTTATGCTGTTAAGAAATACAACTCCGACATA
CAGCCATGGTAAGAAATTTTCGGTTGGTCTGGGGCATGGCTGGGACTCCATTGTTTCAGTTAACGGGGTGGACACAGGAG
AGACAACGATGAGATGGTACAAAGCAGGTACACAAAACCTGACCATCGGCAGTCGCCTCTATGGTGAATCTTCAAAGATA
AAACCAGGAGTACTATCTGGTTCAGCAACGCTGCTCATGATATTGCCATAA
>PathEcoli~~~papG~~~gi:386627096 fimbrial PapG protein
ATGAAAAAATGGTTCCCAGCTTTGTTATTTTCCTTGTGTGTGTCTGGTGAGTCCTCTGCATGGAATAATATTGTCTTTTA
CTCCCTTGGAGACGTTAACTCTTATCAGGGAGGGAATGTGGTGATTACTCAAAGGCCACAATTTATAACTTCGTGGCGCC
CGGGCATTGCTACGGTAACCTGGAATCAGTGTAATGGTCCTGGGTTCGCTGATGGCTCCTGGGCTTACTACAGGGAGTAT
ATTGCGTGGGTAGTATTCCCCAAAAAGGTTATGACCCAAAATGGATATCCCTTATTTATTGAGGTTCATAATAAAGGTAA
CTGGAGTGAGGAGAATAGTGGTGACAATGACAGCTATTTTTTTCTCAAGGGGTATAAGTGGGATGAGCGGGCCTTTGATG
CAGGTAATTTGTGTCAGAAACCAGGAGAAACAACTCGTCTGACTGAGAAATTTGACGATATTATTTTTAAAGTCGCCTTA
CCTGCAGATCTTCCTTTAGGGGATTATTCTGTTAAAATTCCATACACTTCCGGCATGCAGCGTCATTTCGCGAGTTACTT
GGGGGCCCGTTTTAAAATCCCATACAATGTGGCCAAAACCCTCCCAAGAGAGAATGAAATGTTATTCTTATTTAAGAATA
TCGGCGGATGCCGTCCTTCTGCACAGTCTCTGGAAATAAAGCATGGTGATCTGTCTATTAATAGCGCTAATAATCATTAT
GCGGCTCAGACTCTTTCTGTGTCTTGCGATGTGCCTGCAAATATTCGTTTTATGCTGTTAAGAAATACAACTCCGACATA
CAGCCATGGTAAGAAATTTTCGGTTGGTCTGGGGCATGGCTGGGACTCCATTGTTTCAGTTAACGGGGTGGACACAGGAG
AGACAACGATGAGATGGTACAAAGCAGGTACACAAAGCCTGACCATCGGCAGTCGCCTCTATGGTGAATCTTCAAAGATA
CAACCAGGAGTACTATCTGGTTCAGCAACGCTGCTCATGATATTGCCATAA
>PathEcoli~~~papG~~~gi:386641958 p pilus adhesin PapG protein
ATGAAAAAATGGTTCCCTGCTTTTTTATTTTTATCCCTGTCAGGCTGTAATGATGCTTTGGCTATCCAGAGTACAATGTT
TTACTCGTTTAATGATAACATTTATCGTCCTCGACTTAGTGTTAAAGTAACCGATGTTATTCAAATTATAGTGGATATAA
ACTCTGCATCAAGTACGGCAACTTTAAGCTATGTGGACTGCAATGGATTTACATGGTCTCATGGTATTTACTGGTCTGAG
TATTTTGCATGGCTGGTTGTTCCTAAACGTGTTTCCTATAATGGATATGATATATATCTTGAACTTCAGTCCAGAGGAAG
TTTTTCACTTGATGCAGAAGATAATGATAATTACTATCTTACCAAGGGATTTGCATGGGATGAAGCAAACACATCTGGAC
GGACATGTTTCAATATCGGAGAAAAAAGAAGTCTGGCATGGTCATTTGGTGGTGTTACCCTGAACGCCAGATTTCCTGTT
GACCTTCCTAAGGGGGATTATACGTTTCCAGTCAAGTTCTTACGTGGCATTCAGCGTAATAATTATGATTATATTGGTGG
ACGCTACAAAATTCCTTCCTCGTTAATGAAAACATTTCCTTTTAATGGTACATTGAATTTCTCAATTAAGAATACCGGAG
GATGCCGTCCTTCTGCACAGTCTCTGGAAATAAATCATGGTGATCTGTCGATTAATAGCGCTAATAATCATTATGCGGCT
CAGACTCTTTCTGTGTCTTGCGATGTGCCTACAAATATTCGTTTTTTCCTGTTAAGCAATACAGCTCCGGCATACAGCCA
TGGTCAGCAATTTTCGGTTGGTCTGGGTCATGGCTGGGACTCCATTGTTTCGGTTAATGGCGTGGACAAAGGAGAGACAA
CGATGAGATGGTACAGAGCAGGTACACAAAACCTGACCATCGGCAGTCGCCTCTATGGTGAATCTTCAAAGATACAACCA
GGAGTACTATCTGGTTCAGCAACGCTGCTCATGATATTGCCATAA
>PathEcoli~~~papG~~~SPG000070 Escherichia coli adhesion protein PapG (papG) gene, papG-I-2 allele, complete cds.
ATGAAAAAATGGCTCCCTGCTTTTTTATTTTTATCCCTGTCAGGCGGTAATGATGCTTTAGCTGGATGGCACAATGTAAT
GTTTTATGCCTTTAACGACCATTCCAGCCATAATGCGGGTCAGGTTAAGGTCGTTGATAAACCGCAGTTTTCCATCCACT
GGAGTAATGGCACTGCTACTGCCTACTATAGTTCATGCTCAGGTCCAGATGTTGCGAGCGGCGTATATTTCCAAGAGTAC
CTGGCCTGGATGGCAGTTCCTAAACATGTCTATACTAATGAAGGATTCAATATATTTCTTGATGTTCAGAGCAAATATGG
CTGGTCTGTGGAGAATGGGAATGACAAAGATTATTACTTCTTTGTTAATGGGTATGAATGGGATACATGGACAAATAATG
GTGCCCGCATATGTTTCTATCCCGGAAATATGAAGCAATTGAACACCAAACCTTTTAATGACTTATTCTTCAGGGCCTTT
TTGCCAGTCGATCTCCCCAAGGGACATTATGATTTCCCTGTGAACTACATACGTGGAGTACAGCACCATTACTATGATCT
CTGGCAGGACCATTATAAAATGTCTTACGATCAGATTAAGCACCTACCTGCCACTAATACGTTGGTGTTATCATTCGATA
ATGTTGGAGGATGTCAGCCGTCAACACACGTACTCAATATAGATCATGGGAATATTGTGATTGATCGTGCTAACGGAAAT
ATTGCAAGTCAGACGCTTTCAATTTATTGCGATGTACCAGTTAGTGTAAAAATATCTCTGCTCAGAAATACACTACCTAT
ATATAATAATAATAAATTTTCGGTTGGGTTAGGTAATGGCTGGGATTCGATAATATCTCTTGATGGGGTTGAACAGAGTG
AGGAAATATTACGCTGGTACACAGCCGGCTCAAAAACAGTAAAGATTGAGAGCAGGTTGTATGGTGAAGAGGGAAAGAGA
AAACCCGGGGAGCTATCTGGTTCTATGTCTATGGTTCTGAGTTTCCTCTGA
>PathEcoli~~~papG~~~SPG000072 Escherichia coli strain BF31 PapG (papG) gene, complete cds.
ATGAAAAAATGGTTCCCTGCTTTTTTATTTTTATCCCTGTCAGGCTGTAATGATGCTTTAGCTGGATGGCACAATGTAAT
GTTTTATGCTTTTAATGACTATTCTGGTTATGATTCTGGTAATATGACAATTTTTGACAGGGGACAATTCACTATTCCAT
GGAAAACAGGAGCAGCATCCGCAATCTATAGCTCATGTCAGACTCCAGAATTCGTGAGCGGTGTTTACTTTCAGGAATAT
ATAGCATGGGTGTTAGTTCCGAGAAGTACCCAAACCACTGATAGATATACTGTTTTTTTTGATGTCTACAGTAAATATGG
CTGGAATCAGGAAAATACAGGTGATTATGGGTATTATTATTTCCTCAACGGATATGAATGGGATACTTGGACAAGCGATG
GGGGGCGGGTGTGTGCTCCGGTAGGAAATACAAAACAATTGAGTAACACTTTCAATGAATTAAGGTTTAGTTTACTGTTG
CCTGCAGATCTACCCAAAGGGCGCTATGAGGTTCCAATTAAATATATCAGGGGGATACAGCATCATTATTATAATGGCTG
GCGTGAGCATTATAAAATGCCCTACAGTCAGGTTAAGCAGTTACCTGCTACAAATACTCTAATGCTGTCATTTAATAATA
CTGGAAGTTGTCGCCCTTCCGCTCAATCTCTTGAAATAAACCACGGTAATCTTTCTATTGATAGTGCCCATGGTAATTAT
GCAAGCCAAGCTGTTACCATTTATTGTGACGTCCCGGTTACTGTTAAAATCTCACTATTCAGCAATACACAACCAGCATA
TAATAATCAGGGGGTTGCGGTTGGTTTGGGCAATGGCTGGGATTCAATAATATATCTTGATGGTGTCAAGCGAAATGAGG
AAACATTGCGCTGGAATACTGCAGGATCCAGGACAGTGACAGTTGGAAGCAAGTTGTATGGTGAAGCAGGCAAGATAACT
TCTGGTGCTTTGTCTGGTTCAATGACGATGATCATGCATCTTCCCTGA
>PathEcoli~~~papG-I~~~WP_000758676.1 P fimbria tip G-adhesin PapG-I ELL40467.1
ATGAAAAAATGGTTCCCTGCTTTTTTATTTTTATCCCTGTCAGGCGGTAATGATGCTTTAGCTGGATGGCACAATGTCAT
GTTTTATGCTTTTAACGACTATTTAACTACAAATGCTGGTAATGTTAAGGTTATTGACCAACCTCAGCTATATATACCCT
GGAATACAGGCTCTGCTACAGCAACTTATTATTCGTGCTCAGGTCCGGAATTTGCGAGTGGAGTGTATTTTCAGGAGTAT
CTGGCCTGGATGGTTGTTCCTAAACATGTCTATACTAATGAGGGGTTTAATATATTTCTTGATGTTCAGAGCAAATATGG
TTGGTCTATGGAGAATGAAAATGACAAAGATTTTTACTTCTTTGTTAATGGTTATGAATGGGATACATGGACAAATAATG
GTGCCCGTATATGTTTCTATCCTGGAAATATGAAGCAGTTGAACAATAAATTTAATGATTTAGTATTCAGGGTTCTTTTG
CCAGTAGATCTCCCCAAGGGACATTATAATTTTCCTGTGAGATATATACGTGGAATACAGCACCATTACTATGATCTCTG
GCAGGATCATTATAAAATGCCTTACGATCAGATTAAGCAGCTACCTGCCACTAATACATTGATGTTATCATTCGATAATG
TTGGGGGATGCCAGCCGTCAACACAAGTACTTAATATAGACCATGGGAGTATTGTGATTGATCGTGCTAACGGAAATATT
GCAAGTCAGACGCTTTCAATTTATTGCGATGTACCAGTTAGTGTAAAAATATCTCTGCTCAGAAATACACCACCAATATA
CAATAATAATAAATTTTCGGTTGGGTTAGGTAATGGCTGGGATTCGATAATATCTCTTGATGGGGTTGAACAGAGTGAGG
AAATATTACGCTGGTACACAGCCGGCTCAAAAACAGTAAAGATTGAGAGCAGGTTGTATGGTGAAGAGGGAAAGAGAAAA
CCCGGGGAGCTATCTGGTTCTATGACTATGGTTCTGAGTTTCCCCTGA
>PathEcoli~~~PapG-II~~~WP_000758687.1 P fimbria tip G-adhesin PapG-II
ATGAAAAAATGGTTCCCAGCTTTGTTATTTTCCTTGTGTGTGTCTGGTGAGTCCTCTGCATGGAATAATATTGTCTTTTA
CTCCCTTGGAAACGTTAACTCTTATCAGGGAGGGAATGTGGTGATTACTCAAAGGCCACAATTTATAACTTCGTGGCGCC
CGGGCATTGCTACGGTAACCTGGAATCAGTGTAATGGTCCTGGGTTTGCTGATGGTTCCTGGGCTTACTACAGGGAGTAT
ATTGCGTGGGTAGTATTCCCCAAAAAGGTTATGACCAAAAATGGATATCCCTTATTTATTGAGGTTCATAATAAAGGTAG
CTGGAGTGAGGAGAATACTGGTGACAATGACAGCTATTTTTTTCTCAAGGGGTATAAGTGGGATGAGCGGGCCTTTGATG
CAGGTAATTTGTGTCAGAAACCAGGAGAAACAACCCGTCTGACTGAGAAATTTGACGATATTATTTTTAAAGTCGCCCTA
CCTGCAGATCTTCCTTTAGGGGATTATTCTGTTACAATTCCATACACTTCCGGCATGCAGCGTCATTTCGCGAGTTACTT
GGGAGCCCGTTTTAAAATCCCATACAATGTGGCCAAAACTCTCCCAAGAGAGAATGAAATGTTATTCTTATTTAAGAATA
TCGGCGGATGCCGTCCTTCTGCACAGTCTCTGGAAATAAAGCATGGTGATCTGTCTATTAATAGCGCTAATAATCATTAT
GCGGCTCAGACTCTTTCTGTGTCTTGCGATGTGCCTGCAAATATTCGTTTTATGCTGTTAAGAAATACAACTCCGACATA
CAGCCATGGTAAGAAATTTTCGGTTGGTCTGGGGCATGGCTGGGACTCCATTGTTTCGGTTAACGGGGTGGACACAGGAG
AGACAACGATGAGATGGTACAAAGCAGGTACACAAAACCTGACCATCGGCAGTCGCCTCTATGGTGAATCTTCAAAGATA
CAACCAGGAGTACTATCTGGTTCAGCAACGCTGCTCATGATATTGCCATAA
>PathEcoli~~~PapG-III~~~WP_001468556.1 P fimbria tip G-adhesin PapG-III/PrsG(J96) ELL39284.1
ATGAAAAAATGGCTCCCTGCTTTTTTATTTTTATCCCTGTCAGGCTGTAATGATGCTCTGGCTGCAAACCAGAGTACAAT
GTTTTACTCGTTTAATGATAACATTTATCGTCCTCAACTTAGTGTTAAAGTAACCGATATTGTTCAATTCATAGTGGATA
TAAACTCCGCATCAAGTACGGCAACTTTAAGCTATGTGGCCTGCAATGGATTTACCTGGACTCATGGTCTTTACTGGTCT
GAGTATTTTGCATGGCTGGTTGTTCCTAAACATGTTTCCTATAATGGATATAATATATATCTTGAACTTCAGTCCAGAGG
AAGTTTTTCACTTGATGCAGAAGATAATGATAATTACTATCTTACCAAGGGATTTGCATGGGATGAAGCAAACACATCTG
GACAGACATGTTTCAATATCGGAGAAAAAAGAAGTCTGGCATGGTCATTTGGTGGTGTTACCCTGAACGCCAGATTGCCT
GTTGACCTTCCTAAGGGGGATTATACGTTTCCAGTTAAGTTCTTACGTGGCATTCAGCGTAATAATTATGATTATATTGG
TGGACGCTACAAAATCCCTTCTTCGTTAATGAAAACATTTCCTTTTAATGGTACATTGAATTTCTCAATTAAAAATACCG
GAGGATGCCGTCCTTCTGCACAGTCTCTGGAAATAAATCATGGTGATCTGTCGATTAATAGCGCTAATAATCATTATGCG
GCTCAGACTCTTTCTGTGTCTTGCGATGTGCCTACAAATATTCGTTTTTTCCTGTTAAGCAATACAAATCCGGCATACAG
CCATGGTCAGCAATTTTCGGTTGGTCTGGGTCATGGCTGGGACTCCATTATTTCGATTAATGGCGTGGACACAGGAGAGA
CAACGATGAGATGGTACAGAGCAGGTACACAAAACCTGACCATCGGCAGTCGCCTCTATGGTGAATCTTCAAAGATACAA
CCAGGAGTACTATCTGGTTCAGCAACGCTGCTCATGATATTGCCATAA
>PathEcoli~~~rpoS~~~NP_417221.1 RNA polymerase, sigma S (sigma 38) from E. Coli MG1655 NC_000913.3:c2867551-2866559
ATGAGTCAGAATACGCTGAAAGTTCATGATTTAAATGAAGATGCGGAATTTGATGAGAACGGAGTTGAGGTTTTTGACGA
AAAGGCCTTAGTAGAACAGGAACCCAGTGATAACGATTTGGCCGAAGAGGAACTGTTATCGCAGGGAGCCACACAGCGTG
TGTTGGACGCGACTCAGCTTTACCTTGGTGAGATTGGTTATTCACCACTGTTAACGGCCGAAGAAGAAGTTTATTTTGCG
CGTCGCGCACTGCGTGGAGATGTCGCCTCTCGCCGCCGGATGATCGAGAGTAACTTGCGTCTGGTGGTAAAAATTGCCCG
CCGTTATGGCAATCGTGGTCTGGCGTTGCTGGACCTTATCGAAGAGGGCAACCTGGGGCTGATCCGCGCGGTAGAGAAGT
TTGACCCGGAACGTGGTTTCCGCTTCTCAACATACGCAACCTGGTGGATTCGCCAGACGATTGAACGGGCGATTATGAAC
CAAACCCGTACTATTCGTTTGCCGATTCACATCGTAAAGGAGCTGAACGTTTACCTGCGAACCGCACGTGAGTTGTCCCA
TAAGCTGGACCATGAACCAAGTGCGGAAGAGATCGCAGAGCAACTGGATAAGCCAGTTGATGACGTCAGCCGTATGCTTC
GTCTTAACGAGCGCATTACCTCGGTAGACACCCCGCTGGGTGGTGATTCCGAAAAAGCGTTGCTGGACATCCTGGCCGAT
GAAAAAGAGAACGGTCCGGAAGATACCACGCAAGATGACGATATGAAGCAGAGCATCGTCAAATGGCTGTTCGAGCTGAA
CGCCAAACAGCGTGAAGTGCTGGCACGTCGATTCGGTTTGCTGGGGTACGAAGCGGCAACACTGGAAGATGTAGGTCGTG
AAATTGGCCTCACCCGTGAACGTGTTCGCCAGATTCAGGTTGAAGGCCTGCGCCGTTTGCGCGAAATCCTGCAAACGCAG
GGGCTGAATATCGAAGCGCTGTTCCGCGAGTAA
>PathEcoli~~~sfaA_I~~~WP_000768216.1 S-fimbrial adhesin major pilin SfaA-I
ATGAAGTTAAAATTCATCTCCATGGCTGTATTTTCAGCCCTGACCTTGGGTGTTGCGACAAATGCGTCTGCTGTCACCAC
GGTTAATGGTGGTACAGTTCATTTTAAGGGGGAAGTTGTTGATGCTGCATGTGCTGTAAACACTAATTCAGCAAATCAAA
CGGTTTTGCTGGGGCAAGTTCGTTCAGCTAAGTTGGCGAATGATGGAGAGAAGAGTTCCCCTGTTGGATTTAGTATTGAA
CTTAATGACTGTAGTTCTGCAACTGCCGGGCATGCATCAATTATCTTTGCAGGAAATGTTATTGCTACACACAATGATGT
GCTGTCTCTACAGAATAGTGCTGCAGGTAGTGCAACAAATGTAGGTATTCAGATATTGGATCATACAGGTACTGCAGTTC
AATTTGACGGAGTGACTGCATCTACACAATTTACATTAACAGATGGCACCAATAAAATTCCTTTCCAGGCAGTTTATTAT
GCAACAGGTAAGTCAACGCCTGGTATTGCCAACGCCGACGCCACCTTTAAAGTTCAGTACCAGTAA
>PathEcoli~~~sfaA-II~~~WP_000768218.1 S-fimbrial adhesin major pilin SfaA-II
ATGAAGTTAAAATTCATCTCCATGGCTGTATTTTCAGCCCTGACCCTGGGTGTTGCGACAAGTGCGTCTGCCGCACCTGC
TACTGTCAATGGTGGCACTGTTCATTTTAAGGGGGAAGTGGTTAATGCTGCATGTGCTGTAAATATGAACTCAGTAGATC
AGACAGTTTTGCTCGGTCAAGTTCGTACGAAAAAGTTAGCTAATCTTGATGATGTTAGTGGACCGGTTGGATTTAATATT
CAATTAGATGAGTGTGATTCCACAACATCTGGATCTGTGAAGATTCTTTTTTCTGGCACACCTGTTGCTGGAAAAAATAA
CGCCTTGGCTATACAAAGCTCGGCATCTGGAGCTGCAACAAATGTTGGGATTCAGATACTTGACTCCTCAGGGAATCCTG
TGACATTAAATTCGGATCAAAGCGCAGTATATACATTGACAGACGGAACTAATAATATTCCGTTCCAGGCTCGCTATATT
GCTACTGGTCAATCAACAGCTGGTACAGCCAACGCCGACGCCACCTTTAAAGTTCAGTACCAGTAA
>PathEcoli~~~sitA~~~gi:26247468 SitA protein
ATGCACTCGATAAAAAAAGTAACCATGCTCTTGGGGGGCCTCGCACTCACCTGCTCGATCGCATTTCAGGCAAGTGCAAC
TGAAAAATTCAAGGTCATTACAACATTTACCATCATCGCGGATATGGCCAAAAACGTGGCGGGAGATGCTGCAGAAGTCT
CATCCATAACCAAGCCTGGTGCAGAAATTCATGAGTATCAGCCTACCCCTGGCGATATTAAACGTGCGCAGGGGGCACAA
CTGATTCTCGCCAATGGTATGAATCTGGAATTGTGGTTCCAACGCTTTTACCAGCATCTCAATGGGGTTCCAGAAGTAAT
TGTCTCTTCGGGTGTGACGCCTGTAGGGATCACCGAAGGACCCTATGAGGGCAAACCTAACCCCCATGCATGGATGTCGC
CAGATAATGCTCTGATTTACGTCGATAATATTCGTGATGCGTTGATAAAATACGATCCGGCAAATGCACAAACCTACCAA
CGCAATGCCGATACTTATAAAGCCAAGATTACCCAAACCCTTGCCCCCCTGCGTAAGCAGATTACGGAACTCCCTGAGAA
TCAGCGATGGATGGTCACCAGTGAAGGGGCTTTTTCTTATCTCGCACGCGATTTGGGGCTAAAAGAGCTTTATCTGTGGC
CGATTAATGCCGATCAACAAGGAACACCGCAGCAGGTACGTAAGGTTGTTGATATAGTTAAGAAAAATCATATCCCGGCA
GTCTTTAGCGAGAGTACGATTTCCGATAAACCAGCGCGTCAGGTTGCGCGTGAAACCGGCGCACACTACGCGGTGTGCTC
TATGTCGATTCCTGAGCACAGAAAACGGCCCGGTACCGACGTATATCGACCTTCTTAA
>PathEcoli~~~sitA~~~gi:88770314 SitA
ATGCTCTCAATAAAAAAAGTAACCATGCTCTTGGGGTGCCTAGTCCTCACCTGCTCGATAGCATTTCAGGCGAGTGCAGC
TGAAAAATTCAAGGTCATTACAACTTTTACCATCATCGCAGATATGGCCAAAAACGTGGCTGGAGATGCTGCAGAAGTCT
CATCCATAACCAAGCCTGGTGCAGAAATTCATGAGTATCAGCCTACCCCTGGCGATATTAAACGTGCGCAGGGGGCACAA
CTGATTCTCGCCAATGGTATGAATCTGGAATTGTGGTTCCAACGCTTTTACCAGCATCTCAATGGGGTTCCAGAAGTAAT
TGTCTCTTCGGGTGTGACGCCAGTAGGGATCACCGAAGGGCCCTATGAGGGCAAACCTAACCCCCATGCCTGGATGTCGC
CAGATAATGCTCTGATTTACGTCGATAATATTCGTGATGCGTTTATAAAATACGATCCGGCAAATGCACAAACCTACCAA
CGTAATGCCGATACTTATAAAGCCAAGATTACCCAAACCCTTGCCCCCCTGCGTAAGCAGATTGCGGAACTCCCTGAGAA
TCAGCGATGGATGGTCACCAGTGAAGGGGCTTTTTCTTATCTCGCACGCGATTTGGGGCTAAAAGAGCTTTATCTGTGGC
CGATTAATGCCGATCAACAAGGAACACCGCAGCAGGTACGTAAGGTTGTTGATATAGTTAAGAAAAATCATATCCCGGCA
GTCTTTAGCGAGAGTACGATTTCCGATAAACCAGCGCGTCAGGTTGCGCGTGAAACCGGCGCGCACTACGGTGGTGTGCT
CTATGTCGATTCCCTGAGCACAGAAAACGGCCCGGTACCTACGTATATCGACCTTCTGAAGGTTACTACCAGTACGCTGG
TACAGGGAATTAAAGCCGGAAAAAGGGAGAAATAA
>PathEcoli~~~sitA~~~gi:110641374 iron transport protein, periplasmic-binding protein
ATGCACTCGATAAAAAAAGTAACCATGCTCTTGGGGGGCCTCGCACTCACCTGCTCGATCGCATTTCAGGCAAGTGCAAC
TGAAAAATTCAAGGTCATTACAACATTTACCATCATCGCGGATATGGCCAAAAACGTGGCGGGAGATGCTGCAGAAGTCT
CATCTATAACCAAGCCTGGTGCAGAAATTCATGAGTATCAGCCTACCCCTGGCGATATTAAACGTGCGCAGGGGGCACAA
CTGATTCTCGCCAATGGTATGAATCTGGAATTGTGGTTCCAACGCTTTTACCAGCATCTCAATGGGGTTCCAGAAGTAAT
TGTCTCTTCGGGTGTGACGCCTGTAGGGATCACCGAAGGACCCTATGAGGGCAAACCTAACCCCCATGCATGGATGTCGC
CAGATAATGCTCTGATTTACGTCGATAATATTCGTGATGCGTTGATAAAATACGATCCGGCAAATGCACAAACCTACCAA
CGCAATGCCGATACTTATAAAGCCAAGATTACCCAAACCCTTGCCCCCCTGCGTAAGCAGATTACGGAACTCCCTGAGAA
TCAGCGGTGGATGGTCACCAGTGAAGGGGCTTTTTCTTATCTCGCACGCGATTTGGGGCTAAAAGAGCTTTATCTGTGGC
CGATTAATGCCGATCAACAAGGAACACCGCAGCAGGTACGTAAGGTTGTTGATATAGTTAAGAAAAATCATATCCCGGCA
GTCTTTAGCGAGAGTACGATTTCCGATAAACCAGCGCGTCAGGTTGCGCGTGAAACCGGCGCACACTACGGCGGTGTGCT
CTATGTCGATTCCCTGAGCACAGAAAACGGCCCGGTACCGACATATATCGACCTTCTTAAGGTTACTACCAGTACGCTGG
TACAGGGAATTAAAGCCGGGAAAAGGGAGAAATAA
>PathEcoli~~~sitA~~~gi:218704670 iron transport protein, periplasmic-binding protein
ATGCACTCGATAAAAAAAGTAACCATGCTCTTGGGGGGGCTCGCACTCACCTGCTCGATCGCATTTCAGGCAAGTGCAAC
TGAAAAATTCAAGGTCATTACAACATTTACCATCATCGCGGATATGGCCAAAAACGTGGCGGGAGATGCTGCAGAAGTCT
CATCCATAACCAAGCCTGGTGCAGAAATTCATGAGTATCAGCCTACCCCTGGCGATATTAAACGTGCGCAGGGGGCACAA
CTGATTCTCGCCAATGGTATGAATCTGGAATTGTGGTTCCAACGCTTTTACCAGCATCTCAATGGGGTTCCAGAAGTAAT
TGTCTCTTCGGGTGTGACGCCTGTAGGGATCACCGAAGGACCCTATGAGGGCAAACCTAACCCCCATGCATGGATGTCGC
CAGATAATGCTCTGATTTACGTCGATAATATTCGTGATGCGTTGATAAAATACGATCCGGCAAATGCACAAACCTACCAA
CGCAATGCCGATACTTATAAAGCCAAGATTACCCAAACCCTTGCCCCCCTGCGTAAGCAGATTACGGAACTCCCTGAGAA
TCAGCGATGGATGGTCACCAGTGAAGGGGCTTTTTCTTATCTCGCACGCGATTTGGGGCTAAAAGAGCTTTATCTGTGGC
CGATTAATGCCGATCAACAAGGAACACCGCAGCAGGTACGTAAGGTTGTTGATATAGTTAAGAAAAATCATATCCCGGCA
GTCTTTAGCGAGAGTACGATTTCCGATAAACCAGCGCGTCAGGTTGCGCGTGAAACCGGCGCACACTACGGCGGTGTGCT
CTATGTCGATTCCCTGAGCACAGAAAACGGCCCGGTACCGACGTATATCGACCTTCTTAAGGTTACTACCAGTACGCTGG
TACAGGGAATTAAAGCTGGGAAAAGGGAGAAATAA
>PathEcoli~~~sitA~~~gi:386604842 iron transport protein, periplasmic-binding protein
ATGCACTCGATAAAAAAAGTAACCATGCTCTTGGGGGGCCTCGCACTCACCTGCTCGATCGCATTTCAGGCAAGTGCAAC
TGAAAAATTCAAGGTCATTACAACATTTACCATCATCGCGGATATGGCCAAAAACGTGGCGGGAGATGCTGCAGAAGTCT
CATCCATAACCAAGCCTGGTGCAGAAATTCATGAGTATCAGCCTACCCCTGGCGATATTAAACGTGCGCAGGGGGCACAA
CTGATTCTCGCCAATGGTATGAATCTGGAATTGTGGTTCCAACGCTTTTACCAGCATCTCAATGGGGTTCCAGAAGTAAT
TGTCTCTTCGGGTGTGACGCCTGTAGGGATCACCGAAGGACCCTATGAGGGCAAACCTAACCCCCATGCATGGATGTCGC
CAGATAATGCTCTGATTTACGTCGATAATATTCGTGATGCGTTTATAAAATACGATCCGGCAAATGCACAAACCTACCAA
CGCAATGCCGATACTTATAAAGCCAAGATTACCCAAACCCTTGCCCCCCTGCGTAAGCAGATTACGGAACTCCCTGAGAA
TCAGCGATGGATGGTCACCAGTGAAGGGGCTTTTTCTTATCTCGCACGCGATTTGGGGCTAAAAGAGCTTTATCTGTGGC
CGATTAATGCCGATCAACAAGGAACACCGCAGCAGGTACGTAAGGTTGTTGATATAGTTAAGAAAAATCATATCCCGGCA
GTCTTTAGCGAGAGTACGATTTCCGATAAACCAGCGCGTCAGGTTGCGCGTGAAACCGGCGCACACTACGGCGGTGTGCT
CTATGTCGATTCCCTGAGCACAGAAAACGGCCCGGTACCGACGTATATCGACCTTCTTAAGGTTACTACCAGTACGCTGG
TACAGGGAATTAAAGCTGGGAAAAGGGAGAAATAA
>PathEcoli~~~sitA~~~gi:386618823 Iron ABC transporter substrate binding component
ATGGCCAAAAACGTGGCGGGAGATGCTGCAGAAGTCTCATCCATAACCAAGCCTGGTGCAGAAATTCATGAGTATCAGCC
TACCCCTGGCGATATTAAACGTGCGCAGGGGGCACAACTGATTCTCGCCAATGGTATGAATCTGGAATTGTGGTTCCAAC
GCTTTTACCAGCATCTCAATGGGGTTCCAGAAGTAATTGTCTCTTCGGGTGTGACGCCTGTAGGGATCACCGAAGGACCC
TATGAGGGCAAACCTAACCCCCATGCATGGATGTCGCCAGATAATGCTCTGATTTACGTCGATAATATTCGTGATGCGTT
GATAAAATACGATCCGGCAAATGCACAAACCTACCAACGCAATGCCGATACTTATAAAGCCAAGATTACCCAAACCCTTG
CCCCCCTGCGTAAGCAGATTACGGAACTCCCTGAGAATCAGCGATGGATGGTCACCAGTGAAGGGGCTTTTTCTTATCTC
GCACGCGATTTGGGGCTAAAAGAGCTTTATCTGTGGCCGATTAATGCCGATCAACAAGGAACACCGCAGCAGGTACGTAA
GGTTGTTGATATAGTTAAGAAAAATCATATCCCGGCAGTCTTTAGCGAGAGTACGATTTCCGATAAACCAGCGCGTCAGG
TTGCGCGTGAAACCGGCGCACACTACGGCGGTGTGCTCTATGTCGATTCCCTGAGCACAGAAAACGGCCCGGTACCGACG
TATATCGACCTTCTTAAGGTTACTACCAGTACGCTGGTACAGGGAATTAAAGCTGGGAAAAGGGAGAAATAA
>PathEcoli~~~sitA~~~gi:387606979 iron ABC transporter, substrate-binding protein
ATGCACTCAATAAAAAAAGTAACCATGCTCTTGGGGTGCCTCGCCCTCACCTGCTCGATCGCATTTCAGGCAAGTGCAAC
TGAAAAATTCAAGGTCATTACAACATTTACCATCATCGCGGATATGGCCAAAAACGTGGCTGGAGATGCTGCAGAAGTCT
CATCCATAACCAAGCCTGGTGCAGAAATTCATGAGTATCAGCCTACCCCTGGAGATATTAAACGTGCGCAGGGGGCACAA
CTGATTCTCGCCAATGGTATGAATCTGGAATTGTGGTTCCAACGCTTTTACCAACATCTCAATGGGGTTCCAGAAGTAAT
TGTCTCTTCGGGTGTGACGCCAGTAGGGATCACCGAAGGACCCTATGAGGGCAAACCTAACCCCCATGCCTGGATGTCGC
CAGATAATGCTCTGATTTATGTCGATAATATTCGTGATGCGTTGATAAAATACGATCCGGCAAATGCACAAACCTACCAA
CGTAATGCCGATACTTATAAAGCCAAGATTACCCAAACCCTTGCCCCCCTGCGTAAGCAGATTGCTGAACTCCCTGAGAA
TCAGCGATGGATGGTCACCAGTGAAGGGGCTTTTTCTTATCTCGCACGCGATTTGGGGCTAAAAGAGCTTTATCTGTGGC
CGATTAATGCCGATCAACAAGGCACGCCGCAGCAGGTACGTAAGGTTGTTGATATGGTGAAGAAAAATCATATCCCGGCA
GTCTTTAGCGAGAGTACGATTTCCGATAAACCAGCGCGTCAGGTTGCGCGTGAAACCGGCGCGCACTACGGCGGTGTACT
CTATGTCGATTCCCTGAGCACAGAAAACGGCCCGGTACCTACGTATATCGACCTTCTGAAGGTTACTACCAGTACGCTGG
TACAGGGAATTAAAGCCGGGAAAAGGGAGAAATAA
>PathEcoli~~~sitA~~~gi:387616520 SitA
ATGCTCTCAATAAAAAAAGTAACCATGCTCTTGGGGTGCCTAGTCCTCACCTGCTCGATAGCATTTCAGGCGAGTGCAGC
TGAAAAATTCAAGGTCATTACAACTTTTACCATCATCGCAGATATGGCCAAAAACGTGGCTGGAGATGCTGCAGAAGTCT
CATCCATAACCAAGCCTGGTGCAGAAATTCATGAGTATCAGCCTACCCCTGGCGATATTAAACGTGCGCAGGGGGCACAA
CTGATTCTCGCCAATGGTATGAATCTGGAATTGTGGTTCCAACGCTTTTACCAGCATCTCAATGGGGTTCCAGAAGTAAT
TGTCTCTTCGGGTGTGACGCCAGTAGGGATCACCGAAGGGCCCTATGAGGGCAAACCTAACCCCCATGCCTGGATGTCGC
CAGATAATGCTCTGATTTACGTCGATAATATTCGTGATGCGTTTATAAAATACGATCCGGCAAATGCACAAACCTACCAA
CGTAATGCCGATACTTATAAAGCCAAGATTACCCAAACCCTTGCCCCCCTGCGTAAGCAGATTGCGGAACTCCCTGAGAA
TCAGCGATGGATGGTCACCAGTGAAGGGGCTTTTTCTTATCTCGCACGCGATTTGGGGCTAAAAGAGCTTTATCTGTGGC
CGATTAATGCCGATCAACAAGGAACACCGCAGCAGGTACGTAAGGTTGTTGATATAGTTAAGAAAAATCATATCCCGGCA
GTCTTTAGCGAGAGTACGATTTCCGATAAACCAGCGCGTCAGGTTGCGCGTGAAACCGGCGCACACTACGGCGGTGTGCT
CTATGTCGATTCCCTGAGCACAGAAAACGGCCCGGTACCGACGTATATCGACCTTCTTAAGGTTACTACCAGTACGCTGG
TACAGGGAATTAAAGCTGGGAAAAGGGAGAAATAA
>PathEcoli~~~sitA~~~WP_000555630.1 Multi-species iron/manganese ABC-transporter substrate binding protein
ATGCACTCGATAAAAAAAGTAACCATGCTCTTGGGGGGCCTCGCACTCACCTGCTCGATCGCATTTCAGGCAAGTGCAAC
TGAAAAATTCAAGGTCATTACAACATTTACCATCATCGCGGATATGGCCAAAAACGTGGCGGGAGATGCTGCAGAAGTCT
CATCCATAACCAAGCCTGGTGCAGAAATTCATGAGTATCAGCCTACCCCTGGCGATATTAAACGTGCGCAGGGGGCACAA
CTGATTCTCGCCAATGGTATGAATCTGGAATTGTGGTTCCAACGCTTTTACCAGCATCTCAATGGGGTTCCAGAAGTAAT
TGTCTCTTCGGGTGTGACGCCTGTAGGGATCACCGAAGGACCCTATGAGGGCAAACCTAACCCCCATGCATGGATGTCGC
CAGATAATGCTCTGATTTACGTCGATAATATTCGTGATGCGTTGATAAAATACGATCCGGCAAATGCACAAACCTACCAA
CGCAATGCCGATACTTATAAAGCCAAGATTACCCAAACCCTTGCCCCCCTGCGTAAGCAGATTACGGAACTCCCTGAGAA
TCAGCGATGGATGGTCACCAGTGAAGGGGCTTTTTCTTATCTCGCACGCGATTTGGGGCTAAAAGAGCTTTATCTGTGGC
CGATTAATGCCGATCAACAAGGAACACCGCAGCAGGTACGTAAGGTTGTTGATATAGTTAAGAAAAATCATATCCCGGCA
GTCTTTAGCGAGAGTACGATTTCCGATAAACCAGCGCGTCAGGTTGCGCGTGAAACCGGCGCACACTACGGCGGTGTGCT
CTATGTCGATTCCCTGAGCACAGAAAACGGCCCGGTACCGACGTATATCGACCTTCTTAAGGTTACTACCAGTACGCTGG
TACAGGGAATTAAAGCTGGGAAAAGGGAGAAATAA
>PathEcoli~~~traT~~~WP_000782451.1 Plasmid R100 (from E.coli) complement resistance (traT) gene.
ATGAAAATGAAAAAATTGATGATGGTTGCACTGGTCAGTTCCACTCTGGCCCTTTCAGGGTGTGGTGCGATGAGCACAGC
AATCAAGAAGCGTAACCTTGAGGTGAAGACTCAGATGAGTGAGACCATCTGGCTTGAACCCGCCAGCGAACGCACGGTAT
TTCTGCAGATCAAAAACACGTCTGATAAAGACATGAGTGGGCTGCAGGGCAAAATTGCTGATGCTGTGAAAGCAAAAGGA
TATCAGGTGGTGACTTCTCCGGATAAAGCCTACTACTGGATTCAGGCGAATGTGCTGAAGGCCGATAAGATGGATCTGCG
GGAGTCTCAGGGATGGCTGAACCGTGGTTATGAAGGCGCAGCAGTTGGTGCAGCGTTAGGTGCCGGTATTACCGGCTATA
ACTCAAATTCTGCCGGTGCCACACTCGGTGTAGGCCTTGCTGCTGGTCTGGTGGGTATGGCTGCAGATGCGATGGTGGAA
GATGTGAACTATACCATGATCACGGATGTACAGATTGCAGAGCGTACTAAGGCAACGGTGACAACGGATAATGTTGCCGC
CCTGCGTCAGGGCACATCAGGTGCGAAAATTCAGACCAGTACTGAAACAGGTAACCAGCATAAATACCAGACCCGTGTGG
TTTCAAATGCGAACAAGGTTAACCTGAAATTTGAAGAGGCGAAGCCTGTTCTCGAAGACCAACTGGCCAAATCAATCGCA
AATATTCTCTGA
>PathEcoli~~~tsh~~~gi:88770206 Temperature-sensitive protease autotransporter haemagglutinin Tsh
ATGAACAGAATTTATTCTCTTCGCTACAGCGCTGTGGCCCGGGGCTTTATTGCCGTATCTGAGTTTGCTAGGAAATGTGT
TCATAAGTCTGTCAGACGTCTGTGTTTCCCGGTTTTATTACTGATCCCGGTACTATTCTCTGCAGGAAGTCTTGCGGGAA
CGGTCAATAATGAACTCGGGTATCAGTTATTTCGTGATTTTGCTGAAAATAAGGGGATGTTCCGCCCGGGGGCAACGAAT
ATCGCTATTTATAATAAGCAGGGAGAATTTGTCGGTACGCTGGATAAGGCAGCTATGCCTGATTTCAGTGCTGTGGATTC
GGAAATCGGTGTGGCGACACTGATAAACCCGCAGTATATCGCCAGCGTGAAACATAACGGGGGATATACAAACGTTAGCT
TTGGTGATGGTGAAAACCGTTACAATATCGTGGACCGGAATAATGCGCCGTCACTGGATTTTCATGCCCCCCGGCTGGGT
AAACTGGTGACAGAGGTTGCCCCTACTGCGGTGACGGCGCAGGGGGCAGTGGCTGGCGCATATCTGGATAAGGAGCGCTA
TCCTGTTTTTTATCGTCTGGGGTCTGGTACTCAGTATATTAAGGACAGTAACGGACAGCTGACAAAAATGGGAGGTGCAT
ATTCCTGGCTGACCGGCGGGACTGTCGGTAGCCTGTCATCCTATCAGAATGGAGAAATGATTAGCACCAGTTCAGGTCTG
GTTTTTGATTACAAACTTAATGGTGCAATGCCCATTTATGGCGAGGCCGGTGACAGCGGTTCGCCTTTATTTGCTTTTGA
TACTGTTCAGAATAAATGGGTGCTGGTCGGTGTTCTTACTGCGGGGAATGGCGCGGGGGGCAGGGGAAATAACTGGGCTG
TTATTCCACTGGATTTTATCGGGCAGAAATTTAATGAAGACAATGATGCCCCGGTCACGTTCAGAACATCGGAAGGTGGT
GCACTGGAGTGGAGCTTTAACAGCAGTACCGGAGCTGGTGCGCTGACACAGGGAACCACCACATATGCCATGCACGGGCA
GCAGGGAAATGACCTGAATGCTGGTAAGAACCTGATATTTCAGGGGCAGAATGGTCAGATTAACCTTAAGGATTCGGTTT
CTCAGGGGGCGGGTTCCCTGACGTTCCGTGATAATTACACAGTAACAACCTCTAACGGAAGTACCTGGACCGGTGCCGGT
ATTGTTGTGGACAACGGGGTGTCCGTAAACTGGCAGGTTAATGGTGTTAAGGGCGATAACCTGCATAAAATTGGTGAAGG
TACGCTGACGGTACAGGGTACAGGTATTAATGAAGGTGGCCTGAAGGTCGGGGACGGAAAGGTTGTACTGAACCAGCAGG
CGGACAATAAAGGACAGGTGCAGGCGTTCAGCAGTGTTAATATTGCCAGTGGCCGGCCGACCGTGGTACTGACTGATGAG
CGGCAGGTAAATCCGGATACCGTCTCATGGGGATATCGTGGGGGCACACTGGATGTTAATGGTAACAGTCTGACGTTTCA
TCAGTTGAAGGCGGCAGATTATGGTGCCGTGCTGGCGAATAACGTTGATAAACGGGCCACTATCACGCTGGACTATGCCC
TGCGGGCTGACAAAGTAGCACTGAATGGCTGGTCGGAATCAGGTAAAGGAACTGCCGGAAATTTATATAAATACAATAAC
CCGTACACAAATACGACGGATTACTTCATCCTGAAGCAGAGCACCTATGGTTATTTCCCCACGGACCAGAGCAGCAACGC
CACCTGGGAGTTTGTGGGGCACAGTCAGGGGGATGCACAGAAACTGGTAGCTGACCGTTTCAATACTGCAGGGTATCTGT
TTCACGGACAACTGAAAGGCAATCTGAATGTGGACAATCGCCTGCCTGAAGGCGTTACCGGTGCTCTGGTGATGGACGGA
GCTGCGGATATCTCCGGTACATTCACCCAGGAAAACGGGCGTCTGACGCTGCAGGGGCATCCGGTTATCCATGCATACAA
TACTCAGTCTGTGGCTGACAAACTGGCTGCCAGTGGAGACCATTCGGTTCTGACTCAGCCTACGTCATTCAGTCAGGAGG
ACTGGGAGAACCGCAGTTTTACCTTTGACAGGCTGTCACTGAAGAACACTGATTTTGGTCTTGGTCGCAATGCCACACTG
AACACAACCATCCAGGCAGATAACTCCAGCGTCACGCTGGGCGACAGCCGGGTATTTATCGACAAAAACGATGGCCAGGG
AACAGCCTTTACCCTTGAAGAAGGCACATCTGTTGCAACTAAAGATGCAGATAAAAGTGTCTTCAACGGCACCGTCAACC
TGGATAATCAGTCAGTGCTGAATATCAATGATATATTCAATGGCGGAATACAGGCGAACAACAGTACCGTGAATATCTCC
TCAGACAGTGCCGTTCTGGGGAACTCAACACTGACCAGTACCGCCCTGAATCTGAACAAGGGAGCAAATGCTCTGGCCAG
TCAGAGTTTTGTTTCTGACGGTCCAGTGAATATTTCTGATGCCACCCTGAGTCTGAACAGCCGTCCTGATGAGGTATCTC
ACACACTTTTACCTGTATACGATTATGCCGGTTCATGGAACCTGAAGGGAGACGATGCCCGCCTGAACGTGGGGCCGTAC
AGTATGTTGTCAGGTAATATCAATGTTCAGGATAAAGGGACTGTCACCCTCGGAGGGGAAGGGGAACTGAGTCCTGACCT
GACTCTTCAGAATCAGATGTTGTACAGCCTGTTTAACGGGTACCGCAATATCTGGAGCGGGAGCCTGAATGCACCGGATG
CCACCGTCAGCATGACAGACACCCAGTGGTCGATGAACGGAAACTCCACGGCAGGAAATATGAAACTTAACCGGACAATA
GTCGGTTTTAACGGGGGAACATCACCGTTCACGACACTGACAACAGATAATCTGGACGCGGTTCAGTCAGCATTTGTCAT
GCGTACAGACCTTAACAAGGCAGACAAACTGGTGATAAACAAGTCGGCAACAGGTCATGACAACAGCATCTGGGTTAACT
TCCTGAAAAAACCTTCTAACAAGGACACGCTTGATATTCCACTGGTCAGCGCACCTGAAGCGACAGCTGATAATCTGTTC
AGGGCATCAACACGGGTTGTGGGATTCAGTGATGTCACCCCCATCCTTAGTGTCAGAAAAGAGGACGGGAAAAAAGAGTG
GGTCCTCGATGGTTACCAGGTTGCACGTAACGACGGCCAGGGTAAGGCTGCCGCCACATTCATGCACATCAGCTATAACA
ACTTCATCACTGAAGTTAACAACCTGAACAAACGCATGGGCGATTTGAGGGATATTAATGGCGAAGCCGGTACGTGGGTG
CGTCTGCTGAACGGTTCCGGCTCTGCTGATGGCGGTTTCACTGACCACTATACCCTGCTGCAGATGGGGGCTGACCGTAA
GCACGAACTGGGAAGTATGGACCTGTTTACCGGCGTGATGGCCACCTACACTGACACAGATGCGTCAGCAGACCTGTACA
GCGGTAAAACAAAATCATGGGGTGGTGGTTTCTATGCCAGTGGTCTGTTCCGGTCCGGCGCTTACTTTGATGTGATTGCC
AAATATATTCACAATGAAAACAAATATGACCTGAACTTTGCCGGAGCTGGTAAACAGAACTTCCGCAGCCATTCACTGTA
TGCAGGTGCAGAAGTCGGATACCGTTATCATCTGACAGATACGACGTTTGTTGAACCTCAGGCGGAACTGGTCTGGGGAA
GACTGCAGGGCCAAACATTTAACTGGAACGACAGTGGAATGGATGTCTCAATGCGTCGTAACAGCGTTAATCCTCTGGTA
GGCAGAACCGGCGTTGTTTCCGGTAAAACCTTCAGTGGTAAGGACTGGAGTCTGACAGCCCGTGCCGGCCTGCATTATGA
GTTCGATCTGACGGACAGTGCTGACGTTCATCTGAAGGATGCAGCGGGAGAACATCAGATTAATGGCAGAAAAGACAGTC
GTATGCTTTACGGTGTGGGGTTAAATGCCCGGTTTGGCGACAATACGCGTCTGGGGCTGGAAGTTGAACGCTCTGCATTT
GGTAAATACAACACAGATGATGCGATAAACGCTAATATTCGTTATTCATTCTGA
>PathEcoli~~~vat~~~gi:110640550 SepA
ATGAATAAAATATACGCTCTAAAATATTGTTATATTACTAACACAGTAAAGGTTGTCTCTGAACTAGCCCGAAGGGTATG
TAAAGGGAGTACCCGCAGAGGAAAAAGACTTTCAGTACTTACCTCTCTGGCACTATCTGCATTACTCCCAACCGTTGCTG
GTGCATCAACGGTTGGTGGCAACAATCCTTACCAGACATACCGCGACTTTGCAGAAAACAAAGGGCAGTTTCAGGCTGGC
GCAACAAACATTCCTATTTTTAATAATAAAGGGGAATTAGTAGGACATCTTGATAAAGCGCCCATGGTTGATTTTAGCAG
TGTGAATGTAAGCTCAAATCCCGGCGTTGCAACATTAATTAACCCGCAATATATAGCCAGTGTAAAACATAATAAAGGAT
ATCAGAGCGTCAGCTTCGGTGATGGTCAGAACAGTTACCATATTGTGGATCGTAATGAACACAGTTCATCTGATCTCCAC
ACACCAAGACTTGATAAGCTCGTAACTGAGGTTGCTCCGGCTACCGTAACCAGCTCATCAACAGCTGATATATTGACCCC
TTCAAAATACTCGGCATTCTACAGGGCTGGTTCGGGAAGTCAGTATATTCAGGATAGTCAGGGTAAGCGACATTGGGTAA
CAGGTGGGTATGGTTATCTGACAGGAGGAATACTCCCGACATCATTCTTTTATCACGGCTCAGACGGCATTCAGCTGTAT
ATGGGGGGCAACATACATGATCATAGCATCCTGCCCTCTTTTGGAGAGGCCGGCGACAGTGGTTCTCCATTATTTGGCTG
GAATACGGCCAAAGGGCAGTGGGAACTGGTCGGTGTTTACTCGGGAGTAGGAGGGGGGACCAATTTGATATATTCTCTTA
TTCCTCAGAGTTTTCTCTCACAGATCTATTCAGAGGATAATGACGCTCCCGTCTTTTTTAATGCCTCATCCGGCGCCCCC
CTGCAATGGAAATTTGACAGCAGCACCGGCACTGGCTCTCTGAAACAGGGTTCCGATGAATATGCCATGCACGGGCAAAA
AGGTTCTGACCTGAACGCAGGTAAAAATCTGACATTCCTGGGACATAATGGTCAGATTGACCTGGAAAACTCTGTCACGC
AGGGTGCCGGTTCACTGACATTTACTGATGACTACACTGTCACCACTTCAAACGGAAGTACCTGGACCGGGGCCGGTATT
ATTGTGGACAAGGATGCCTCCGTAAACTGGCAGGTTAATGGTGTGAAAGGTGACAACCTGCATAAAATCGGCGAAGGAAC
CCTGGTTGTACAGGGAACCGGTGTTAATGAGGGCGGCCTGAAAGTCGGGGATGGGACCGTTGTCCTCAATCAGCAGGCTG
ACAGTTCAGGACACGTTCAGGCATTCAGTAGCGTGAATATTGCCAGCGGCCGCCCGACAGTCGTGCTGGCAGACAACCAG
CAGGTTAATCCGGACAATATATCCTGGGGCTACCGGGGGGGTGTTCTGGATGTTAACGGGAATGACCTGACATTTCATAA
GCTGAATGCCGCCGATTATGGCGCAACTCTCGGTAACAGCAGTGATAAAACGGCTAATATCACTCTGGATTATCAGACGC
ATCCGGCAGACGTAAAAGTTAATGAATGGTCATCATCAAACAGGGGAACAGTAGGTTCATTATATATTTATAATAATCCC
TATACTCATACCGTCGATTATTTTATCCTGAAAACAAGTAGTTATGGCTGGTTCCCTACCGGTCAGGTCAGTAACGAGCA
CTGGGAATATGTCGGACATGACCAGAACAGTGCACAGGCGCTGCTTGCAAACAGAATTAATAATAAAGGGTATCTGTATC
ATGGCAAGTTGCTGGGAAATATTAATTTCTCAAATAAAGCAACCCCGGGTACAACCGGCGCATTGGTTATGGACGGCTCA
GCGAATATGTCCGGTACATTTACTCAGGAAAACGGTCGTCTGACCATTCAGGGCCACCCGGTTATCCATGCTTCAACGTC
TCAGAGTATTGCAAATACAGTCTCGTCTCTGGGCGACAATTCCGTTCTGACACAGCCCACCTCATTTACACAGGATGACT
GGGAGAACAGGACGTTCAGCTTTGGTTCGCTCGTGTTAAAAGATACAGACTTTGGTCTGGGCCGCAATGCCACACTGAAC
ACAACCATCCAGGCAGATAACTCCAGCGTCACGCTGGGCGACAGTCGGGTATTTATCGACAAAAAAGATGGCCAGGGAAC
AGCCTTTACCCTTGAAGAAGGCACATCTGTTGCAACTAAAGATGCAGATAAAAGTGTCTTCAACGGCACCGTCAACCTGG
ATAATCAGTCAGTGCTGAATATCAATGATATATTCAATGGCGGAATACAGGCGAACAACAGTACCGTGAATATCTCCTCA
GACAGTGCCATTCTGGGGAACTCAACGCTGACCAGTACCGCCCTGAATCTGAACAAGGGAGCAAATGCTCTGGCCAGTCA
GAGTTTTGTTTCTGACGGTCCAGTGAATATTTCTGATGCCACCCTGAGTCTGAACAGCCGTCCTGATGAGGTATCTCACA
CACTTTTACCTGTATACGATTATGCCGGTTCATGGAACCTGAAGGGAGACGATGCCCGCCTGAACGTGGGGCCGTACAGT
ATGTTGTCAGGTAATATCAATGTTCAGGATAAAGGGACTGTCACCCTCGGAGGGGAAGGGGAACTGAGTCCTGACCTGAC
TCTTCAGAATCAGATGTTGTACAGCCTGTTTAACGGGTACCGCAATACCTGGAGCGGGAGCCTGAATGCACCGGATGCCA
CCGTCAGCATGACAGACACCCAGTGGTCGATGAACGGAAACTCCACGGCAGGAAATATGAAACTTAACCGGACAATAGTC
GGTTTTAACGGGGGAACATCATCGTTCACGACACTGACAACAGATAATCTGGACGCGGTTCAGTCAGCATTTGTCATGCG
TACAGACCTTAACAAGGCAGACAAACTGGTGATAAACAAGTCGGCAACAGGTCATGACAACAGCATCTGGGTTAACTTCC
TGAAAAAACCCTCTGACAAGGACACGCTTGATATTCCACTGGTCAGCGCACCTGAAGCGACAGCTGATAATCTGTTCAGG
GCATCAACACGGGTTGTGGGATTCAGTGATGTCACCCCCACCCTTAGTGTCAGAAAAGAGGACGGGAAAAAAGAGTGGGT
CCTCGATGGTTACCAGGTTGCACGTAACGACGGCCAGGGTAAGGCTGCCGCCACATTCATGCACATCAGCTATAACAACT
TCATCACTGAAGTTAACAACCTGAACAAACGCATGGGCGATTTGAGGGATATTAACGGCGAAGCCGGTACGTGGGTGCGT
CTGCTGAACGGTTCCGGCTCTGCTGATGGCGGTTTCACTGACCACTATACCCTGCTGCAGATGGGGGCTGACCGTAAGCA
CGAACTGGGAAGTATGGACCTGTTTACCGGCGTGATGGCCACCTACACTGACACAGATGCGTCAGCAGGCCTGTACAGCG
GTAAAACAAAATCATGGGGTGGTGGTTTCTATGCCAGTGGTCTGTTCCGGTCCGGCGCTTACTTTGATTTGATTGCCAAA
TATATTCACAATGAAAACAAATATGACCTGAACTTTGCCGGAGCTGGTAAACAGAACTTCCGCAGCCATTCACTGTATGC
AGGTGCAGAAGTCGGATACCGTTATCATCTGACAGATACGACGTTTGTTGAACCTCAGGCGGAACTGGTCTGGGGAAGAC
TGCAGGGCCAAACATTTAACTGGAACGACAGTGGAATGGATGTCTCAATGCGTCGTAACAGCGTTAATCCTCTGGTAGGC
AGAACCGGCGTTGTTTCCGGTAAAACCTTCAGTGGTAAGGACTGGAGTCTGACAGCCCGTGCCGGCCTACATTATGAGTT
CGATCTGACGGACAGTGCTGACGTTCACCTGAAGGATGCAGCGGGAGAACATCAGATTAATGGGAGAAAAGACGGTCGTA
TGCTTTACGGTGTGGGGTTAAATGCCCGGTTTGGCGACAATACGCGTCTGGGGCTGGAAGTTGAACGCTCTGCATTCGGT
AAATACAACACAGATGATGCGATAAACGCTAACATTCGTTATTCATTCTGA
>PathEcoli~~~vat~~~gi:117622559 vacuolating autotransporter
ATGAATAAAATATACGCTCTAAAATATTGTTATATTACTAACACAGTAAAGGTTGTCTCTGAACTAGCCCGAAGGGTATG
TAAAGGGAGTACCCGCAGAGGAAAAAGACTTTCAGTACTTACCTCTCTGGCACTATCTGCATTACTCCCAACCGTTGCTG
GTGCATCAACGGTTGGTGGCAACAATCCTTACCAGACATACCGCGACTTTGCAGAAAACAAAGGGCAGTTTCAGGCTGGC
GCAACAAACATTCCTATTTTTAATAATAAAGGGGAATTAGTAGGACATCTTGATAAAGCGCCCATGGTTGATTTTAGCAG
TGTGAATGTAAGCTCAAATCCCGGCGTTGCAACATTAATTAACCCGCAATATATAGCCAGTGTAAAACATAATAAAGGAT
ATCAGAGCGTCAGCTTCGGTGATGGTCAGAACAGTTACCATATTGTGGATCGTAATGAACACAGTTCATCTGATCTCCAC
ACACCAAGACTTGATAAGCTCGTAACTGAGGTTGCTCCGGCTACCGTAACCAGCTCATCAACAGCTGATATATTGAACCC
TTCAAAATACTCGGCATTCTACAGGGCTGGTTCGGGAAGTCAGTATATTCAGGATAGTCAGGGTAAGCGACATTGGGTAA
CAGGTGGGTATGGTTATCTGACAGGAGGAATACTCCCGACATCATTCTTTTATCACGGCTCAGACGGCATTCAGCTGTAT
ATGGGGGGCAACATACATGATCATAGCATCCTGCCCTCTTTTGGAGAGGCCGGCGACAGTGGTTCTCCATTATTTGGCTG
GAATACGGCCAAAGGGCAGTGGGAACTGGTCGGTGTTTACTCGGGAGTAGGAGGGGGGACCAATTTGATATATTCTCTTA
TTCCTCAGAGTTTTCTCTCACAGATCTATTCAGAGGATAATGACGCTCCCGTCTTTTTTAATGCCTCATCCGGCGCCCCC
CTGCAATGGAAATTTGACAGCAGCACCGGCACTGGCTCTCTGAAACAGGGTTCCGATGAATATGCCATGCACGGGCAAAA
AGGTTCTGACCTGAACGCAGGTAAAAATCTGACATTCCTGGGACATAATGGTCAGATTGACCTGGAAAACTCTGTCACGC
AGGGTGCCGGTTCACTGACATTTACTGATGACTACACTGTCACCACTTCAAACGGAAGTACCTGGACCGGGGCCGGTATT
ATTGTGGACAAGGATGCCTCCGTAAACTGGCAGGTTAATGGTGTGAAAGGTGACAACCTGCATAAAATCGGCGAAGGAAC
CCTGGTTGTACAGGGAACCGGTGTTAATGAGGGCGGCCTGAAAGTCGGGGATGGGACCGTTGTCCTCAATCAGCAGGCTG
ACAGTTCAGGACACGTTCAGGCATTCAGTAGCGTGAATATTGCCAGCGGCCGCCCGACAGTCGTGCTGGCAGACAACCAG
CAGGTTAATCCGGACAATATATCCTGGGGCTACCGGGGGGGGGTTCTGGATGTTAACGGGAATGACCTGACATTTCATAA
GCTGAATGCCGCCGATTATGGCGCAACTCTCGGTAACAGCAGTGATAAAACGGCTAATATCACTCTGGATTATCAGACGC
GTCCGGCAAACGTAAAAGTTAATGAATGGTCATCATCAAACAGGGGAACAGTAGGTTCATTATATATTTATAATAATCCC
TATACTCATACCGTCGATTATTTTATCCTGAAAACAAGTAGTTATGGCTGGTTCCCTACCGGTCAGGTCAGTAACGAGCA
CTGGGAATATGTCGGACATGACCAGAACAGTGCACAGGCGCTGCTTGCAAACAGAATTAATAATAAAGGGTATCTGTATC
ATGGCAAGTTGCTGGGAAATATTAATTTCTCAAATAAAGCAACCCCGGGTACAACCGGCGCATTGGTTATGGACGGCTCA
GCGAATATGTCCGGTACATTTACTCAGGAAAACGGTCGTCTGACCATTCAGGGCCACCCGGTTATCCATGCTTCAACGTC
TCAGAGTATTGCAAATACAGTCTCGTCTCTGGGCGACAATTCCGTTCTGACACAGCCCACCTCATTTACACAGGATGACT
GGGAGAACAGGACGTTCAGCTTTGGTTCGCTCGTGTTAAAAGATACAGACTTTGGTCTGGGCCGCAATGCCACACTGAAC
ACAACCATCCAGGCAGATAACTCCAGCGTCACGCTGGGCGACAGTCGGGTATTTATCGACAAAAAAGATGGCCAGGGAAC
AGCATTTACCCTTGAAGAAGGCACATCTGTTGCAACTAAAGATGCAGATAAAAGCGTCTTCAACGGCACCGTCAACCTGG
ATAATCAGTCAGTGCTGAATATCAATGAGATATTCAATGGCGGAATACAGGCGAACAACAGTACCGTGAATATCTCCTCA
GACAGTGCCGTTCTGGAGAACTCAACGCTGACCAGTACCGCCCTGAATCTGAACAAGGGAGCAAATGTTCTGGCCAGTCA
GAGTTTTGTTTCTGACGGTCCGGTGAATATTTCTGATGCCACCCTGAGTCTGAACAGCCGTCCTGATGAGGTATCTCACA
CACTTTTACCTGTATACGATTATGCCGGTTCATGGAACCTGAAGGGAGACGATGCCCGCCTGAACGTGGGGCCGTACAGT
ATGTTGTCAGGTAATATCAATGTTCAGGATAAAGGGACTGTCACCCTCGGAGGGGAAGGGGAACTGAGTCCTGACCTGAC
TCTTCAGAATCAGATGTTGTACAGCCTGTTTAACGGGTACCGCAATACCTGGAGCGGGAGCCTGAATGCACCGGATGCCA
CCGTCAGCATGACAGACACCCAGTGGTCGATGAACGGAAACTCCACGGCAGGAAATATGAAACTTAACCGGACAATAGTC
GGTTTTAACGGGGGAACATCATCGTTCACGACACTGACAACAGATAATCTGGACGCGGTTCAGTCAGCATTTGTCATGCG
TACAGACCTTAACAAGGCAGACAAACTGGTGATAAACAAGTCGGCAACAGGTCATGACAACAGCATCTGGGTTAACTTCC
TGAAAAAACCCTCTGACAAGGACACGCTTGATATTCCACTGGTCAGCGCACCTGAAGCGACAGCTGATAATCTGTTCAGG
GCATCAACACGGGTTGTGGGATTCAGTGATGTCACCCCCACCCTTAGTGTCAGAAAAGAGGACGGGAAAAAAGAGTGGGT
CCTCGATGGTTACCAGGTTGCACGTAACGACGGCCAGGGTAAGGCTGCCGCCACATTCATGCACATCAGCTATAACAACT
TCATCACTGAAGTTAACAACCTGAACAAACGCATGGGCGATTTGAGGGATATTAACGGCGAAGCCGGTACGTGGGTGCGT
CTGCTGAACGGTTCCGGCTCTGCTGATGGCGGTTTCACTGACCACTATACCCTGCTGCAGATGGGGGCTGACCGTAAGCA
CGAACTGGGAAGTATGGACCTGTTTACCGGCGTGATGGCCACCTACACTGACACAGATGCGTCAGCAGGCCTGTACAGCG
GTAAAACAAAATCATGGGGTGGTGGTTTCTATGCCAGTGGTCTGTTCCGGTCCGGCGCTTACTTTGATTTGATTGCCAAA
TATATTCACAATGAAAACAAATATGACCTGAACTTTGCCGGAGCTGGTAAACAGAACTTCCGCAGCCATTCACTGTATGC
AGGTGCAGAAGTCGGATACCGTTATCATCTGACAGATACGACGTTTGTTGAACCTCAGGCGGAACTGGTCTGGGGAAGAC
TGCAGGGCCAAACATTTAACTGGAACGACAGTGGAATGGATGTCTCAATGCGTCGTAACAGCGTTAATCCTCTGGTAGGC
AGAACCGGCGTTGTTTCCGGTAAAACCTTCAGTGGTAAGGACTGGAGTCTGACAGCCCGTGCCGGCCTGCATTATGAGTT
CGATCTGACGGACAGTGCTGACGTTCACCTGAAGGATGCAGCGGGAGAACATCAGATTAATGGCAGAAAAGACGGTCGTA
TGCTTTACGGTGTGGGGTTAAATGCCCGGTTTGGCGACAATACGCGTCTGGGGCTGGAAGTTGAACGCTCTGCATTCGGT
AAATACAACACAGATGATGCGATAAACGCTAATATTCGTTATTCATTCTGA
>PathEcoli~~~vat~~~gi:222155089 Haemoglobin protease
ATGAATAAAATATACGCTCTAAAATATTGTTATATTACTAACACAGTAAAGGTTGTCTCTGAACTAGCCCGAAGGGTATG
TAAAGGGAGTACCCGCAGAGGAAAAAGACTTTCAGTACTTACCTCTCTGGCACTATCTGCATTACTCCCAACCGTTGCTG
GTGCATCAACGGTTGGTGGCAACAATCCTTACCAGACATACCGCGACTTTGCAGAAAACAAAGGGCAGTTTCAGGCTGGC
GCAACAAACATTCCTATTTTTAATAATAAAGGGGAATTAGTAGGACATCTTGATAAAGCGCCCATGGTTGATTTTAGCAG
TGTGAATGTAAGCTCAAATCCCGGCGTTGCAACATTAATTAACCCGCAATATATAGCCAGTGTAAAACATAATAAAGGAT
ATCAGAGCGTCAGCTTCGGTGATGGTCAGAACAGTTACCATATTGTGGATCGTAATGAACACAGTTCATCTGATCTCCAC
ACACCAAGACTTGATAAGCTCGTAACTGAGGTTGCTCCGGCTACCGTAACCAGCTCATCAACAGCTGATATATTGAACCC
TTCAAAATACTCGGCATTCTACAGGGCTGGTTCGGGAAGTCAGTATATTCAGGATAGTCAGGGTAAGCGACATTGGGTAA
CAGGTGGGTATGGTTATCTGACAGGAGGAATACTCCCGACATCATTCTTTTATCACGGCTCAGACGGCATTCAGCTGTAT
ATGGGGGGCAACATACATGATCATAGCATCCTGCCCTCTTTTGGAGAGGCCGGCGACAGTGGTTCTCCATTATTTGGCTG
GAATACGGCCAAAGGGCAGTGGGAACTGGTCGGTGTTTACTCGGGAGTAGGAGGGGGGACCAATTTGATATATTCTCTTA
TTCCTCAGAGTTTTCTCTCACAGATCTATTCAGAGGATAATGACGCTCCCGTCTTTTTTAATGCCTCATCCGGCGCCCCC
CTGCAATGGAAATTTGACAGCAGCACCGGCACTGGCTCTCTGAAACAGGGTTCCGATGAATATGCCATGCACGGGCAAAA
AGGTTCTGACCTGAACGCAGGTAAAAATCTGACATTCCTGGGACATAATGGTCAGATTGACCTGGAAAACTCTGTCACGC
AGGGTGCCGGTTCACTGACATTTACTGATGACTACACTGTCACCACTTCAAACGGAAGTACCTGGACCGGGGCCGGTATT
ATTGTGGACAAGGATGCCTCCGTAAACTGGCAGGTTAATGGTGTGAAAGGTGACAACCTGCATAAAATCGGCGAAGGAAC
CCTGGTTGTACAGGGAACCGGTGTTAATGAGGGCGGCCTGAAAGTCGGGGATGGGACCGTTGTCCTCAATCAGCAGGCTG
ACAGTTCAGGACACGTTCAGGCATTCAGTAGCGTGAATATTGCCAGCGGCCGCCCGACAGTCGTGCTGGCAGACAACCAG
CAGGTTAATCCGGACAATATATCCTGGGGCTACCGGGGGGGGGTTCTGGATGTTAACGGGAATGACCTGACATTTCATAA
GCTGAATGCCGCCGATTATGGCGCAACTCTCGGTAACAGCAGTGATAAAACGGCTAATATCACTCTGGATTATCAGACGC
GTCCGGCAGACGTAAAAGTTAATGAATGGTCATCATCAAACAGGGGAACAGTAGGTTCATTATATATTTATAATAATCCC
TATACTCATACCGTCGATTATTTTATCCTGAAAACAAGTAGTTATGGCTGGTTCCCTACCGGTCAGGTCAGTAACGAGCA
CTGGGAATATGTCGGACATGACCAGAACAGTGCACAGGCGCTGCTTGCAAACAGAATTAATAATAAAGGGTATCTGTATC
ATGGCAAGTTGCTGGGAAATATTAATTTCTCAAATAAAGCAACCCCGGGTACAACCGGCGCATTGGTTATGGACGGCTCA
GCGAATATGTCCGGTACATTTACTCAGGAAAACGGTCGTCTGACCATTCAGGGCCACCCGGTTATCCATGCTTCAACGTC
TCAGAGTATTGCAAATACAGTCTCGTCTCTGGGCGACAATTCCGTTCTGACACAGCCCACCTCATTTACACAGGATGACT
GGGAGAACAGGACGTTCAGCTTTGGTTCGCTCGTGTTAAAAGATACAGACTTTGGTCTGGGCCGCAATGCCACACTGAAC
ACAACCATCCAGGCAGATAACTCCAGCGTCACGCTGGGCGACAGTCGGGTATTTATCGACAAAAAAGATGGCCAGGGAAC
AGCATTTACCCTTGAAGAAGGCACATCTGTTGCAACTAAAGATGCAGATAAAAGCGTCTTCAACGGCACCGTCAACCTGG
ATAATCAGTCAGTGCTGAATATCAATGAGATATTCAATGGCGGAATACAGGCGAACAACAGTACCGTGAATATCTCCTCA
GACAGTGCCGTTCTGGAGAACTCAACGCTGACCAGTACCGCCCTGAATCTGAACAAGGGAGCAAATGTTCTGGCCAGTCA
GAGTTTTGTTTCTGACGGTCCGGTGAATATTTCTGATGCCACCCTGAGTCTGAACAGCCGTCCTGATGAGGTATCTCACA
CACTTTTACCTGTATACGATTATGCCGGTTCATGGAACCTGAAGGGAGACGATGCCCGCCTGAACGTGGGGCCGTACAGT
ATGTTGTCAGGTAATATCAATGTTCAGGATAAAGGGACTGTCACCCTCGGAGGGGAAGGGGAACTGAGTCCTGACCTGAC
TCTTCAGAATCAGATGTTGTACAGCCTGTTTAACGGGTACCGCAATACCTGGAGCGGGAGCCTGAATGCACCGGATGCCA
CCGTCAGCATGACAGACACCCAGTGGTCGATGAACGGAAACTCCACGGCAGGAAATATGAAACTTAACCGGACAATAGTC
GGTTTTAACGGGGGAACATCATCGTTCACGACACTGACAACAGATAATCTGGACGCGGTTCAGTCAGCATTTGTCATGCG
TACAGACCTTAACAAGGCAGACAAACTGGTGATAAACAAGTCGGCAACAGGTCATGACAACAGCATCTGGGTTAACTTCC
TGAAAAAACCCTCTGACAAGGACACGCTTGATATTCCACTGGTCAGCGCACCTGAAGCGACAGCTGATAATCTGTTCAGG
GCATCAACACGGGTTGTGGGATTCAGTGATGTCACCCCCACCCTTAGTGTCAGAAAAGAGGACGGGAAAAAAGAGTGGGT
CCTCGATGGTTACCAGGTTGCACGTAACGACGGCCAGGGTAAGGCTGCCGCCACATTCATGCACATCAGCTATAACAACT
TCATCACTGAAGTTAACAACCTGAACAAACGCATGGGCGATTTGAGGGATATTAACGGCGAAGCCGGTACGTGGGTGCGT
CTGCTGAACGGTTCCGGCTCTGCTGATGGCGGTTTCACTGACCACTATACCCTGCTGCAGATGGGGGCTGACCGTAAGCA
CGAACTGGGAAGTATGGACCTGTTTACCGGCGTGATGGCCACCTACACTGACACAGATGCGTCAGCAGGCCTGTACAGCG
GTAAAACAAAATCATGGGGTGGTGGTTTCTATGCCAGTGGTCTGTTCCGGTCCGGCGCTTACTTTGATTTGATTGCCAAA
TATATTCACAATGAAAACAAATATGACCTGAACTTTGCCGGAGCTGGTAAACAGAACTTCCGCAGCCATTCACTGTATGC
AGGTGCAGAAGTCGGATACCGTTATCATCTGACAGATACGACGTTTGTTGAACCTCAGGCGGAACTGGTCTGGGGAAGAC
TGCAGGGCCAAACATTTAACTGGAACGACAGTGGAATGGATGTCTCAATGCGTCGTAACAGCGTTAATCCTCTGGTAGGC
AGAACCGGCGTTGTTTCCGGTAAAACCTTCAGTGGTAAGGACTGGAGTCTGACAGCCCGTGCCGGCCTGCATTATGAGTT
CGATCTGACGGACAGTGCTGACGTTCACCTGAAGGATGCAGCGGGAGAACATCAGATTAATGGCAGAAAAGACGGTCGTA
TGCTTTACGGTGTGGGGTTAAATGCCCGGTTTGGCGACAATACGCGTCTGGGGCTGGAAGTTGAACGCTCTGCATTCGGT
AAATACAACACAGATGATGCGATAAACGCTAATATTCGTTATTCATTCTGA
>PathEcoli~~~vat~~~gi:386598009 hemoglobin-binding protease Hbp
ATGAATAAAATATACGCTCTAAAATATTGTTATATTACTAACACAGTAAAGGTTGTCTCTGAACTAGCCCGAAGGGTATG
TAAAGGGAGTACCCGCAGAGGAAAAAGACTTTCAGTACTTACCTCTCTGGCACTATCTGCATTACTCCCAACCGTTGCTG
GTGCATCAACGGTTGGTGGCAACAATCCTTACCAGACATACCGCGACTTTGCAGAAAACAAAGGGCAGTTTCAGGCTGGC
GCAACAAACATTCCTATTTTTAATAATAAAGGGGAATTAGTAGGACATCTTGATAAAGCGCCCATGGTTGATTTTAGCAG
TGTGAATGTAAGCTCAAATCCCGGCGTTGCAACATTAATTAACCCGCAATATATAGCCAGTGTAAAACATAATAAAGGAT
ATCAGAGCGTCAGCTTCGGTGATGGTCAGAACAGTTACCATATTGTGGATCGTAATGAACACAGTTCATCTGATCTCCAC
ACACCAAGACTTGATAAGCTCGTAACTGAGGTTGCTCCGGCTACCGTAACCAGCTCATCAACAGCTGATATATTGAACCC
TTCAAAATACTCGGCATTCTACAGGGCTGGTTCGGGAAGTCAGTATATTCAGGATAGTCAGGGTAAGCGACATTGGGTAA
CAGGTGGGTATGGTTATCTGACAGGAGGAATACTCCCGACATCATTCTTTTATCACGGCTCAGACGGCATTCAGCTGTAT
ATGGGGGGCAACATACATGATCATAGCATCCTGCCCTCTTTTGGAGAGGCCGGCGACAGTGGTTCTCCATTATTTGGCTG
GAATACGGCCAAAGGGCAGTGGGAACTGGTCGGTGTTTACTCGGGAGTAGGAGGGGGGACCAATTTGATATATTCTCTTA
TTCCTCAGAGTTTTCTCTCACAGATCTATTCAGAGGATAATGACGCTCCCGTCTTTTTTAATGCCTCATCCGGCGCCCCC
CTGCAATGGAAATTTGACAGCAGCACCGGCACTGGCTCTCTGAAACAGGGTTCCGATGAATATGCCATGCACGGGCAAAA
AGGTTCTGACCTGAACGCAGGTAAAAATCTGACATTCCTGGGACATAATGGTCAGATTGACCTGGAAAACTCTGTCACGC
AGGGTGCCGGTTCACTGACATTTACTGATGACTACACTGTCACCACTTCAAACGGAAGTACCTGGACCGGGGCCGGTATT
ATTGTGGACAAGGATGCCTCCGTAAACTGGCAGGTTAATGGTGTGAAAGGTGACAACCTGCATAAAATCGGCGAAGGAAC
CCTGGTTGTACAGGGAACCGGTGTTAATGAGGGCGGCCTGAAAGTCGGGGATGGGACCGTTGTCCTCAATCAGCAGGCTG
ACAGTTCAGGACACGTTCAGGCATTCAGTAGCGTGAATATTGCCAGCGGCCGCCCGACAGTCGTGCTGGCAGACAACCAG
CAGGTTAATCCGGACAATATATCCTGGGGCTACCGGGGGGGGGTTCTGGATGTTAACGGGAATGACCTGACATTTCATAA
GCTGAATGCCGCCGATTATGGCGCAACTCTCGGTAACAGCAGTGATAAAACGGCTAATATCACTCTGGATTATCAGACGC
GTCCGGCAGACGTAAAAGTTAATGAATGGTCATCATCAAACAGGGGAACAGTAGGTTCATTATATATTTATAATAATCCC
TATACTCATACCGTCGATTATTTTATCCTGAAAACAAGTAGTTATGGCTGGTTCCCTACCGGTCAGGTCAGTAACGAGCA
CTGGGAATATGTCGGACATGACCAGAACAGTGCACAGGCGCTGCTTGCAAACAGAATTAATAATAAAGGGTATCTGTATC
ATGGCAAGTTGCTGGGAAATATTAATTTCTCAAATAAAGCAACCCCGGGTACAACCGGCGCATTGGTTATGGACGGCTCA
GCGAATATGTCCGGTACATTTACTCAGGAAAACGGTCGTCTGACCATTCAGGGCCACCCGGTTATCCATGCTTCAACGTC
TCAGAGTATTGCAAATACAGTCTCGTCTCTGGGCGACAATTCCGTTCTGACACAGCCCACCTCATTTACACAGGATGACT
GGGAGAACAGGACGTTCAGCTTTGGTTCGCTCGTGTTAAAAGATACAGACTTTGGTCTGGGCCGCAATGCCACACTGAAC
ACAACCATCCAGGCAGATAACTCCAGCGTCACGCTGGGCGACAGTCGGGTATTTATCGACAAAAAAGATGGCCAGGGAAC
AGCATTTACCCTTGAAGAAGGCACATCTGTTGCAACTAAAGATGCAGATAAAAGCGTCTTCAACGGCACCGTCAACCTGG
ATAATCAGTCAGTGCTGAATATCAATGAGATATTCAATGGCGGAATACAGGCGAACAACAGTACCGTGAATATCTCCTCA
GACAGTGCCGTTCTGGAGAACTCAACGCTGACCAGTACCGCCCTGAATCTGAACAAGGGAGCAAATGTTCTGGCCAGTCA
GAGTTTTGTTTCTGACGGTCCGGTGAATATTTCTGATGCCACCCTGAGTCTGAACAGCCGTCCTGATGAGGTATCTCACA
CACTTTTACCTGTATACGATTATGCCGGTTCATGGAACCTGAAGGGAGACGATGCCCGCCTGAACGTGGGGCCGTACAGT
ATGTTGTCAGGTAATATCAATGTTCAGGATAAAGGGACTGTCACCCTCGGAGGGGAAGGGGAACTGAGTCCTGACCTGAC
TCTTCAGAATCAGATGTTGTACAGCCTGTTTAACGGGTACCGCAATACCTGGAGCGGGAGCCTGAATGCACCGGATGCCA
CCGTCAGCATGACAGACACCCAGTGGTCGATGAACGGAAACTCCACGGCAGGAAATATGAAACTTAACCGGACAATAGTC
GGTTTTAACGGGGGAACATCATCGTTCACGACACTGACAACAGATAATCTGGACGCGGTTCAGTCAGCATTTGTCATGCG
TACAGACCTTAACAAGGCAGACAAACTGGTGATAAACAAGTCGGCAACAGGTCATGACAACAGCATCTGGGTTAACTTCC
TGAAAAAACCCTCTGACAAGGACACGCTTGATATTCCACTGGTCAGCGCACCTGAAGCGACAGCTGATAATCTGTTCAGG
GCATCAACACGGGTTGTGGGATTCAGTGATGTCACCCCCACCCTTAGTGTCAGAAAAGAGGACGGGAAAAAAGAGTGGGT
CCTCGATGGTTACCAGGTTGCACGTAACGACGGCCAGGGTAAGGCTGCCGCCACATTCATGCACATCAGCTATAACAACT
TCATCACTGAAGTTAACAACCTGAACAAACGCATGGGCGATTTGAGGGATATTAACGGCGAAGCCGGTACGTGGGTGCGT
CTGCTGAACGGTTCCGGCTCTGCTGATGGCGGTTTCACTGACCACTATACCCTGCTGCAGATGGGGGCTGACCGTAAGCA
CGAACTGGGAAGTATGGACCTGTTTACCGGCGTGATGGCCACCTACACTGACACAGATGCGTCAGCAGGCCTGTACAGCG
GTAAAACAAAATCATGGGGTGGTGGTTTCTATGCCAGTGGTCTGTTCCGGTCCGGCGCTTACTTTGATTTGATTGCCAAA
TATATTCACAATGAAAACAAATATGACCTGAACTTTGCCGGAGCTGGTAAACAGAACTTCCGCAGCCATTCACTGTATGC
AGGTGCAGAAGTCGGATACCGTTATCATCTGACAGATACGACGTTTGTTGAACCTCAGGCGGAACTGGTCTGGGGAAGAC
TGCAGGGCCAAACATTTAACTGGAACGACAGTGGAATGGATGTCTCAATGCGTCGTAACAGCGTTAATCCTCTGGTAGGC
AGAACCGGCGTTGTTTCCGGTAAAACCTTCAGTGGTAAGGACTGGAGTCTGACAGGCCGTGCCGGCCTGCATTATGAGTT
CGATCTGACGGACAGTGCTGACGTTCACCTGAAGGATGCAGCGGGAGAACATCAGATTAATGGCAGAAAAGACGGTCGTA
TGCTTTACGGTGTGGGGTTAAATGCCCGGTTTGGCGACAATACGCGTCTGGGGCTGGAAGTTGAACGCTCTGCATTCGGT
AAATACAACACAGATGATGCGATAAACGCTAATATTCGTTATTCATTCTGA
>PathEcoli~~~vat~~~gi:386605757 Vacuolating autotransporter toxin
ATGGGGGGCAACATACATGATCATAGCATCCTGCCCTCTTTTGGAGAGGCCGGCGACAGTGGTTCTCCATTATTTGGCTG
GAATACGGCCAAAGGGCAGTGGGAACTGGTCGGTGTTTACTCGGGAGTAGGAGGGGGGACCAATTTGATATATTCTCTTA
TTCCTCAGAGTTTTCTCTCACAGATCTATTCAGAGGATAATGACGCTCCCGTCTTTTTTAATGCCTCATCCGGCGCCCCC
CTGCAATGGAAATTTGACAGCAGCACCGGCACTGGCTCTCTGAAACAGGGTTCCGATGAATATGCCATGCACGGGCAAAA
AGGTTCTGACCTGAACGCAGGTAAAAATCTGACATTCCTGGGACATAATGGTCAGATTGACCTGGAAAACTCTGTCACGC
AGGGTGCCGGTTCACTGACATTTACTGATGACTACACTGTCACCACTTCAAACGGAAGTACCTGGACCGGGGCCGGTATT
ATTGTGGACAAGGATGCCTCCGTAAACTGGCAGGTTAATGGTGTGAAAGGTGACAACCTGCATAAAATCGGCGAAGGAAC
CCTGGTTGTACAGGGAACCGGTGTTAATGAGGGCGGCCTGAAAGTCGGGGATGGGACCGTTGTCCTCAATCAGCAGGCTG
ACAGTTCAGGACACGTTCAGGCATTCAGTAGCGTGAATATTGCCAGCGGCCGCCCGACAGTCGTGCTGGCAGACAACCAG
CAGGTTAATCCGGACAATATATCCTGGGGCTACCGGGGGGGGGTTCTGGATGTTAACGGGAATGACCTGACATTTCATAA
GCTGAATGCCGCCGATTATGGCGCAACTCTCGGTAACAGCAGTGATAAAACGGCTAATATCACTCTGGATTATCAGACGC
GTCCGGCAGACGTAAAAGTTAATGAATGGTCATCATCAAACAGGGGAACAGTAGGTTCATTATATATTTATAATAATCCC
TATACTCATACCGTCGATTATTTTATCCTGAAAACAAGTAGTTATGGCTGGTTCCCTACCGGTCAGGTCAGTAACGAGCA
CTGGGAATATGTCGGACATGACCAGAACAGTGCACAGGCGCTGCTTGCAAACAGAATTAATAATAAAGGGTATCTGTATC
ATGGCAAGTTGCTGGGAAATATTAATTTCTCAAATAAAGCAACCCCGGGTACAACCGGCGCATTGGTTATGGACGGCTCA
GCGAATATGTCCGGTACATTTACTCAGGAAAACGGTCGTCTGACCATTCAGGGCCACCCGGTTATCCATGCTTCAACGTC
TCAGAGTATTGCAAATACAGTCTCGTCTCTGGGCGACAATTCCGTTCTGACACAGCCCACCTCATTTACACAGGATGACT
GGGAGAACAGGACGTTCAGCTTTGGTTCGCTCGTGTTAAAAGATACAGACTTTGGTCTGGGCCGCAATGCCACACTGAAC
ACAACCATCCAGGCAGATAACTCCAGCGTCACGCTGGGCGACAGTCGGGTATTTATCGACAAAAAAGATGGCCAGGGAAC
AGCATTTACCCTTGAAGAAGGCACATCTGTTGCAACTAAAGATGCAGATAAAAGCGTCTTCAACGGCACCGTCAACCTGG
ATAATCAGTCAGTGCTGAATATCAATGAGATATTCAATGGCGGAATACAGGCGAACAACAGTACCGTGAATATCTCCTCA
GACAGTGCCGTTCTGGAGAACTCAACGCTGACCAGTACCGCCCTGAATCTGAACAAGGGAGCAAATGTTCTGGCCAGTCA
GAGTTTTGTTTCTGACGGTCCGGTGAATATTTCTGATGCCACCCTGAGTCTGAACAGCCGTCCTGATGAGGTATCTCACA
CACTTTTACCTGTATACGATTATGCCGGTTCATGGAACCTGAAGGGAGACGATGCCCGCCTGAACGTGGGGCCGTACAGT
ATGTTGTCAGGTAATATCAATGTTCAGGATAAAGGGACTGTCACCCTCGGAGGGGAAGGGGAACTGAGTCCTGACCTGAC
TCTTCAGAATCAGATGTTGTACAGCCTGTTTAACGGGTACCGCAATACCTGGAGCGGGAGCCTGAATGCACCGGATGCCA
CCGTCAGCATGACAGACACCCAGTGGTCGATGAACGGAAACTCCACGGCAGGAAATATGAAACTTAACCGGACAATAGTC
GGTTTTAACGGGGGAACATCATCGTTCACGACACTGACAACAGATAATCTGGACGCGGTTCAGTCAGCATTTGTCATGCG
TACAGACCTTAACAAGGCAGACAAACTGGTGATAAACAAGTCGGCAACAGGTCATGACAACAGCATCTGGGTTAACTTCC
TGAAAAAACCCTCTGACAAGGACACGCTTGATATTCCACTGGTCAGCGCACCTGAAGCGACAGCTGATAATCTGTTCAGG
GCATCAACACGGGTTGTGGGATTCAGTGATGTCACCCCCACCCTTAGTGTCAGAAAAGAGGACGGGAAAAAAGAGTGGGT
CCTCGATGGTTACCAGGTTGCACGTAACGACGGCCAGGGTAAGGCTGCCGCCACATTCATGCACATCAGCTATAACAACT
TCATCACTGAAGTTAACAACCTGAACAAACGCATGGGCGATTTGAGGGATATTAACGGCGAAGCCGGTACGTGGGTGCGT
CTGCTGAACGGTTCCGGCTCTGCTGATGGCGGTTTCACTGACCACTATACCCTGCTGCAGATGGGGGCTGACCGTAAGCA
CGAACTGGGAAGTATGGACCTGTTTACCGGCGTGATGGCCACCTACACTGACACAGATGCGTCAGCAGGCCTGTACAGCG
GTAAAACAAAATCATGGGGTGGTGGTTTCTATGCCAGTGGTCTGTTCCGGTCCGGCGCTTACTTTGATTTGATTGCCAAA
TATATTCACAATGAAAACAAATATGACCTGAACTTTGCCGGAGCTGGTAAACAGAACTTCCGCAGCCATTCACTGTATGC
AGGTGCAGAAGTCGGATACCGTTATCATCTGACAGATACGACGTTTGTTGAACCTCAGGCGGAACTGGTCTGGGGAAGAC
TGCAGGGCCAAACATTTAACTGGAACGACAGTGGAATGGATGTCTCAATGCGTCGTAACAGCGTTAATCCTCTGGTAGGC
AGAACCGGCGTTGTTTCCGGTAAAACCTTCAGTGGTAAGGACTGGAGTCTGACAGCCCGTGCCGGCCTGCATTATGAGTT
CGATCTGACGGACAGTGCTGACGTTCACCTGAAGGATGCAGCGGGAGAACATCAGATTAATGGCAGAAAAGACGGTCGTA
TGCTTTACGGTGTGGGGTTAAATGCCCGGTTTGGCGACAATACGCGTCTGGGGCTGGAAGTTGAACGCTCTGCATTCGGT
AAATACAACACAGATGATGCGATAAACGCTAATATTCGTTATTCATTCTGA
>PathEcoli~~~vat~~~gi:386637704 IgA-specific serine endopeptidase precursor
ATGAATAAAATATACGCTCTAAAATATTGTTATATTACTAACACAGTAAAGGTTGTCTCTGAACTAGCCCGAAGGGTATG
TAAAGGGAGTACCCGCAGAGGAAAAAGACTTTCAGTACTTACCTCTCTGGCACTATCTGCATTACTCCCAACCGTTGCTG
GTGCATCAACGGTTGGTGGCAACAATCCTTACCAGACATACCGCGACTTTGCAGAAAACAAAGGGCAGTTTCAGGCTGGC
GCAACAAACATTCCTATTTTTAATAATAAAGGGGAATTAGTAGGACATCTTGATAAAGCGCCCATGGTTGATTTTAGCAG
TGTGAATGTAAGCTCAAATCCCGGCGTTGCAACATTAATTAACCCGCAATATATAGCCAGTGTAAAACATAATAAAGGAT
ATCAGAGCGTCAGCTTCGGTGATGGTCAGAACAGTTACCATATTGTGGATCGTAATGAACACAGTTCATCTGATCTCCAC
ACACCAAGACTTGATAAGCTCGTAACTGAGGTTGCTCCGGCTACCGTAACCAGCTCATCAACAGCTGATATATTGAACCC
TTCAAAATACTCGGCATTCTACAGGGCTGGTTCGGGAAGTCAGTATATTCAGGATAGTCAGGGTAAGCGACATTGGGTAA
CAGGTGGGTATGGTTATCTGACAGGAGGAATACTCCCGACATCATTCTTTTATCACGGCTCAGACGGCATTCAGCTGTAT
ATGGGGGGCAACATACATGATCATAGCATCCTGCCCTCTTTTGGAGAGGCCGGCGACAGTGGTTCTCCATTATTTGGCTG
GAATACGGCCAAAGGGCAGTGGGAACTGGTCGGTGTTTACTCGGGAGTAGGAGGGGGGACCAATTTGATATATTCTCTTA
TTCCTCAGAGTTTTCTCTCTCAGATCTATTCAGAGGATAATGACGCTCCCGTCTTTTTTAATGCCTCATCCGGCGCCCCC
CTGCAATGGAAATTTGACAGCAGCACCGGCACTGGCTCTCTGAAACAGGGTTCCGATGAATATGCCATGCACGGGCAAAA
AGGTTCTGACCTGAACGCAGGTAAAAATCTGACATTCCTGGGACATAATGGTCAGATTGACCTGGAAAACTCTGTCACGC
AGGGTGCCGGTTCACTGACATTTACTGATGACTACACTGTCACCACTTCAAACGGAAGTACCTGGACCGGGGCCGGTATT
ATTGTGGACAAGGATGCCTCCGTAAACTGGCAGGTTAATGGTGTGAAAGGTGACAACCTGCATAAAATCGGCGAAGGAAC
CCTGGTTGTACAGGGAACCGGTGTTAATGAGGGCGGCCTGAAAGTCGGGGATGGGACCGTTGTCCTCAATCAGCAGGCTG
ACAGTTCAGGACACGTTCAGGCATTCAGTAGCGTGAATATTGCCAGCGGCCGCCCGACAGTCGTGCTGGCAGACAACCAG
CAGGTTAATCCGGACAATATATCCTGGGGCTACCGGGGGGGGGTTCTGGATGTTAACGGGAATGACCTGACATTTCATAA
GCTGAATGCCGCCGATTATGGCGCAACTCTCGGTAACAGCAGTGATAAAACGGCTAATATCACTCTGGATTATCAGACGC
GTCCGGCAGACGTAAAAGTTAATGAATGGTCATCATCAAACAGGGGAACAGTAGGTTCATTATATATTTATAATAATCCC
TATACTCATACCGTCGATTATTTTATCCTGAAAACAAGTAGTTATGGCTGGTTCCCTACCGGTCAGGTCAGTAACGAGCA
CTGGGAATATGTCGGACATGACCAGAACAGTGCACAGGCACTGCTTGCAAACAGAATTAATAATAAAGGGTATCTGTATC
ATGGCAAGTTGCTGGGAAATATTAATTTCTCAAATAAAGCAACCCCGGGTACAACCGGCGCATTGGTTATGGACGGCTCA
GCGAATATGTCCGGTACATTTACTCAGGAAAACGGTCGTCTGACCATTCAGGGCCACCCGGTTATCCATGCTTCAACGTC
TCAGAGTATTGCAAATACAGTCTCGTCTCTGGGCGACAATTCCGTTCTGACACAGCCCACCTCATTTACACAGGATGACT
GGGAGAACAGGACGTTCAGCTTTGGTTCGCTCGTGTTAAAAGATACAGACTTTGGTCTGGGCCGCAATGCCACACTGAAC
ACAACCATCCAGGCAGATAACTCCAGCGTCACGCTGGGCGACAGTCGGGTATTTATCGACAAAAAAGATGGCCAGGGAAC
AGCATTTACCCTTGAAGAAGGCACATCTGTTGCAACTAAAGATGCAGATAAAAGCGTCTTCAACGGCACCGTCAACCTGG
ATAATCAGTCAGTGCTGAATATCAATGAGATATTCAATGGCGGAATACAGGCGAACAACAGTACCGTGAATATCTCCTCA
GACAGTGCCGTTCTGGAGAACTCAACGCTGACCAGTACCGCCCTGAATCTGAACAAGGGAGCAAATGTTCTGGCCAGTCA
GAGTTTTGTTTCTGACGGTCCGGTGAATATTTCTGATGCCACCCTGAGTCTGAACAGCCGTCCTGATGAGGTATCTCACA
CACTTTTACCTGTATACGATTATGCCGGTTCATGGAACCTGAAGGGAGACGATGCCCGCCTGAACGTGGGGCCGTACAGT
ATGTTGTCAGGTAATATCAATGTTCAGGATAAAGGGACTGTCACCCTCGGAGGGGAAGGGGAACTGAGTCCTGACCTGAC
TCTTCAGAATCAGATGTTGTACAGCCTGTTTAACGGGTACCGCAATACCTGGAGCGGGAGCCTGAATGCACCGGATGCCA
CCGTCAGCATGACAGACACCCAGTGGTCGATGAACGGAAACTCCACGGCAGGAAATATGAAACTTAACCGGACAATAGTC
GGTTTTAACGGGGGAACATCATCGTTCACGACACTGACAACAGATAATCTGGACGCGGTTCAGTCAGCATTTGTCATGCG
TACAGACCTTAACAAGGCAGACAAACTGGTGATAAACAAGTCGGCAACAGGTCATGACAACAGCATCTGGGTTAACTTCC
TGAAAAAACCCTCTGACAAGGACACGCTTGATATTCCACTGGTCAGCGCACCTGAAGCGACAGCTGATAATCTGTTCAGG
GCATCAACACGGGTTGTGGGATTCAGTGATGTCACCCCCACCCTTAGTGTCAGAAAAGAGGACGGGAAAAAAGAGTGGGT
CCTCGATGGTTACCAGGTTGCACGTAACGACGGCCAGGGTAAGGCTGCCGCCACATTCATGCACATCAGCTATAACAACT
TCATCACTGAAGTTAACAACCTGAACAAACGCATGGGCGATTTGAGGGATATTAACGGCGAAGCCGGTACGTGGGTGCGT
CTGCTGAACGGTTCCGGCTCTGCTGATGGCGGTTTCACTGACCACTATACCCTGCTGCAGATGGGGGCTGACCGTAAGCA
CGAACTGGGAAGTATGGACCTGTTTACCGGCGTGATGGCCACCTACACTGACACAGATGCGTCAGCAGGCCTGTACAGCG
GTAAAACAAAATCATGGGGTGGTGGTTTCTATGCCAGTGGTCTGTTCCGGTCCGGCGCTTACTTTGATTTGATTGCCAAA
TATATTCACAATGAAAACAAATATGACCTGAACTTTGCCGGAGCTGGTAAACAGAACTTCCGCAGCCATTCACTGTATGC
AGGTGCAGAAGTCGGATACCGTTATCATCTGACAGATACGACGTTTGTTGAACCTCAGGCGGAACTGGTCTGGGGAAGAC
TGCAGGGCCAAACATTTAACTGGAACGACAGTGGAATGGATGTCTCAATGCGTCGTAACAGCGTTAATCCTCTGGTAGGC
AGAACCGGCGTTGTTTCCGGTAAAACCTTCAGTGGTAAGGACTGGAGTCTGACAGCCCGTGCCGGCCTGCATTATGAGTT
CGATCTGACGGACAGTGCTGACGTTCACCTGAAGGATGCAGCGGGAGAACATCAGATTAATGGCAGAAAAGACGGTCGTA
TGCTTTACGGTGTGGGGTTAAATGCCCGGTTTGGCGACAATACGCGTCTGGGGCTGGAAGTTGAACGCTCTGCATTCGGT
AAATACAACACAGATGATGCGATAAACGCTAATATTCGTTATTCATTCTGA
>PathEcoli~~~vat~~~WP_001034006.1 Vacuolating autotransporter toxin Vat
ATGAATAAAATATACGCTCTAAAATATTGTTATATTACTAACACAGTAAAGGTTGTCTCTGAACTAGCCCGAAGGGTATG
TAAAGGGAGTACCCGCAGAGGAAAAAGACTTTCAGTACTTACCTCTCTGGCACTATCTGCATTACTCCCAACCGTTGCTG
GTGCATCAACGGTTGGTGGCAACAATCCTTACCAGACATACCGCGACTTTGCAGAAAACAAAGGGCAGTTTCAGGCTGGC
GCAACAAACATTCCTATTTTTAATAATAAAGGGGAATTAGTAGGACATCTTGATAAAGCGCCCATGGTTGATTTTAGCAG
TGTGAATGTAAGCTCAAATCCCGGCGTTGCAACATTAATTAACCCGCAATATATAGCCAGTGTAAAACATAATAAAGGAT
ATCAGAGCGTCAGCTTCGGTGATGGTCAGAACAGTTACCATATTGTGGATCGTAATGAACACAGTTCATCTGATCTCCAC
ACACCAAGACTTGATAAGCTCGTAACTGAGGTTGCTCCGGCTACCGTAACCAGCTCATCAACAGCTGATATATTGAACCC
TTCAAAATACTCGGCATTCTACAGGGCTGGTTCGGGAAGTCAGTATATTCAGGATAGTCAGGGTAAGCGACATTGGGTAA
CAGGTGGGTATGGTTATCTGACAGGAGGAATACTCCCGACATCATTCTTTTATCACGGCTCAGACGGCATTCAGCTGTAT
ATGGGGGGCAACATACATGATCATAGCATCCTGCCCTCTTTTGGAGAGGCCGGCGACAGTGGTTCTCCATTATTTGGCTG
GAATACGGCCAAAGGGCAGTGGGAACTGGTCGGTGTTTACTCGGGAGTAGGAGGGGGGACCAATTTGATATATTCTCTTA
TTCCTCAGAGTTTTCTCTCACAGATCTATTCAGAGGATAATGACGCTCCCGTCTTTTTTAATGCCTCATCCGGCGCCCCC
CTGCAATGGAAATTTGACAGCAGCACCGGCACTGGCTCTCTGAAACAGGGTTCCGATGAATATGCCATGCACGGGCAAAA
AGGTTCTGACCTGAACGCAGGTAAAAATCTGACATTCCTGGGACATAATGGTCAGATTGACCTGGAAAACTCTGTCACGC
AGGGTGCCGGTTCACTGACATTTACTGATGACTACACTGTCACCACTTCAAACGGAAGTACCTGGACCGGGGCCGGTATT
ATTGTGGACAAGGATGCCTCCGTAAACTGGCAGGTTAATGGTGTGAAAGGTGACAACCTGCATAAAATCGGCGAAGGAAC
CCTGGTTGTACAGGGAACCGGTGTTAATGAGGGCGGCCTGAAAGTCGGGGATGGGACCGTTGTCCTCAATCAGCAGGCTG
ACAGTTCAGGACACGTTCAGGCATTCAGTAGCGTGAATATTGCCAGCGGCCGCCCGACAGTCGTGCTGGCAGACAACCAG
CAGGTTAATCCGGACAATATATCCTGGGGCTACCGGGGGGGGGTTCTGGATGTTAACGGGAATGACCTGACATTTCATAA
GCTGAATGCCGCCGATTATGGCGCAACTCTCGGTAACAGCAGTGATAAAACGGCTAATATCACTCTGGATTATCAGACGC
GTCCGGCAGACGTAAAAGTTAATGAATGGTCATCATCAAACAGGGGAACAGTAGGTTCATTATATATTTATAATAATCCC
TATACTCATACCGTCGATTATTTTATCCTGAAAACAAGTAGTTATGGCTGGTTCCCTACCGGTCAGGTCAGTAACGAGCA
CTGGGAATATGTCGGACATGACCAGAACAGTGCACAGGCACTGCTTGCAAACAGAATTAATAATAAAGGGTATCTGTATC
ATGGCAAGTTGCTGGGAAATATTAATTTCTCAAATAAAGCAACCCCGGGTACAACCGGCGCATTGGTTATGGACGGCTCA
GCGAATATGTCCGGTACATTTACTCAGGAAAACGGTCGTCTGACCATTCAGGGCCACCCGGTTATCCATGCTTCAACGTC
TCAGAGTATTGCAAATACAGTCTCGTCTCTGGGCGACAATTCCGTTCTGACACAGCCCACCTCATTTACACAGGATGACT
GGGAGAACAGGACGTTCAGCTTTGGTTCGCTCGTGTTAAAAGATACAGACTTTGGTCTGGGCCGCAATGCCACACTGAAC
ACAACCATCCAGGCAGATAACTCCAGCGTCACGCTGGGCGACAGTCGGGTATTTATCGACAAAAAAGATGGCCAGGGAAC
AGCATTTACCCTTGAAGAAGGCACATCTGTTGCAACTAAAGATGCAGATAAAAGCGTCTTCAACGGCACCGTCAACCTGG
ATAATCAGTCAGTGCTGAATATCAATGAGATATTCAATGGCGGAATACAGGCGAACAACAGTACCGTGAATATCTCCTCA
GACAGTGCCGTTCTGGAGAACTCAACGCTGACCAGTACCGCCCTGAATCTGAACAAGGGAGCAAATGTTCTGGCCAGTCA
GAGTTTTGTTTCTGACGGTCCGGTGAATATTTCTGATGCCACCCTGAGTCTGAACAGCCGTCCTGATGAGGTATCTCACA
CACTTTTACCTGTATACGATTATGCCGGTTCATGGAACCTGAAGGGAGACGATGCCCGCCTGAACGTGGGGCCGTACAGT
ATGTTGTCAGGTAATATCAATGTTCAGGATAAAGGGACTGTCACCCTCGGAGGGGAAGGGGAACTGAGTCCTGACCTGAC
TCTTCAGAATCAGATGTTGTACAGCCTGTTTAACGGGTACCGCAATACCTGGAGCGGGAGCCTGAATGCACCGGATGCCA
CCGTCAGCATGACAGACACCCAGTGGTCGATGAACGGAAACTCCACGGCAGGAAATATGAAACTTAACCGGACAATAGTC
GGTTTTAACGGGGGAACATCATCGTTCACGACACTGACAACAGATAATCTGGACGCGGTTCAGTCAGCATTTGTCATGCG
TACAGACCTTAACAAGGCAGACAAACTGGTGATAAACAAGTCGGCAACAGGTCATGACAACAGCATCTGGGTTAACTTCC
TGAAAAAACCCTCTGACAAGGACACGCTTGATATTCCACTGGTCAGCGCACCTGAAGCGACAGCTGATAATCTGTTCAGG
GCATCAACACGGGTTGTGGGATTCAGTGATGTCACCCCCACCCTTAGTGTCAGAAAAGAGGACGGGAAAAAAGAGTGGGT
CCTCGATGGTTACCAGGTTGCACGTAACGACGGCCAGGGTAAGGCTGCCGCCACATTCATGCACATCAGCTATAACAACT
TCATCACTGAAGTTAACAACCTGAACAAACGCATGGGCGATTTGAGGGATATTAACGGCGAAGCCGGTACGTGGGTGCGT
CTGCTGAACGGTTCCGGCTCTGCTGATGGCGGTTTCACTGACCACTATACCCTGCTGCAGATGGGGGCTGACCGTAAGCA
CGAACTGGGAAGTATGGACCTGTTTACCGGCGTGATGGCCACCTACACTGACACAGATGCGTCAGCAGGCCTGTACAGCG
GTAAAACAAAATCATGGGGTGGTGGTTTCTATGCCAGTGGTCTGTTCCGGTCCGGCGCTTACTTTGATTTGATTGCCAAA
TATATTCACAATGAAAACAAATATGACCTGAACTTTGCCGGAGCTGGTAAACAGAACTTCCGCAGCCATTCACTGTATGC
AGGTGCAGAAGTCGGATACCGTTATCATCTGACAGATACGACGTTTGTTGAACCTCAGGCGGAACTGGTCTGGGGAAGAC
TGCAGGGCCAAACATTTAACTGGAACGACAGTGGAATGGATGTCTCAATGCGTCGTAACAGCGTTAATCCTCTGGTAGGC
AGAACCGGCGTTGTTTCCGGTAAAACCTTCAGTGGTAAGGACTGGAGTCTGACAGCCCGTGCCGGCCTGCATTATGAGTT
CGATCTGACGGACAGTGCTGACGTTCACCTGAAGGATGCAGCGGGAGAACATCAGATTAATGGCAGAAAAGACGGTCGTA
TGCTTTACGGTGTGGGGTTAAATGCCCGGTTTGGCGACAATACGCGTCTGGGGCTGGAAGTTGAACGCTCTGCATTCGGT
AAATACAACACAGATGATGCGATAAACGCTAATATTCGTTATTCATTCTGA
