# Supplementary material for: Remarkable genomic diversity among Escherichia isolates recovered from healthy chickens
Source: PeerJ. 2022 Mar 1;10:e12935. doi: 10.7717/peerj.12935 (PMC8896058; doi:10.7717/peerj.12935)
Supplement: Supplemental Information 4 [file peerj-10-12935-s004.xlsx]

## Sheet: Table S2
Table S2: Source information and accession numbers for 33 reference strains from avian hosts, used in the construction of a core genome alignment for the Escherichia genus.
Isolate	Source Country	Year	Group/Clade	Host	Niche	Host status	Bioproject	Biosample	Accession	Reference
APEC_O78	United States	2013	C	Broiler chicken	Colibacillosis	Infection	PRJNA184588	SAMN02603426	GCA_000332755.1	Denamur, E., Clermont, O., Bonacorsi, S. et al. The population genetics of pathogenic Escherichia coli. Nat Rev Microbiol 19, 37–54 (2021). https://doi.org/10.1038/s41579-020-0416-x
B1147	Australia	NA	Clade II	Avian	Faeces	Asymptomatic	PRJNA286916	SAMN03775335	GCA_001660175.1	Denamur, E., Clermont, O., Bonacorsi, S. et al. The population genetics of pathogenic Escherichia coli. Nat Rev Microbiol 19, 37–54 (2021). https://doi.org/10.1038/s41579-020-0416-x
79.0191	USA: Colorado	1979	Clade I	Gallus gallus domesticus	Avian	NA	PRJNA357722	SAMN12438270	GCA_013369195.2	Lacher DW, Mammel MK, Gangiredla J, et al. Draft Genome Sequences of Isolates of Diverse Host Origin from the E. coli Reference Center at Penn State University. Microbiol Resour Announc. 2020;9(39):e01005-20. Published 2020 Sep 24. doi:10.1128/MRA.01005-20
0.2392	USA: Virginia	2000	Clade I	Meleagris gallopavo	Avian	NA	PRJNA357722	SAMN12438184	GCA_013369205.2	Lacher DW, Mammel MK, Gangiredla J, et al. Draft Genome Sequences of Isolates of Diverse Host Origin from the E. coli Reference Center at Penn State University. Microbiol Resour Announc. 2020;9(39):e01005-20. Published 2020 Sep 24. doi:10.1128/MRA.01005-20
92.1228 (was MOD1-EC7246)	USA: New York	1992	Clade III	Anser	Avian	NA	PRJNA357722	SAMN14503421	GCA_013368955.2	Lacher DW, Mammel MK, Gangiredla J, et al. Draft Genome Sequences of Isolates of Diverse Host Origin from the E. coli Reference Center at Penn State University. Microbiol Resour Announc. 2020;9(39):e01005-20. Published 2020 Sep 24. doi:10.1128/MRA.01005-20
93.1518 (was MOD1-EC7303)	USA: New York	1993	Clade III	Larus argentatus	Avian	NA	PRJNA357722	SAMN14503478	GCA_013368915.2	Lacher DW, Mammel MK, Gangiredla J, et al. Draft Genome Sequences of Isolates of Diverse Host Origin from the E. coli Reference Center at Penn State University. Microbiol Resour Announc. 2020;9(39):e01005-20. Published 2020 Sep 24. doi:10.1128/MRA.01005-20
93.1462 (was MOD1-EC7295)	USA: New York	1993	Clade IV	Larus argentatus	Avian	NA	PRJNA357722	SAMN14503470	GCA_013369235.2	Lacher DW, Mammel MK, Gangiredla J, et al. Draft Genome Sequences of Isolates of Diverse Host Origin from the E. coli Reference Center at Penn State University. Microbiol Resour Announc. 2020;9(39):e01005-20. Published 2020 Sep 24. doi:10.1128/MRA.01005-20
93.1447 (was MOD1-EC7292)	USA: New York	1993	Clade V	Larus argentatus	Avian	NA	PRJNA357722	SAMN14503467	GCA_013368935.2	Lacher DW, Mammel MK, Gangiredla J, et al. Draft Genome Sequences of Isolates of Diverse Host Origin from the E. coli Reference Center at Penn State University. Microbiol Resour Announc. 2020;9(39):e01005-20. Published 2020 Sep 24. doi:10.1128/MRA.01005-20
MOD1-EC5045	USA: CA	2003	albertii	Avian	Faeces	NA	PRJNA357722	SAMN04279373	GCA_002965545.1	Patel IR et al., "Draft Genome Sequences of the Escherichia coli Reference (ECOR) Collection.", Microbiol Resour Announc, 2018 Oct;7(14)
SP140150	China:Zigong	2014	albertii	Gallus gallus	Avian	NA	PRJNA427641	SAMN08242133	GCA_002872455.1	Li Q, Wang H, Xu Y, et al. Multidrug-Resistant Escherichia albertii: Co-occurrence of β-Lactamase and MCR-1 Encoding Genes. Front Microbiol. 2018;9:258. Published 2018 Feb 16. doi:10.3389/fmicb.2018.00258
EFCF056	China: Zhejiang	2017	fergusonii	Gallus gallus domesticus	Faeces	NA	PRJNA494919	SAMN10531910	GCA_003944565.2	Tang B, Chen Y, Zhang L, Chang J, Xia X, Yang H. 2020. Complete genome sequence of colistin-resistant Escherichia fergusonii strain EFCF056. Microbiol Resour Announc 9:e01571-19. https://doi.org/10.1128/MRA.01571-19.
Sa2BVA5	UK	2018	Clade II	poultry	Faeces	Asymptomatic	PRJNA543206	SAMN15803250	GCA_014836715.1	Gilroy R, Ravi A, Getino M, Pursley I, Horton DL, Alikhan NF, Baker D, Gharbi K, Hall N, Watson M, Adriaenssens EM, Foster-Nyarko E, Jarju S, Secka A, Antonio M, Oren A, Chaudhuri RR, La Ragione R, Hildebrand F, Pallen MJ. Extensive microbial diversity within the chicken gut microbiome revealed by metagenomics and culture. PeerJ. 2021 Apr 6;9:e10941. doi: 10.7717/peerj.10941. PMID: 33868800; PMCI…
Sa2CVA9	UK	2018	Clade V	Poultry	Faeces	Asymptomatic	PRJNA543206	NA	NA	Gilroy R, Ravi A, Getino M, Pursley I, Horton DL, Alikhan NF, Baker D, Gharbi K, Hall N, Watson M, Adriaenssens EM, Foster-Nyarko E, Jarju S, Secka A, Antonio M, Oren A, Chaudhuri RR, La Ragione R, Hildebrand F, Pallen MJ. Extensive microbial diversity within the chicken gut microbiome revealed by metagenomics and culture. PeerJ. 2021 Apr 6;9:e10941. doi: 10.7717/peerj.10941. PMID: 33868800; PMCI…
SS_328	United Kingdom	2012	A	Broiler chicken	Faeces	Asymptomatic	PRJNA592536	SAMN14441627	GCA_014809705.1	Mageiros, L., Méric, G., Bayliss, S.C. et al. Genome evolution and the emergence of pathogenicity in avian Escherichia coli. Nat Commun 12, 765 (2021). https://doi.org/10.1038/s41467-021-20988-w
SS_350	United Kingdom	2012	A	Broiler chicken	Faeces	Asymptomatic	PRJNA592536	SAMN14441643	GCA_014809385.1	Mageiros, L., Méric, G., Bayliss, S.C. et al. Genome evolution and the emergence of pathogenicity in avian Escherichia coli. Nat Commun 12, 765 (2021). https://doi.org/10.1038/s41467-021-20988-w
AV42	United Kingdom	2012	B1	Broiler chicken	Faeces	Asymptomatic	PRJNA592536	SAMN14530488	GCA_014808095.1	Mageiros, L., Méric, G., Bayliss, S.C. et al. Genome evolution and the emergence of pathogenicity in avian Escherichia coli. Nat Commun 12, 765 (2021). https://doi.org/10.1038/s41467-021-20988-w
AV79	United Kingdom	2013	B1	Broiler chicken	Faeces	Asymptomatic	PRJNA592536	SAMN16174781	GCA_014991705.1	Mageiros, L., Méric, G., Bayliss, S.C. et al. Genome evolution and the emergence of pathogenicity in avian Escherichia coli. Nat Commun 12, 765 (2021). https://doi.org/10.1038/s41467-021-20988-w
AV10	United Kingdom	2014	B2	Broiler chicken	Faeces	Asymptomatic	PRJNA592536	SAMN16174757	GCA_014992185.1	Mageiros, L., Méric, G., Bayliss, S.C. et al. Genome evolution and the emergence of pathogenicity in avian Escherichia coli. Nat Commun 12, 765 (2021). https://doi.org/10.1038/s41467-021-20988-w
AV54	United Kingdom	2013	B2	Broiler chicken	Faeces	Asymptomatic	PRJNA592536	SAMN14530497	GCA_014807985.1	Mageiros, L., Méric, G., Bayliss, S.C. et al. Genome evolution and the emergence of pathogenicity in avian Escherichia coli. Nat Commun 12, 765 (2021). https://doi.org/10.1038/s41467-021-20988-w
SS_358	United Kingdom	2012	D	Broiler chicken	Faeces	Asymptomatic	PRJNA592536	SAMN14441646	GCA_014809315.1	Mageiros, L., Méric, G., Bayliss, S.C. et al. Genome evolution and the emergence of pathogenicity in avian Escherichia coli. Nat Commun 12, 765 (2021). https://doi.org/10.1038/s41467-021-20988-w
AV68	United Kingdom	2013	D	Broiler chicken	Faeces	Asymptomatic	PRJNA592536	SAMN16174792	GCA_014991525.1	Mageiros, L., Méric, G., Bayliss, S.C. et al. Genome evolution and the emergence of pathogenicity in avian Escherichia coli. Nat Commun 12, 765 (2021). https://doi.org/10.1038/s41467-021-20988-w
SS_338	United Kingdom	2012	E	Broiler chicken	Faeces	Asymptomatic	PRJNA592536	SAMN14441634	GCA_014809535.1	Mageiros, L., Méric, G., Bayliss, S.C. et al. Genome evolution and the emergence of pathogenicity in avian Escherichia coli. Nat Commun 12, 765 (2021). https://doi.org/10.1038/s41467-021-20988-w
AV60	United Kingdom	2013	E	Broiler chicken	Faeces	Asymptomatic	PRJNA592536	SAMN14530503	GCA_014807895.1	Mageiros, L., Méric, G., Bayliss, S.C. et al. Genome evolution and the emergence of pathogenicity in avian Escherichia coli. Nat Commun 12, 765 (2021). https://doi.org/10.1038/s41467-021-20988-w
AV44	United Kingdom	2013	F	Broiler chicken	Faeces	Asymptomatic	PRJNA592536	SAMN14530489	GCA_014808085.1	Mageiros, L., Méric, G., Bayliss, S.C. et al. Genome evolution and the emergence of pathogenicity in avian Escherichia coli. Nat Commun 12, 765 (2021). https://doi.org/10.1038/s41467-021-20988-w
AV13	United Kingdom	2013	F	Broiler chicken	Liver	Infection	PRJNA592536	SAMN16174769	GCA_014992065.1	Mageiros, L., Méric, G., Bayliss, S.C. et al. Genome evolution and the emergence of pathogenicity in avian Escherichia coli. Nat Commun 12, 765 (2021). https://doi.org/10.1038/s41467-021-20988-w
AV53	United Kingdom	2014	G	Broiler chicken	Faeces	Asymptomatic	PRJNA592536	SAMN14530496	GCA_014807995.1	Mageiros, L., Méric, G., Bayliss, S.C. et al. Genome evolution and the emergence of pathogenicity in avian Escherichia coli. Nat Commun 12, 765 (2021). https://doi.org/10.1038/s41467-021-20988-w
AV81	United Kingdom	2013	G	Broiler chicken	Faeces	Asymptomatic	PRJNA592536	SAMN14530512	GCA_014980625.1	Mageiros, L., Méric, G., Bayliss, S.C. et al. Genome evolution and the emergence of pathogenicity in avian Escherichia coli. Nat Commun 12, 765 (2021). https://doi.org/10.1038/s41467-021-20988-w
AV116	United Kingdom	2014	C	Broiler chicken	Chicken	Asymptomatic	PRJNA592536	SAMN16174803	GCA_014991325.1	Mageiros, L., Méric, G., Bayliss, S.C. et al. Genome evolution and the emergence of pathogenicity in avian Escherichia coli. Nat Commun 12, 765 (2021). https://doi.org/10.1038/s41467-021-20988-w
SCSM4.1	China:Sichuan	2019	Salmonella enterica ser. Typhi	Chicken	Faeces (intestine)	Enteritis	PRJNA594253	SAMN13509270	GCA_009806735.1	Unpublished
ECD227	Canada: British Columbia	2011	Escherichia fergusonii	Gallus gallus domesticus	Avian	Asymptomatic	PRJNA62485	SAMN02470542	GCA_000191665.1	Forgetta V, Rempel H, Malouin F, Vaillancourt R Jr, Topp E, Dewar K, Diarra MS. Pathogenic and multidrug-resistant Escherichia fergusonii from broiler chicken. Poult Sci. 2012 Feb;91(2):512-25. doi: 10.3382/ps.2011-01738. PMID: 22252367.
Se40	China: Nanjing	2018	Salmonella bongori	Avian	Faeces	salmonella gastroenteritis	PRJNA688150	SAMN17169784	GCA_016653555.1	Unpublished
2a str. 301	NA	2011	Shigella flexneri	human	NA	NA	PRJNA310	SAMN02603599	GCA_000006925.2	Jin, Q., Yuan, Z., Xu, J., Wang, Y., Shen, Y., Lu, W., Wang, J., Liu, H., Yang, J., Yang, F., Zhang, X., Zhang, J., Yang, G., Wu, H., Qu, D., Dong, J., Sun, L., Xue, Y., Zhao, A., Gao, Y., Zhu, J., Kan, B., Ding, K., Chen, S., Cheng, H., Yao ,Z., He, B., Chen, R., Ma, D., Qiang, B., Wen, Y., Hou, Y., and Yu, J. "Genome sequence of Shigella flexneri 2a: insights into pathogenicity through comparis…
61-4982	USA	NA	Shigella flexneri	NA	NA	NA	PRJNA218110	SAMN08330275	GCA_002950235.1	Kim J et al., "High-Quality Whole-Genome Sequences for 59 Historical Shigella Strains Generated with PacBio Sequencing.", Genome Announc, 2018 Apr 12;6(15)
