# Supplementary material for: Remarkable genomic diversity among Escherichia isolates recovered from healthy chickens
Source: PeerJ. 2022 Mar 1;10:e12935. doi: 10.7717/peerj.12935 (PMC8896058; doi:10.7717/peerj.12935)
Supplement: Supplemental Information 6 [file peerj-10-12935-s006.xlsx]

## Sheet: Table S4
Table S4: Functional predictions for all pangenome gene clusters
Pathway	Number [%] of gene clusters annotated per split
	Core (present in all isolates)	Accessory (present in 2 - 113 isolates)	Singleton (present in only 1 isolate)
Translation, ribosomal structure and biogenesis	220 [9.47]	52 [1.19]	NA
Amino acid transport and metabolism	180 [7.75]	123 [2.83]	NA
Carbohydrate transport and metabolism	167 [7.19]	441 [10.13]	NA
Cell wall/membrane/envelope biogenesis	165 [7.11]	305 [7.01]	NA
Energy production and conversion	146 [6.29]	136 [3.12]	NA
Coenzyme transport and metabolism	120 [5.17]	48 [1.10]	NA
Posttranslational modification, protein turnover, chaperones	116 [5.00]	87 [2.00]	NA
Transcription	115 [4.95]	318 [7.31]	NA
Function unknown	112 [4.82]	161 [3.70]	NA
Replication, recombination and repair	109 [4.69]	234 [5.38]	NA
Inorganic ion transport and metabolism	107 [4.61]	151 [3.47]	NA
General function prediction only	94 [4.05]	225 [5.17]	NA
Signal transduction mechanisms	71 [3.06]	92 [2.11]	NA
Lipid transport and metabolism	70 [3.01]	126 [2.89]	NA
Nucleotide transport and metabolism	65 [2.80]	29 [0.90]	NA
Defense mechanisms	44 [1.89]	235 [5.40]	NA
Cell cycle control, cell division, chromosome partitioning	35 [1.51]	31 [0.71]	NA
Intracellular trafficking, secretion, and vesicular transport	21 [0.90]	181 [4.16]	NA
Secondary metabolites biosynthesis, transport and catabolism	19 [0.82]	54 [1.24]	NA
Signal transduction mechanisms|Transcription	18 [0.78]	18 [0.41]	NA
Cell motility	15 [0.65]	156 [3.58]	NA
Coenzyme transport and metabolism|General function prediction only	15 [0.65]	21 [0.48]	NA
Transcription|Signal transduction mechanisms	12 [0.52]	24 [0.55]	NA
Amino acid transport and metabolism|Coenzyme transport and metabolism	12 [0.52]	8 [0.18]	NA
Amino acid transport and metabolism|Inorganic ion transport and metabolism	10 [0.43]	15 [0.34]	NA
Amino acid transport and metabolism|Amino acid transport and metabolism	10 [0.43]	2 [0.05]	NA
Signal transduction mechanisms|Signal transduction mechanisms	9 [0.39]	6 [0.14]	NA
Energy production and conversion|Inorganic ion transport and metabolism	9 [0.39]	3 [0.07]	NA
Energy production and conversion|Energy production and conversion	7 [0.30]	6 [0.14]	NA
Cell motility|Extracellular structures	6 [0.26]	32 [0.74]	NA
Amino acid transport and metabolism|General function prediction only	6 [0.26]	19 [0.44]	NA
Energy production and conversion|Posttranslational modification, protein turnover, chaperones	6 [0.26]	4 [0.09]	NA
Carbohydrate transport and metabolism|Transcription	5 [0.22]	5 [0.11]	NA
Cell wall/membrane/envelope biogenesis|Defense mechanisms	5 [0.22]	2 [0.05]	NA
Nucleotide transport and metabolism|Defense mechanisms	5 [0.22]	2 [0.05]	NA
Translation, ribosomal structure and biogenesis|Translation, ribosomal structure and biogenesis	5 [0.22]	NA	NA
Transcription|Carbohydrate transport and metabolism	4 [0.17]	16 [0.37]	NA
Amino acid transport and metabolism|Carbohydrate transport and metabolism	4 [0.17]	8 [0.18]	NA
Carbohydrate transport and metabolism|Amino acid transport and metabolism|General function prediction only	4 [0.17]	6 [0.14]	NA
Translation, ribosomal structure and biogenesis|Posttranslational modification, protein turnover, chaperones	4 [0.17]	5 [0.11]	NA
Amino acid transport and metabolism|Signal transduction mechanisms	4 [0.17]	4 [0.09]	NA
Coenzyme transport and metabolism|Energy production and conversion	4 [0.17]	4 [0.09]	NA
Energy production and conversion|General function prediction only	4 [0.17]	1 [0.02]	NA
Inorganic ion transport and metabolism|Inorganic ion transport and metabolism	4 [0.17]	NA	NA
Nucleotide transport and metabolism|Nucleotide transport and metabolism	4 [0.17]	NA	NA
Cell wall/membrane/envelope biogenesis|General function prediction only	3 [0.13]	15 [0.34]	NA
Carbohydrate transport and metabolism|Carbohydrate transport and metabolism	3 [0.13]	13 [0.30]	NA
Replication, recombination and repair|Replication, recombination and repair	3 [0.13]	9 [0.21]	NA
Transcription|Amino acid transport and metabolism	3 [0.13]	5 [0.11]	NA
Lipid transport and metabolism|Lipid transport and metabolism	3 [0.13]	4 [0.09]	NA
Cell wall/membrane/envelope biogenesis|Cell wall/membrane/envelope biogenesis	3 [0.13]	3 [0.07]	NA
Cell cycle control, cell division, chromosome partitioning|Cell wall/membrane/envelope biogenesis	3 [0.13]	NA	NA
Cell wall/membrane/envelope biogenesis|Cell cycle control, cell division, chromosome partitioning	3 [0.13]	NA	NA
Mobilome: prophages, transposons	2 [0.09]	428 [9.83]	NA
Cell motility|Intracellular trafficking, secretion, and vesicular transport	2 [0.09]	23 [0.53]	NA
Cell wall/membrane/envelope biogenesis|Intracellular trafficking, secretion, and vesicular transport	2 [0.09]	21 [0.48]	NA
Cell motility|Intracellular trafficking, secretion, and vesicular transport|Extracellular structures	2 [0.09]	18 [0.41]	NA
Carbohydrate transport and metabolism|Signal transduction mechanisms	2 [0.09]	12 [0.28]	NA
Carbohydrate transport and metabolism|Cell wall/membrane/envelope biogenesis	2 [0.09]	9 [0.21]	NA
Transcription|Replication, recombination and repair	2 [0.09]	9 [0.21]	NA
Amino acid transport and metabolism|Cell wall/membrane/envelope biogenesis	2 [0.09]	6 [0.14]	NA
Cell wall/membrane/envelope biogenesis|Posttranslational modification, protein turnover, chaperones	2 [0.09]	6 [0.14]	NA
Inorganic ion transport and metabolism|Coenzyme transport and metabolism	2 [0.09]	5 [0.11]	NA
Lipid transport and metabolism|Secondary metabolites biosynthesis, transport and catabolism	2 [0.09]	5 [0.11]	NA
Nucleotide transport and metabolism|General function prediction only	2 [0.09]	5 [0.11]	NA
Cell wall/membrane/envelope biogenesis|Signal transduction mechanisms	2 [0.09]	4 [0.09]	NA
Cell wall/membrane/envelope biogenesis|Cell motility	2 [0.09]	3 [0.07]	NA
Coenzyme transport and metabolism|Lipid transport and metabolism	2 [0.09]	3 [0.07]	NA
Inorganic ion transport and metabolism|Signal transduction mechanisms	2 [0.09]	3 [0.07]	NA
Nucleotide transport and metabolism|Signal transduction mechanisms	2 [0.09]	3 [0.07]	NA
Amino acid transport and metabolism|Coenzyme transport and metabolism|Translation, ribosomal structure and biogenesis|Secondary metabolites biosynthesis, transport and catabolism	2 [0.09]	2 [0.05]	NA
Energy production and conversion|Amino acid transport and metabolism	2 [0.09]	2 [0.05]	NA
Signal transduction mechanisms|Carbohydrate transport and metabolism	2 [0.09]	2 [0.05]	NA
Cell cycle control, cell division, chromosome partitioning|Cytoskeleton	2 [0.09]	1 [0.02]	NA
Energy production and conversion|Coenzyme transport and metabolism|General function prediction only	2 [0.09]	1 [0.02]	NA
Nucleotide transport and metabolism|Coenzyme transport and metabolism	2 [0.09]	1 [0.02]	NA
Signal transduction mechanisms|Signal transduction mechanisms|Signal transduction mechanisms	2 [0.09]	1 [0.02]	NA
Amino acid transport and metabolism|General function prediction only|Energy production and conversion	2 [0.09]	NA	NA
Amino acid transport and metabolism|Nucleotide transport and metabolism	2 [0.09]	NA	NA
Carbohydrate transport and metabolism|Carbohydrate transport and metabolism|Signal transduction mechanisms|Signal transduction mechanisms|Carbohydrate transport and metabolism	2 [0.09]	NA	NA
Cell cycle control, cell division, chromosome partitioning|Inorganic ion transport and metabolism|Cell wall/membrane/envelope biogenesis	2 [0.09]	NA	NA
Coenzyme transport and metabolism|Coenzyme transport and metabolism	2 [0.09]	NA	NA
Coenzyme transport and metabolism|Function unknown	2 [0.09]	NA	NA
Coenzyme transport and metabolism|Secondary metabolites biosynthesis, transport and catabolism	2 [0.09]	NA	NA
RNA processing and modification	2 [0.09]	NA	NA
Signal transduction mechanisms|Signal transduction mechanisms|Signal transduction mechanisms|Signal transduction mechanisms	2 [0.09]	NA	NA
Translation, ribosomal structure and biogenesis|Amino acid transport and metabolism	2 [0.09]	NA	NA
Translation, ribosomal structure and biogenesis|Cell wall/membrane/envelope biogenesis	2 [0.09]	NA	NA
Extracellular structures	1 [0.04]	36 [0.83]	NA
Inorganic ion transport and metabolism|General function prediction only	1 [0.04]	7 [0.16]	NA
Cell wall/membrane/envelope biogenesis|Carbohydrate transport and metabolism	1 [0.04]	5 [0.11]	NA
Intracellular trafficking, secretion, and vesicular transport|Intracellular trafficking, secretion, and vesicular transport	1 [0.04]	4 [0.09]	NA
Amino acid transport and metabolism|Secondary metabolites biosynthesis, transport and catabolism	1 [0.04]	3 [0.07]	NA
Cell cycle control, cell division, chromosome partitioning|Lipid transport and metabolism	1 [0.04]	3 [0.07]	NA
Coenzyme transport and metabolism|Signal transduction mechanisms	1 [0.04]	3 [0.07]	NA
Transcription|Transcription	1 [0.04]	3 [0.07]	NA
Carbohydrate transport and metabolism|Carbohydrate transport and metabolism|Carbohydrate transport and metabolism	1 [0.04]	2 [0.05]	NA
Carbohydrate transport and metabolism|Carbohydrate transport and metabolism|Carbohydrate transport and metabolism|Signal transduction mechanisms	1 [0.04]	2 [0.05]	NA
Translation, ribosomal structure and biogenesis|Coenzyme transport and metabolism|Posttranslational modification, protein turnover, chaperones	1 [0.04]	2 [0.05]	NA
Carbohydrate transport and metabolism|Cell wall/membrane/envelope biogenesis|Signal transduction mechanisms	1 [0.04]	1 [0.02]	NA
Inorganic ion transport and metabolism|Secondary metabolites biosynthesis, transport and catabolism	1 [0.04]	1 [0.02]	NA
Lipid transport and metabolism|Energy production and conversion	1 [0.04]	1 [0.02]	NA
Lipid transport and metabolism|General function prediction only	1 [0.04]	1 [0.02]	NA
Posttranslational modification, protein turnover, chaperones|Amino acid transport and metabolism	1 [0.04]	1 [0.02]	NA
Posttranslational modification, protein turnover, chaperones|Posttranslational modification, protein turnover, chaperones	1 [0.04]	1 [0.02]	NA
Posttranslational modification, protein turnover, chaperones|Signal transduction mechanisms	1 [0.04]	1 [0.02]	NA
Secondary metabolites biosynthesis, transport and catabolism|General function prediction only	1 [0.04]	1 [0.02]	NA
Transcription|Translation, ribosomal structure and biogenesis	1 [0.04]	1 [0.02]	NA
Amino acid transport and metabolism|Amino acid transport and metabolism|Amino acid transport and metabolism	1 [0.04]	NA	NA
Amino acid transport and metabolism|Coenzyme transport and metabolism|Amino acid transport and metabolism	1 [0.04]	NA	NA
Amino acid transport and metabolism|Translation, ribosomal structure and biogenesis	1 [0.04]	NA	NA
Carbohydrate transport and metabolism|Coenzyme transport and metabolism	1 [0.04]	NA	NA
Carbohydrate transport and metabolism|Lipid transport and metabolism	1 [0.04]	NA	NA
Cell cycle control, cell division, chromosome partitioning|Inorganic ion transport and metabolism	1 [0.04]	NA	NA
Cell cycle control, cell division, chromosome partitioning|Replication, recombination and repair	1 [0.04]	NA	NA
Coenzyme transport and metabolism|Amino acid transport and metabolism	1 [0.04]	NA	NA
Coenzyme transport and metabolism|Posttranslational modification, protein turnover, chaperones	1 [0.04]	NA	NA
Coenzyme transport and metabolism|Transcription	1 [0.04]	NA	NA
Coenzyme transport and metabolism|Transcription|Coenzyme transport and metabolism	1 [0.04]	NA	NA
Coenzyme transport and metabolism|Translation, ribosomal structure and biogenesis|Inorganic ion transport and metabolism	1 [0.04]	NA	NA
Defense mechanisms|Cell wall/membrane/envelope biogenesis	1 [0.04]	NA	NA
Defense mechanisms|Signal transduction mechanisms	1 [0.04]	NA	NA
Energy production and conversion|Energy production and conversion|Energy production and conversion|Energy production and conversion	1 [0.04]	NA	NA
Energy production and conversion|Inorganic ion transport and metabolism|Posttranslational modification, protein turnover, chaperones	1 [0.04]	NA	NA
Energy production and conversion|Lipid transport and metabolism|General function prediction only	1 [0.04]	NA	NA
Energy production and conversion|Nucleotide transport and metabolism|Defense mechanisms	1 [0.04]	NA	NA
Energy production and conversion|Translation, ribosomal structure and biogenesis|Posttranslational modification, protein turnover, chaperones	1 [0.04]	NA	NA
General function prediction only|Cell motility	1 [0.04]	NA	NA
Inorganic ion transport and metabolism|Defense mechanisms	1 [0.04]	NA	NA
Inorganic ion transport and metabolism|Function unknown	1 [0.04]	NA	NA
Inorganic ion transport and metabolism|Posttranslational modification, protein turnover, chaperones	1 [0.04]	NA	NA
Intracellular trafficking, secretion, and vesicular transport|Posttranslational modification, protein turnover, chaperones|Intracellular trafficking, secretion, and vesicular transport	1 [0.04]	NA	NA
Mobilome: prophages, transposons|Signal transduction mechanisms	1 [0.04]	NA	NA
Nucleotide transport and metabolism|Cell wall/membrane/envelope biogenesis	1 [0.04]	NA	NA
Nucleotide transport and metabolism|Inorganic ion transport and metabolism	1 [0.04]	NA	NA
Posttranslational modification, protein turnover, chaperones|Intracellular trafficking, secretion, and vesicular transport|Extracellular structures	1 [0.04]	NA	NA
Posttranslational modification, protein turnover, chaperones|Transcription	1 [0.04]	NA	NA
Replication, recombination and repair|Cell wall/membrane/envelope biogenesis	1 [0.04]	NA	NA
Replication, recombination and repair|Transcription	1 [0.04]	NA	NA
Secondary metabolites biosynthesis, transport and catabolism|Lipid transport and metabolism|Secondary metabolites biosynthesis, transport and catabolism	1 [0.04]	NA	NA
Secondary metabolites biosynthesis, transport and catabolism|Secondary metabolites biosynthesis, transport and catabolism	1 [0.04]	NA	NA
Signal transduction mechanisms|Amino acid transport and metabolism	1 [0.04]	NA	NA
Signal transduction mechanisms|Carbohydrate transport and metabolism|Carbohydrate transport and metabolism	1 [0.04]	NA	NA
Signal transduction mechanisms|Carbohydrate transport and metabolism|Cell wall/membrane/envelope biogenesis	1 [0.04]	NA	NA
Signal transduction mechanisms|Signal transduction mechanisms|Signal transduction mechanisms|Signal transduction mechanisms|Signal transduction mechanisms	1 [0.04]	NA	NA
Transcription|Cell motility	1 [0.04]	NA	NA
Transcription|Coenzyme transport and metabolism	1 [0.04]	NA	NA
Translation, ribosomal structure and biogenesis|Replication, recombination and repair|Transcription	1 [0.04]	NA	NA
Translation, ribosomal structure and biogenesis|Transcription	1 [0.04]	NA	NA
Replication, recombination and repair|Mobilome: prophages, transposons	NA	31 [0.71]	NA
Transcription|Mobilome: prophages, transposons	NA	23 [0.53]	NA
Mobilome: prophages, transposons|Mobilome: prophages, transposons	NA	22 [0.51]	NA
Cell cycle control, cell division, chromosome partitioning|Cell motility	NA	18 [0.41]	NA
Intracellular trafficking, secretion, and vesicular transport|Extracellular structures	NA	12 [0.28]	NA
Secondary metabolites biosynthesis, transport and catabolism|Energy production and conversion	NA	8 [0.18]	NA
General function prediction only|Intracellular trafficking, secretion, and vesicular transport	NA	7 [0.16]	NA
General function prediction only|Transcription	NA	6 [0.14]	NA
Intracellular trafficking, secretion, and vesicular transport|Mobilome: prophages, transposons|General function prediction only|Function unknown	NA	6 [0.14]	NA
Carbohydrate transport and metabolism|Amino acid transport and metabolism|Inorganic ion transport and metabolism|General function prediction only	NA	5 [0.11]	NA
Intracellular trafficking, secretion, and vesicular transport|Cell wall/membrane/envelope biogenesis|Intracellular trafficking, secretion, and vesicular transport	NA	5 [0.11]	NA
Intracellular trafficking, secretion, and vesicular transport|Mobilome: prophages, transposons|General function prediction only	NA	5 [0.11]	NA
Translation, ribosomal structure and biogenesis|Defense mechanisms	NA	5 [0.11]	NA
Coenzyme transport and metabolism|Defense mechanisms	NA	4 [0.09]	NA
Carbohydrate transport and metabolism|Transcription|Carbohydrate transport and metabolism	NA	3 [0.07]	NA
Defense mechanisms|Defense mechanisms	NA	3 [0.07]	NA
Mobilome: prophages, transposons|General function prediction only	NA	3 [0.07]	NA
Carbohydrate transport and metabolism|Signal transduction mechanisms|Carbohydrate transport and metabolism|Signal transduction mechanisms	NA	2 [0.05]	NA
Carbohydrate transport and metabolism|Signal transduction mechanisms|Transcription	NA	2 [0.05]	NA
Cell cycle control, cell division, chromosome partitioning|Coenzyme transport and metabolism	NA	2 [0.05]	NA
Cell motility|Extracellular structures|Mobilome: prophages, transposons	NA	2 [0.05]	NA
Cell wall/membrane/envelope biogenesis|Cell cycle control, cell division, chromosome partitioning|Signal transduction mechanisms	NA	2 [0.05]	NA
Cell wall/membrane/envelope biogenesis|Mobilome: prophages, transposons	NA	2 [0.05]	NA
General function prediction only|Function unknown	NA	2 [0.05]	NA
Mobilome: prophages, transposons|Defense mechanisms	NA	2 [0.05]	NA
Mobilome: prophages, transposons|Function unknown	NA	2 [0.05]	NA
Posttranslational modification, protein turnover, chaperones|Defense mechanisms	NA	2 [0.05]	NA
Signal transduction mechanisms|Intracellular trafficking, secretion, and vesicular transport	NA	2 [0.05]	NA
Signal transduction mechanisms|Replication, recombination and repair	NA	2 [0.05]	NA
Transcription|Function unknown	NA	2 [0.05]	NA
Transcription|General function prediction only	NA	2 [0.05]	NA
Amino acid transport and metabolism|Transcription|Amino acid transport and metabolism	NA	1 [0.02]	NA
Carbohydrate transport and metabolism|Inorganic ion transport and metabolism	NA	1 [0.02]	NA
Cell cycle control, cell division, chromosome partitioning|Amino acid transport and metabolism	NA	1 [0.02]	NA
Cell cycle control, cell division, chromosome partitioning|Mobilome: prophages, transposons	NA	1 [0.02]	NA
Cell motility|Signal transduction mechanisms	NA	1 [0.02]	NA
Cell wall/membrane/envelope biogenesis|Carbohydrate transport and metabolism|Coenzyme transport and metabolism|Cell cycle control, cell division, chromosome partitioning	NA	1 [0.02]	NA
Cell wall/membrane/envelope biogenesis|Cell cycle control, cell division, chromosome partitioning|Lipid transport and metabolism	NA	1 [0.02]	NA
Cell wall/membrane/envelope biogenesis|Cell wall/membrane/envelope biogenesis|General function prediction only	NA	1 [0.02]	NA
Cell wall/membrane/envelope biogenesis|Intracellular trafficking, secretion, and vesicular transport|Function unknown	NA	1 [0.02]	NA
Cell wall/membrane/envelope biogenesis|Intracellular trafficking, secretion, and vesicular transport|Mobilome: prophages, transposons|General function prediction only	NA	1 [0.02]	NA
Cell wall/membrane/envelope biogenesis|Lipid transport and metabolism	NA	1 [0.02]	NA
Cell wall/membrane/envelope biogenesis|Posttranslational modification, protein turnover, chaperones|Cell wall/membrane/envelope biogenesis	NA	1 [0.02]	NA
Defense mechanisms|General function prediction only	NA	1 [0.02]	NA
Defense mechanisms|Lipid transport and metabolism	NA	1 [0.02]	NA
Defense mechanisms|Replication, recombination and repair	NA	1 [0.02]	NA
Energy production and conversion|Defense mechanisms	NA	1 [0.02]	NA
Function unknown|Function unknown	NA	1 [0.02]	NA
Function unknown|Intracellular trafficking, secretion, and vesicular transport|Extracellular structures	NA	1 [0.02]	NA
Function unknown|Lipid transport and metabolism	NA	1 [0.02]	NA
General function prediction only|Cell cycle control, cell division, chromosome partitioning	NA	1 [0.02]	NA
General function prediction only|General function prediction only	NA	1 [0.02]	NA
General function prediction only|Inorganic ion transport and metabolism	NA	1 [0.02]	NA
General function prediction only|Posttranslational modification, protein turnover, chaperones	NA	1 [0.02]	NA
Intracellular trafficking, secretion, and vesicular transport|General function prediction only|Transcription	NA	1 [0.02]	NA
Intracellular trafficking, secretion, and vesicular transport|Intracellular trafficking, secretion, and vesicular transport|Extracellular structures	NA	1 [0.02]	NA
Intracellular trafficking, secretion, and vesicular transport|Mobilome: prophages, transposons	NA	1 [0.02]	NA
Intracellular trafficking, secretion, and vesicular transport|Mobilome: prophages, transposons|General function prediction only|General function prediction only	NA	1 [0.02]	NA
Lipid transport and metabolism|Posttranslational modification, protein turnover, chaperones	NA	1 [0.02]	NA
Lipid transport and metabolism|Secondary metabolites biosynthesis, transport and catabolism|Lipid transport and metabolism|Coenzyme transport and metabolism|Secondary metabolites biosynthesis, transport and catabolism|Secondary metabolites biosynthesis, transport and catabolism	NA	1 [0.02]	NA
Lipid transport and metabolism|Signal transduction mechanisms	NA	1 [0.02]	NA
Mobilome: prophages, transposons|Transcription	NA	1 [0.02]	NA
Nucleotide transport and metabolism|Amino acid transport and metabolism|General function prediction only|Energy production and conversion	NA	1 [0.02]	NA
Posttranslational modification, protein turnover, chaperones|General function prediction only	NA	1 [0.02]	NA
Posttranslational modification, protein turnover, chaperones|Intracellular trafficking, secretion, and vesicular transport	NA	1 [0.02]	NA
Replication, recombination and repair|Cell cycle control, cell division, chromosome partitioning	NA	1 [0.02]	NA
Replication, recombination and repair|General function prediction only	NA	1 [0.02]	NA
Replication, recombination and repair|Signal transduction mechanisms	NA	1 [0.02]	NA
Replication, recombination and repair|Transcription|Replication, recombination and repair	NA	1 [0.02]	NA
Secondary metabolites biosynthesis, transport and catabolism|Lipid transport and metabolism|Secondary metabolites biosynthesis, transport and catabolism|Energy production and conversion	NA	1 [0.02]	NA
Signal transduction mechanisms|Coenzyme transport and metabolism	NA	1 [0.02]	NA
Signal transduction mechanisms|Defense mechanisms	NA	1 [0.02]	NA
Signal transduction mechanisms|Signal transduction mechanisms|Amino acid transport and metabolism|Signal transduction mechanisms|Signal transduction mechanisms	NA	1 [0.02]	NA
Transcription|Carbohydrate transport and metabolism|Transcription	NA	1 [0.02]	NA
Transcription|Defense mechanisms	NA	1 [0.02]	NA
Transcription|Energy production and conversion|Posttranslational modification, protein turnover, chaperones	NA	1 [0.02]	NA
Transcription|Replication, recombination and repair|Defense mechanisms	NA	1 [0.02]	NA
Transcription|Replication, recombination and repair|Function unknown	NA	1 [0.02]	NA
Transcription|Replication, recombination and repair|Replication, recombination and repair	NA	1 [0.02]	NA
Transcription|Signal transduction mechanisms|Transcription	NA	1 [0.02]	NA
Translation, ribosomal structure and biogenesis|General function prediction only	NA	1 [0.02]	NA
Translation, ribosomal structure and biogenesis|Posttranslational modification, protein turnover, chaperones|Cell wall/membrane/envelope biogenesis	NA	1 [0.02]	NA
Fatty acid biosynthesis	NA	NA	12 [16.00]
Cysteine biosynthesis	NA	NA	7 [9.33]
Pyrimidine degradation	NA	NA	5 [6.67]
Isoleucine, leucine, valine biosynthesis	NA	NA	4 [5.33]
Lysine biosynthesis	NA	NA	4 [5.33]
Menaquinone biosynthesis	NA	NA	4 [5.33]
Non-phosphorylated Entner-Doudoroff pathway	NA	NA	4 [5.33]
Cobalamine/B12 biosynthesis	NA	NA	3 [4.00]
Folate biosynthesis	NA	NA	3 [4.00]
Thymidylate biosynthesis	NA	NA	3 [4.00]
Aminoacyl-tRNA synthetases	NA	NA	2 [2.67]
Arginine biosynthesis	NA	NA	2 [2.67]
Biotin biosynthesis	NA	NA	2 [2.67]
Glycolysis	NA	NA	2 [2.67]
TCA cycle	NA	NA	2 [2.67]
tRNA modification	NA	NA	2 [2.67]
Ubiquinone biosynthesis	NA	NA	2 [2.67]
Aromatic amino acid biosynthesis	NA	NA	1 [1.33]
Fatty acid biosynthesis|Fatty acid biosynthesis	NA	NA	1 [1.33]
Gluconeogenesis	NA	NA	1 [1.33]
Isoprenoid biosynthesis	NA	NA	1 [1.33]
Methionine biosynthesis	NA	NA	1 [1.33]
Mureine biosynthesis	NA	NA	1 [1.33]
NADH dehydrogenase	NA	NA	1 [1.33]
Proline degradation	NA	NA	1 [1.33]
Purine biosynthesis	NA	NA	1 [1.33]
Pyridoxal phosphate biosynthesis	NA	NA	1 [1.33]
tRNA modification|Cysteine biosynthesis	NA	NA	1 [1.33]
Urea cycle	NA	NA	1 [1.33]
