# Supplementary material for: Remarkable genomic diversity among Escherichia isolates recovered from healthy chickens
Source: PeerJ. 2022 Mar 1;10:e12935. doi: 10.7717/peerj.12935 (PMC8896058; doi:10.7717/peerj.12935)
Supplement: Supplemental Information 7 — Parameters used were: minimum coverage = 90% and minimum identity = 80%. Isolates that do not appear had no matching genes using these search parameters. Gene presence is denoted by its coverage (%). Gene absence is represented by a full stop. [file peerj-10-12935-s007.xlsx]

## Sheet: Table S5
Table S5: Summary output from ABRicate using the PlasmidFinder database for 81 isolates of Escherichia. Parameters used were: minimum coverage = 90% and minimum identity = 80%. Isolates that do not appear had no matching genes using these search parameters. Gene presence is denoted by its coverage (%). Gene absence is represented by a full stop.
#FILE	NUM_FOUND	Col(MG828)_1	Col156_1	Col440II_1	Col440I_1	Col8282_1	ColRNAI_1	IncFIA(HI1)_1_HI1	IncFIB(AP001918)_1	IncFIB(K)_1_Kpn3	IncFIB(pECLA)_1_pECLA	IncFIB(pHCM2)_1_pHCM2	IncFII(29)_1_pUTI89	IncFII(pCoo)_1_pCoo	IncFII(pHN7A8)_1_pHN7A8	IncFII(pRSB107)_1_pRSB107	IncFII_1	IncHI1B(CIT)_1_pNDM-CIT	IncHI2A_1	IncHI2_1	IncI1_1_Alpha	IncX2_1	IncX4_2	IncY_1	RepA_1_pKPC-CAV1321	p0111_1
Surrey002.EB.fasta	3	.	.	.	.	.	100	.	100	.	.	.	.	.	.	.	.	.	.	.	.	.	.	.	.	100
Surrey003.EB.fasta	6	98.47;92.75	98.7	.	.	.	90.77	.	100	.	.	.	.	.	.	.	100	.	.	.	.	.	.	.	.	100
Surrey004.EB.fasta	1	.	.	.	.	.	.	.	.	.	.	.	.	.	.	.	.	.	.	.	.	.	.	.	.	100
Surrey006.EB.fasta	5	.	.	.	.	.	92.31	100	.	100	.	.	.	.	.	.	.	100	.	.	.	.	.	.	.	100
Surrey009.EB.fasta	6	100.00;100.00;100.00	98.7	.	.	.	90.77	.	100	.	.	.	.	.	.	.	100	.	.	.	.	.	.	.	.	100
Surrey010.EB.fasta	2	.	.	.	.	.	.	.	100	.	.	.	.	.	.	100	.	.	.	.	.	.	.	.	.	.
Surrey011.EB.fasta	3	100	.	.	.	.	100	.	.	.	.	.	.	99.62	.	.	.	.	.	.	.	.	.	.	.	.
Surrey012.EB.fasta	3	100	.	.	.	.	100	.	.	.	.	.	.	.	.	.	.	.	.	.	.	.	.	.	.	100
Surrey013.EB.fasta	3	.	100	.	.	.	.	.	100	.	.	.	.	.	.	.	100	.	.	.	.	.	.	.	.	.
Surrey014.EB.fasta	1	.	.	.	.	.	.	.	.	.	.	.	.	.	.	.	.	.	.	.	.	.	.	.	.	100
Surrey015.EB.fasta	2	.	.	.	.	.	92.31	.	.	.	.	.	.	.	.	.	100	.	.	.	.	.	.	.	.	.
Surrey016.EB.fasta	4	.	.	.	.	.	.	.	.	100	.	100	100	.	.	.	.	.	.	.	.	.	.	.	.	100
Surrey017.EB.fasta	2	100.00;98.47	.	.	.	.	.	.	100	.	.	.	.	.	.	.	.	.	.	.	.	.	.	.	.	.
Surrey021.EB.fasta	1	.	.	.	.	.	.	.	.	.	.	.	.	.	.	.	.	.	.	.	.	.	.	.	.	100
Surrey022.EB.fasta	3	.	98.7	.	96.49	.	.	.	.	.	.	.	.	.	.	.	.	.	.	.	.	.	.	100	.	.
Surrey023.EB.fasta	5	.	.	.	.	.	92.31	100	.	100	.	.	.	.	.	.	.	100	.	.	.	.	.	.	.	100
Surrey025.EB.fasta	2	.	.	.	100.00;96.49;100.00	.	100.00;100.00;100.00;100.00;100.00	.	.	.	.	.	.	.	.	.	.	.	.	.	.	.	.	.	.	.
Surrey027.EB.fasta	6	98.47	98.7	.	.	.	90.77	.	100	.	.	.	.	.	.	.	100	.	.	.	.	.	.	.	.	100
Surrey028.EB.fasta	6	100	.	.	96.49	.	90.77;100.00	.	.	.	.	100	.	.	.	.	.	100	.	.	.	.	.	.	.	100
Surrey029.EB.fasta	1	.	.	.	100	.	.	.	.	.	.	.	.	.	.	.	.	.	.	.	.	.	.	.	.	.
Surrey031.EB.fasta	1	.	.	.	.	.	.	.	.	.	.	.	.	.	.	.	.	.	.	.	.	.	.	.	.	100
Surrey032.EB.fasta	1	.	.	.	.	.	.	.	.	.	.	.	.	.	.	.	.	.	.	.	.	.	.	.	.	100
Surrey033.EB.fasta	1	.	.	.	.	.	.	.	100	.	.	.	.	.	.	.	.	.	.	.	.	.	.	.	.	.
Surrey034.EB.fasta	4	.	100	.	.	.	.	.	100	.	.	100	.	.	.	.	.	.	.	.	100	.	.	.	.	.
Surrey035.EB.fasta	1	.	.	.	100	.	.	.	.	.	.	.	.	.	.	.	.	.	.	.	.	.	.	.	.	.
Surrey037.EB.fasta	7	.	.	.	.	99.03	100	100	.	100	.	100	.	.	.	.	100	.	.	.	.	.	.	100	.	.
Surrey038.EB.fasta	3	.	.	.	.	.	.	.	.	100	.	100	.	.	.	.	.	.	.	.	.	.	.	.	.	100
Surrey039.EB.fasta	1	.	.	.	.	.	.	.	.	.	.	100	.	.	.	.	.	.	.	.	.	.	.	.	.	.
Surrey040.EB.fasta	2	.	.	.	.	.	.	.	.	.	.	.	100	.	.	.	.	.	.	.	.	.	.	.	.	100
Surrey042.EB.fasta	1	.	.	.	.	.	.	.	.	.	.	.	.	.	.	.	.	.	.	.	.	.	.	.	.	100
Surrey044.EB.fasta	2	.	.	.	.	.	100	.	.	.	.	.	.	.	.	.	.	.	.	.	.	.	.	.	.	100
Surrey045.EB.fasta	1	.	.	.	.	.	.	.	.	.	.	.	.	.	.	.	.	.	.	.	.	.	.	.	.	100
Surrey046.EB.fasta	4	.	.	.	.	.	.	.	.	.	.	.	.	.	100	.	.	.	100	100	.	.	.	.	99.66	.
Surrey047.EB.fasta	1	.	.	.	.	.	92.31	.	.	.	.	.	.	.	.	.	.	.	.	.	.	.	.	.	.	.
Surrey048.EB.fasta	6	100.00;98.47	98.7	.	.	.	90.77;90.77	.	100	.	.	.	.	.	.	.	100	.	.	.	.	.	.	.	.	100
Surrey049.EB.fasta	3	.	.	.	100	.	100.00;100.00	.	.	.	.	.	.	.	.	.	.	.	.	.	.	.	.	.	.	100
Surrey050.EB.fasta	1	.	.	.	.	.	.	.	100	.	.	.	.	.	.	.	.	.	.	.	.	.	.	.	.	.
Surrey051.EB.fasta	3	.	98.7	.	96.49	.	.	.	.	.	.	.	.	.	.	.	.	.	.	.	.	.	.	100	.	.
Surrey052.EB.fasta	1	.	.	.	.	.	100	.	.	.	.	.	.	.	.	.	.	.	.	.	.	.	.	.	.	.
Surrey053.EB.fasta	4	.	.	.	96.49	.	.	.	.	.	.	100	.	.	.	.	.	100	.	.	.	.	.	.	.	100
Surrey056.EB.fasta	5	.	98.7	.	97.37;97.37	.	92.31	.	.	.	.	100	.	.	.	.	.	.	.	.	.	.	.	100	.	.
Surrey058.EB.fasta	1	.	.	.	.	.	.	.	.	.	.	.	.	.	.	.	.	.	.	.	.	.	.	100	.	.
Surrey059.EB.fasta	2	.	.	.	.	.	100	.	.	.	.	.	.	.	.	.	.	.	.	.	.	.	.	100	.	.
Surrey060.EB.fasta	2	.	.	.	.	.	.	.	.	.	.	.	.	.	.	.	.	100	.	.	.	.	.	.	.	100
Surrey061.EB.fasta	6	.	.	.	.	.	92.31	100	.	90	.	100	.	.	.	.	.	100	.	.	.	.	.	.	.	100
Surrey062.EB.fasta	1	.	.	.	.	.	.	.	.	.	.	.	.	.	.	.	.	.	.	.	.	.	.	.	.	100
Surrey063.EB.fasta	1	.	.	.	.	.	.	.	.	100	.	.	.	.	.	.	.	.	.	.	.	.	.	.	.	.
Surrey064.EB.fasta	1	.	.	.	.	.	.	.	.	.	.	.	.	.	.	.	.	.	.	.	.	.	.	100	.	.
Surrey065.EB.fasta	1	.	.	.	.	.	.	.	.	.	.	.	.	.	.	.	.	.	.	.	.	.	.	.	.	100
Surrey066.EB.fasta	1	.	.	.	.	.	.	.	.	.	.	.	.	.	.	.	.	.	.	.	.	.	.	100	.	.
Surrey067.EB.fasta	2	.	.	.	.	.	.	.	.	.	.	.	100	.	.	.	.	.	.	.	.	.	.	.	.	100
Surrey068.EB.fasta	3	.	.	.	.	.	.	.	.	100	.	100	.	.	.	.	.	.	.	.	.	.	.	.	.	100
Surrey070.EB.fasta	1	.	.	.	.	.	100	.	.	.	.	.	.	.	.	.	.	.	.	.	.	.	.	.	.	.
Surrey072.EB.fasta	2	.	.	.	100	.	.	.	.	.	.	.	.	.	.	.	.	.	.	.	.	.	.	100	.	.
Surrey074.EB.fasta	7	.	.	.	.	99.03	100	100	.	100	.	100	.	.	.	.	100	.	.	.	.	.	.	100	.	.
Surrey075.EB.fasta	4	.	.	.	.	.	100	.	.	100	.	100	.	.	.	.	.	.	.	.	.	.	.	.	.	100
Surrey077.EB.fasta	3	.	98.7	.	96.49	.	.	.	.	.	.	.	.	.	.	.	.	.	.	.	.	.	.	100	.	.
Surrey079.EB.fasta	4	100	98.7	.	97.37	.	100	.	.	.	.	.	.	.	.	.	.	.	.	.	.	.	.	.	.	.
Surrey082.EB.fasta	1	.	.	.	.	.	.	.	100	.	.	.	.	.	.	.	.	.	.	.	.	.	.	.	.	.
Surrey083.EB.fasta	2	.	.	.	.	.	100	.	.	.	.	.	.	.	.	.	.	.	.	.	.	.	.	100	.	.
Surrey084.EB.fasta	4	.	.	.	97.37	.	100.00;100.00	.	.	.	.	.	.	.	.	.	.	100	.	.	.	.	.	.	.	100
Surrey086.EB.fasta	2	.	.	.	.	.	.	.	.	.	.	.	.	.	.	.	.	.	.	.	.	100	.	.	.	100
Surrey088.EB.fasta	4	.	.	.	100	.	92.31	.	.	.	.	.	.	.	.	.	.	.	.	.	.	.	100	.	.	100
Surrey090.EB.fasta	1	.	.	.	.	.	.	.	.	.	99.46	.	.	.	.	.	.	.	.	.	.	.	.	.	.	.
Surrey091.EB.fasta	1	.	.	.	.	.	.	.	.	.	.	100	.	.	.	.	.	.	.	.	.	.	.	.	.	.
Surrey093.EB.fasta	5	.	98.7	.	97.37	.	92.31	.	.	.	.	100	.	.	.	.	.	.	.	.	.	.	.	100	.	.
Surrey094.EB.fasta	1	.	.	.	.	.	92.31	.	.	.	.	.	.	.	.	.	.	.	.	.	.	.	.	.	.	.
Surrey095.EB.fasta	4	.	98.7	.	97.37;97.37	.	92.31	.	.	.	.	.	.	.	.	.	.	.	.	.	.	.	.	100	.	.
Surrey096.EB.fasta	4	.	.	.	100	.	100.00;100.00	.	.	.	.	.	.	.	.	.	.	100	.	.	.	.	.	.	.	100
Surrey097.EB.fasta	4	.	.	99.29	100	.	100	.	.	.	.	.	.	.	.	.	.	.	.	.	.	.	.	.	.	100
Surrey098.EB.fasta	4	.	.	.	100	.	100	.	.	.	.	.	.	.	.	.	.	100	.	.	.	.	.	.	.	100
Surrey099.EB.fasta	6	98.47	.	.	.	.	90.77;90.77;100.00	.	100	.	.	.	.	.	.	.	100	.	.	.	100	.	.	.	.	100
Surrey100.EB.fasta	2	.	.	.	97.37	.	98.46	.	.	.	.	.	.	.	.	.	.	.	.	.	.	.	.	.	.	.
